# Supplementary material for: Comparative Gene Expression Analysis of Two Mouse Models of Autism: Transcriptome Profiling of the BTBR and En2−/− Hippocampus
Source: Front Neurosci. 2016 Aug 25;10:396. doi: 10.3389/fnins.2016.00396 (PMC4996997; doi:10.3389/fnins.2016.00396)
Supplement: Supplementary Table 1 — Primers used for qRT-PCR analyses. [file Table1.XLS]

## Sheet: Suppl Table 1
Gene	Primer	Sequence
Ccl21a	FORWARD	AAAGGAAAGGGCTCCAAGGG
Ccl21a	REVERSE	TGAGTTGGACCGTGAACCAC
Ccnd1	FORWARD	TCATCAAGTGTGACCCGGACT
Ccnd1	REVERSE	CCTTGGGGTCGACGTTCTG
Cdkn1a	FORWARD	GTCTGAGCGGCCTGAAGATT
Cdkn1a	REVERSE	CTCCTGACCCACAGCAGAAG
Gabra5	FORWARD	CCCTATCCCAACACCTGAAC
Gabra5	REVERSE	AATGTTCAAAGGGTTCTGCC
Gfap	FORWARD	GATCCGAGGGGGCAAAAGCA
Gfap	REVERSE	AATCTGGTGAGCCTGTATTGGG
L41	FORWARD	GGTTCTCCCTTTCTCCCTTG
L41	REVERSE	GCACCCCGACTCTTAGTGAA
Pglyrp1	FORWARD	GGTGATCTCACACACAGCCG
Pglyrp1	REVERSE	CAGCCTCGGCCTTCATAGAC
Polr3e	FORWARD	GCGTCTCAGACCGAATGCTA
Polr3e	REVERSE	TGTCTCCAGACTCCCAGAGG
Prkcd	FORWARD	CTCTTGGCTGAGGCCTTGAA
Prkcd	REVERSE	ACTCCCAGAGACTTCTGGCT
Slitrk6	FORWARD	TCTTCCAGCTGGGCATTTCAT
Slitrk6	REVERSE	ACAGACAAGCAAGAAGAGATGG
