# Supplementary material for: Comparative Gene Expression Analysis of Two Mouse Models of Autism: Transcriptome Profiling of the BTBR and En2−/− Hippocampus
Source: Front Neurosci. 2016 Aug 25;10:396. doi: 10.3389/fnins.2016.00396 (PMC4996997; doi:10.3389/fnins.2016.00396)
Supplement: Supplementary Table 2 — List of genes differentially expressed in the BTBR hippocampus, as compared to B6 controls. [file Table2.XLS]

## Sheet: Table 1
Hippocampus BTBR
TargetID	GeneSymbol	GeneName	pfp	P.value	FoldChange
AK090125	AK090125	gb|Mus musculus brain CRL-1443 BC3H1 cDNA, RIKEN full-length enriched library, clone:G431002D05 product:melanoma antigen, full insert sequence, [AK090125]	0	0	62.9783
NM_001001980	Limch1	LIM and calponin homology domains 1	0	0	15.216
NM_026236	Wdr48	WD repeat domain 48	0	0	8.9237
NM_134052	Adi1	acireductone dioxygenase 1	0	0	8.8594
NAP032508-1	NAP032508-1	Unknown	0	0	7.839
NM_008175	Grn	granulin	0	0	7.2427
NM_008199	H2-Bl	histocompatibility 2, blastocyst	0	0	6.1225
CB205479	CB205479	gb|AGENCOURT_11275875 NIH_MGC_135 Mus musculus cDNA clone IMAGE:30140957 5', mRNA sequence [CB205479]	0	0	5.6937
NM_007749	Cox7c	cytochrome c oxidase subunit VIIc	0	0	5.6623
TC1774168	TC1774168	tc|Q497Z6_MOUSE (Q497Z6) Hmgb1 protein, partial (93%) [TC1774168]	0	0	5.3476
NM_198013	Cuedc1	CUE domain containing 1	0	0	5.2885
NM_026812	Hddc3	HD domain containing 3	0	0	5.1927
NM_198866	Dbpht2	DNA binding protein with his-thr domain	0	0	5.1725
BC004786	Igh-VJ558	immunoglobulin heavy chain (J558 family)	0	0	5.158
NM_011164	Prl	prolactin	0	0	5.155
NM_018803	Syt10	synaptotagmin X	0	0	5.1357
NM_009242	Sparc	secreted acidic cysteine rich glycoprotein	0	0	4.9262
NM_009252	Serpina3n	serine (or cysteine) peptidase inhibitor, clade A, member 3N	0	0	4.7898
AK141735	Map1b	microtubule-associated protein 1B	0	0	4.758
BC032216	Ablim1	actin-binding LIM protein 1	0	0	4.7448
NM_011414	Slpi	secretory leukocyte peptidase inhibitor	0	0	4.5124
NM_010767	Masp2	mannan-binding lectin serine peptidase 2	0	0	4.5005
NM_027028	Tescl	tescalcin-like	0	0	4.3477
AK031269	Gm5067	predicted gene 5067	0	0	4.3274
AK165554	Wdfy1	WD repeat and FYVE domain containing 1	0	0	4.2809
NM_010492	Ica1	islet cell autoantigen 1	0	0	4.1787
NM_013834	Sfrp1	secreted frizzled-related protein 1	0	0	4.0296
XM_139038	Ccnb1ip1	ref|Mus musculus cyclin B1 interacting protein 1 (Ccnb1ip1), mRNA [NM_001111119]	0	0	3.8673
AK044622	BC049715	cDNA sequence BC049715	0	0	3.8027
NM_024461	1810037I17Rik	ref|Mus musculus RIKEN cDNA 1810037I17 gene (1810037I17Rik), mRNA [NM_024461]	0	0	3.7238
AF089734	Fxyd1	FXYD domain-containing ion transport regulator 1	0	0	3.6584
NM_021304	Abhd1	abhydrolase domain containing 1	0	0	3.6418
NM_001018086	Gm4983	predicted gene 4983	0	0	3.6344
NAP102495-1	NAP102495-1	Unknown	0	0	3.6235
NM_019936	Cript	cysteine-rich PDZ-binding protein	0	0	3.6217
NM_021284	Kras	v-Ki-ras2 Kirsten rat sarcoma viral oncogene homolog	0	0	3.4607
NM_029101	Rrp7a	ribosomal RNA processing 7 homolog A (S, cerevisiae)	0	0	0.0139
NM_011124	Ccl21a	chemokine (C-C motif) ligand 21A (serine)	0	0	0.029
NM_013917	Pttg1	pituitary tumor-transforming gene 1	0	0	0.0294
AK029412	Polr3e	polymerase (RNA) III (DNA directed) polypeptide E	0	0	0.0334
NM_025390	Pop4	processing of precursor 4, ribonuclease P/MRP family, (S, cerevisiae)	0	0	0.0366
A_52_P764117	A_52_P764117	Unknown	0	0	0.0431
NM_175654	Hist1h4d	histone cluster 1, H4d	0	0	0.0495
AK153779	Slx1b	SLX1 structure-specific endonuclease subunit homolog B (S, cerevisiae)	0	0	0.0517
NM_025898	Napa	N-ethylmaleimide sensitive fusion protein attachment protein alpha	0	0	0.0635
NM_025974	Rpl14	ribosomal protein L14	0	0	0.0687
NM_145837	Il17d	interleukin 17D	0	0	0.0733
NM_175154	Galk2	galactokinase 2	0	0	0.0726
NM_145100	Lypd1	Ly6/Plaur domain containing 1	0	0	0.0796
NM_175451	Ckap4	cytoskeleton-associated protein 4	0	0	0.0811
NM_028040	Rpusd4	RNA pseudouridylate synthase domain containing 4	0	0	0.0876
AK028977	Uhmk1	U2AF homology motif (UHM) kinase 1	0	0	0.1022
AK043817	A830036E02Rik	RIKEN cDNA A830036E02 gene	0	0	0.0961
NM_026164	Pnpla8	patatin-like phospholipase domain containing 8	0	0	0.1112
NM_029418	9130401M01Rik	RIKEN cDNA 9130401M01 gene	0	0	0.1105
NM_008922	Prim2	DNA primase, p58 subunit	0	0	0.113
NM_033596	Hist2h4	histone cluster 2, H4	0	0	0.1134
NM_175655	Hist1h4f	histone cluster 1, H4f	0	0	0.1153
BC022177	1700025G04Rik	RIKEN cDNA 1700025G04 gene	0	0	0.1135
BC020150	4930520O04Rik	RIKEN cDNA 4930520O04 gene	0	0	0.1145
NM_173417	Kcns3	potassium voltage-gated channel, delayed-rectifier, subfamily S, member 3	0	0	0.122
NM_018882	Gpr56	G protein-coupled receptor 56	0	0	0.1196
NM_020599	Rlbp1	retinaldehyde binding protein 1	0	0	0.1266
NM_178192	Hist1h4a	histone cluster 1, H4a	0	0	0.1288
NM_023835	Trim12a	tripartite motif-containing 12A	0	0	0.1283
NM_009672	Anp32a	acidic (leucine-rich) nuclear phosphoprotein 32 family, member A	0	0	0.134
AK077391	Inafm2	InaF motif containing 2	0	0	0.1353
AK047380	Mpp6	membrane protein, palmitoylated 6 (MAGUK p55 subfamily member 6)	0	0	0.1401
NM_025970	Zbtb8os	zinc finger and BTB domain containing 8 opposite strand	0	0	0.1497
A_52_P932831	A_52_P932831	Unknown	0	0	0.1512
NM_009702	Aqr	aquarius	0	0	0.1559
NM_026153	Ankrd33b	ankyrin repeat domain 33B	0	0	0.1585
NM_009878	Cdkn2d	cyclin-dependent kinase inhibitor 2D (p19, inhibits CDK4)	0	0	0.1622
NM_008650	Mut	methylmalonyl-Coenzyme A mutase	0	0	0.1794
NM_152814	Zfp566	zinc finger protein 566	0	0	0.1816
NM_172606	March6	membrane-associated ring finger (C3HC4) 6	0	0	0.1801
AK032470	Lrrtm4	leucine rich repeat transmembrane neuronal 4	0	0	0.1865
AK147179	Strap	serine/threonine kinase receptor associated protein	0	0	0.186
NM_028756	Slc35a5	solute carrier family 35, member A5	0	0	0.1863
NM_009661	Alox8	arachidonate 8-lipoxygenase	0	0	0.1898
AK043274	AK043274	gb|Mus musculus 7 days neonate cerebellum cDNA, RIKEN full-length enriched library, clone:A730079K07 product:unclassifiable, full insert sequence, [AK043274]	0	0	0.1834
NM_011794	Bpnt1	bisphosphate 3'-nucleotidase 1	0	0	0.1904
BB293566	Fbxl18	gb|Mus musculus 9,5 days embryo parthenogenote cDNA, RIKEN full-length enriched library, clone:B130019G13 product:similar to protein-tyrosine kinase (EC 2,7,1,112) JAK3 [Mus musculus], full insert sequence, [AK045015]	0	0	0.1952
NM_145600	Zfp330	zinc finger protein 330	0	0	0.1986
XR_004625	ENSMUST00000177565	Unknown	0	0	0.1993
AK136763	A830018L16Rik	RIKEN cDNA A830018L16 gene	0	0	0.2009
AK011787	2610100L16Rik	RIKEN cDNA 2610100L16 gene	0	0	0.2018
NM_007745	Cort	cortistatin	0	0	0.2071
TC1683126	TC1683126	Unknown	0	0	0.2092
NM_026792	Agpat5	1-acylglycerol-3-phosphate O-acyltransferase 5 (lysophosphatidic acid acyltransferase, epsilon)	0	0	0.2104
M29546	Me1	malic enzyme 1, NADP(+)-dependent, cytosolic	0	0	0.2047
NM_198111	Akap6	A kinase (PRKA) anchor protein 6	0	0	0.2116
A_51_P169576	A_51_P169576	Unknown	0	0	0.2128
AK161156	9330151L19Rik	RIKEN cDNA 9330151L19 gene	0	0	0.2133
NM_020002	Rec8	REC8 meiotic recombination protein	0	0	0.214
NM_026037	Mboat2	membrane bound O-acyltransferase domain containing 2	0	0	0.2178
NM_145955	Mcmbp	MCM (minichromosome maintenance deficient) binding protein	0	0	0.2263
NAP027424-1	NAP027424-1	Unknown	0	0	0.2318
AK078599	Crls1	cardiolipin synthase 1	0	0	0.2323
NM_026936	Oxa1l	oxidase assembly 1-like	0	0	0.2366
NM_153566	Yrdc	yrdC domain containing (E,coli)	0	0	0.2375
AK040520	Thsd4	thrombospondin, type I, domain containing 4	0	0	0.2222
AK162596	Ppip5k1	diphosphoinositol pentakisphosphate kinase 1	0	0	0.242
AK046255	Fam199x	family with sequence similarity 199, X-linked	0	0	0.2445
NM_173442	Gcnt1	glucosaminyl (N-acetyl) transferase 1, core 2	0	0	0.2454
XM_283804	Soga1	ref|Mus musculus RIKEN cDNA 9830001H06 gene (9830001H06Rik), mRNA [NM_001164663]	0	0	0.2491
NM_019586	Ube2j1	ubiquitin-conjugating enzyme E2J 1	0	0	0.2483
AK045704	Spata7	spermatogenesis associated 7	0	0	0.2522
AK004569	Cdc40	cell division cycle 40	0	0	0.2558
NM_198619	Zfp933	zinc finger protein 933	0	0	0.2563
NM_175652	Hist4h4	histone cluster 4, H4	0	0	0.2604
AK147467	Kif3b	kinesin family member 3B	0	0	0.2608
AK149219	Nefl	neurofilament, light polypeptide	0	0	0.2619
BC059060	Gm3893	predicted gene 3893	0	0	0.2602
AK048022	C130030K03Rik	proteasome (prosome, macropain) subunit, alpha type 6 pseudogene	0	0	0.2638
AK156842	Zfp236	zinc finger protein 236	0	0	0.2652
NM_029553	Ttc8	tetratricopeptide repeat domain 8	0	0	0.2333
AK049857	Gabrg2	gamma-aminobutyric acid (GABA) A receptor, subunit gamma 2	0	0	0.2709
AK141551	Pdgfd	platelet-derived growth factor, D polypeptide	0	0	0.2709
NM_145975	Ddx46	DEAD (Asp-Glu-Ala-Asp) box polypeptide 46	0	0	0.2719
NM_016972	Slc7a8	solute carrier family 7 (cationic amino acid transporter, y+ system), member 8	0	0	0.2731
NM_033269	Chrm3	cholinergic receptor, muscarinic 3, cardiac	0.0001	0	3.3228
NM_177054	Casc4	cancer susceptibility candidate 4	0.0001	0	3.3071
NM_021880	Prkar1a	protein kinase, cAMP dependent regulatory, type I, alpha	0.0001	0	3.2348
TC1685220	TC1685220	tc|Q8K0H2_MOUSE (Q8K0H2) Chpt1 protein, partial (11%) [TC1685220]	0.0001	0	3.1313
NM_030184	Armc9	armadillo repeat containing 9	0.0001	0	3.1236
NM_172857	Exd1	exonuclease 3'-5' domain containing 1	0.0001	0	3.1149
NM_016694	Park2	Parkinson disease (autosomal recessive, juvenile) 2, parkin	0.0001	0	3.0855
AK034986	AK034986	gb|Mus musculus 12 days embryo embryonic body between diaphragm region and neck cDNA, RIKEN full-length enriched library, clone:9430070G17 product:unclassifiable, full insert sequence, [AK034986]	0.0001	0	3.0574
NM_016770	Folh1	folate hydrolase 1	0.0001	0	3.0526
NM_174857	Mamdc2	MAM domain containing 2	0.0001	0	2.9591
XM_987722	Bod1l	ref|Mus musculus biorientation of chromosomes in cell division 1-like (Bod1l), mRNA [NM_001081422]	0.0001	0	0.2812
NM_009082	Rpl29	ribosomal protein L29	0.0001	0	0.2795
NM_026283	Samd8	sterile alpha motif domain containing 8	0.0001	0	0.2893
NM_033080	Nudt19	nudix (nucleoside diphosphate linked moiety X)-type motif 19	0.0001	0	0.2862
NM_026127	4833420G17Rik	RIKEN cDNA 4833420G17 gene	0.0001	0	0.2925
BB618745	AK077492	gb|Mus musculus 8 days embryo whole body cDNA, RIKEN full-length enriched library, clone:5730420P06 product:unclassifiable, full insert sequence, [AK077492]	0.0001	0	0.2929
BC029173	Mrpl47	mitochondrial ribosomal protein L47	0.0001	0	0.2936
NM_010924	Nnmt	nicotinamide N-methyltransferase	0.0001	0	0.2879
XM_283438	Gpr116	ref|Mus musculus G protein-coupled receptor 116 (Gpr116), mRNA [NM_001081178]	0.0001	0	0.291
NM_028776	Scyl3	SCY1-like 3 (S, cerevisiae)	0.0001	0	0.2969
AK084482	Amph	amphiphysin	0.0001	0	0.296
NM_207233	C1ql2	complement component 1, q subcomponent-like 2	0.0001	0	0.2635
BF467941	Hist1h4i	histone cluster 1, H4i	0.0001	0	0.3009
NM_021537	Stk25	serine/threonine kinase 25 (yeast)	0.0001	0	0.3003
AK005150	Ssbp2	single-stranded DNA binding protein 2	0.0001	0	0.3022
NM_183136	Spink8	serine peptidase inhibitor, Kazal type 8	0.0001	0	0.2401
AK032581	AK032581	gb|Mus musculus adult male olfactory brain cDNA, RIKEN full-length enriched library, clone:6430603L18 product:unclassifiable, full insert sequence, [AK032581]	0.0001	0	0.3002
NM_025951	Pi4k2b	phosphatidylinositol 4-kinase type 2 beta	0.0002	0	2.9165
AK046042	LOC102638038	uncharacterized LOC102638038	0.0002	0	2.7799
NM_009162	Scg5	secretogranin V	0.0002	0	2.7749
BC034128	Lmo3	LIM domain only 3	0.0002	0	0.3063
NM_025311	Tmem254a	transmembrane protein 254a	0.0002	0	0.3128
AW455994	AK080742	gb|Mus musculus adult retina cDNA, RIKEN full-length enriched library, clone:A930031I16 product:unclassifiable, full insert sequence, [AK080742]	0.0002	0	0.3141
NM_008026	Fli1	Friend leukemia integration 1	0.0002	0	0.3171
AK142280	Rad23b	RAD23b homolog (S, cerevisiae)	0.0002	0	0.3201
XM_146937	C2cd4a	ref|Mus musculus C2 calcium-dependent domain containing 4A (C2cd4a), mRNA [NM_001163143]	0.0002	0	0.302
TC1655445	TC1655445	tc|Q8VEL1_MOUSE (Q8VEL1) Erythroid differentiation regulator 1, partial (19%) [TC1655445]	0.0002	0	0.3156
NM_026023	Nudcd2	NudC domain containing 2	0.0002	0	0.3258
AK016705	Cpne4	copine IV	0.0002	0	0.3217
AK078331	Frrs1l	ferric-chelate reductase 1 like	0.0002	0	0.3289
AK047398	D10Bwg1379e	DNA segment, Chr 10, Brigham & Women's Genetics 1379 expressed	0.0002	0	0.3318
NM_028095	Mettl10	methyltransferase like 10	0.0002	0	0.329
NM_013918	Usp25	ubiquitin specific peptidase 25	0.0002	0	0.3373
NM_019578	Extl1	exostoses (multiple)-like 1	0.0003	0	2.7555
BG079886	Gm9229	ref|PREDICTED: Mus musculus predicted gene 9229 (Gm9229), mRNA [XM_003945474]	0.0003	0	2.7522
NM_011095	Pirb	paired Ig-like receptor B	0.0003	0	2.7242
NM_139306	Acer2	alkaline ceramidase 2	0.0003	0	2.7197
NM_153405	Rbm45	RNA binding motif protein 45	0.0003	0	2.694
NM_019658	Shoc2	soc-2 (suppressor of clear) homolog (C, elegans)	0.0003	0	2.688
NM_009987	Cx3cr1	chemokine (C-X3-C motif) receptor 1	0.0003	0	2.667
NM_011723	Xdh	xanthine dehydrogenase	0.0003	0	2.6565
NM_033325	Loxl2	lysyl oxidase-like 2	0.0003	0	2.645
NM_144880	Ppp2r5a	protein phosphatase 2, regulatory subunit B', alpha	0.0003	0	2.6447
NM_001045481	Ifi203	interferon activated gene 203	0.0003	0	0.3307
NM_010661	Krt12	keratin 12	0.0003	0	0.307
AU080014	Nrg3	neuregulin 3	0.0003	0	0.3437
NM_145920	Evc2	Ellis van Creveld syndrome 2	0.0003	0	0.3358
AK148276	Slc11a2	solute carrier family 11 (proton-coupled divalent metal ion transporters), member 2	0.0003	0	0.3516
NM_145980	8430408G22Rik	RIKEN cDNA 8430408G22 gene	0.0004	0	2.6086
XR_003137	NAP071783-1	Unknown	0.0004	0	2.5938
XM_134539	Fam89a	ref|Mus musculus family with sequence similarity 89, member A (Fam89a), mRNA [NM_001081120]	0.0004	0	0.3559
NM_011665	Ube2i	ubiquitin-conjugating enzyme E2I	0.0004	0	0.3522
NM_198657	Gm5148	predicted gene 5148	0.0004	0	0.3586
AK014707	Enpp1	ectonucleotide pyrophosphatase/phosphodiesterase 1	0.0004	0	0.3541
AK081083	Mon2	MON2 homolog (yeast)	0.0004	0	0.36
AK084122	C230086J09Rik	RIKEN cDNA C230086J09 gene	0.0004	0	0.3563
XM_984400	Zfp433	ref|Mus musculus RIKEN cDNA 1700123A16 gene (Zfp433), mRNA [NM_001243067]	0.0004	0	0.3626
BC022221	Usp53	ubiquitin specific peptidase 53	0.0004	0	0.3637
NM_001039522	Leo1	Leo1, Paf1/RNA polymerase II complex component, homolog (S, cerevisiae)	0.0004	0	0.3646
AK034021	AK034021	gb|Mus musculus adult male diencephalon cDNA, RIKEN full-length enriched library, clone:9330142E06 product:unclassifiable, full insert sequence, [AK034021]	0.0004	0	0.3656
NM_175660	Hist1h2ab	histone cluster 1, H2ab	0.0004	0	0.3643
AK090129	Fbln5	fibulin 5	0.0005	0	2.6456
U80780	Hdac1	histone deacetylase 1	0.0005	0	2.5694
AK079593	Gabra2	gamma-aminobutyric acid (GABA) A receptor, subunit alpha 2	0.0005	0	2.568
NM_010259	Gbp2b	guanylate binding protein 2b	0.0005	0	2.5209
NM_133982	Rpp25	ribonuclease P/MRP 25 subunit	0.0005	0	0.3676
AK048897	AK048897	gb|Mus musculus 0 day neonate cerebellum cDNA, RIKEN full-length enriched library, clone:C230079M10 product:unclassifiable, full insert sequence, [AK048897]	0.0005	0	0.3706
NM_001004164	Gnptab	N-acetylglucosamine-1-phosphate transferase, alpha and beta subunits	0.0005	0	0.3719
AK033069	Gm2824	predicted gene 2824	0.0005	0	0.3722
NM_198020	Trmt1	tRNA methyltransferase 1	0.0005	0	0.3752
NM_025312	Sostdc1	sclerostin domain containing 1	0.0006	0	3.1791
NM_009201	Slc1a5	solute carrier family 1 (neutral amino acid transporter), member 5	0.0006	0	2.5016
NM_013720	Mga	MAX gene associated	0.0006	0	2.4893
NM_008316	Hus1	Hus1 homolog (S, pombe)	0.0006	0	2.4735
NM_028954	Exoc3l2	exocyst complex component 3-like 2	0.0006	0	2.4569
BC004768	Hjurp	Holliday junction recognition protein	0.0006	0	0.379
AK014376	Caskin1	CASK interacting protein 1	0.0006	0	0.3784
NM_207267	Tmsb15l	thymosin beta 15b like	0.0006	0	0.3803
NM_172903	Man2a2	mannosidase 2, alpha 2	0.0006	0	0.3791
NM_026146	Eps8l1	EPS8-like 1	0.0006	0	0.3736
XM_129479	Lct	ref|Mus musculus lactase (Lct), mRNA [NM_001081078]	0.0006	0	0.2844
NM_175113	Trmt6	tRNA methyltransferase 6	0.0006	0	0.3807
NM_027354	Poc1a	POC1 centriolar protein homolog A (Chlamydomonas)	0.0006	0	0.3812
NM_001039244	Gm7120	predicted gene 7120	0.0006	0	0.3775
NM_009659	Alox12b	arachidonate 12-lipoxygenase, 12R type	0.0006	0	0.3751
NM_021285	Myl1	myosin, light polypeptide 1	0.0007	0	2.4956
NM_007598	Cap1	CAP, adenylate cyclase-associated protein 1 (yeast)	0.0007	0	2.4729
NM_013603	Mt3	metallothionein 3	0.0007	0	0.3852
NM_001033286	Slc30a10	solute carrier family 30, member 10	0.0007	0	0.3841
NM_024287	Rab6a	RAB6A, member RAS oncogene family	0.0007	0	0.382
NM_178749	Stk32a	serine/threonine kinase 32A	0.0007	0	0.3876
NM_145942	Hmgcs1	3-hydroxy-3-methylglutaryl-Coenzyme A synthase 1	0.0007	0	0.3891
AK054077	AI314180	expressed sequence AI314180	0.0007	0	0.3894
NM_172864	Wdr63	WD repeat domain 63	0.0008	0	2.5061
NM_015763	Lpin1	lipin 1	0.0008	0	0.3919
NM_016963	Tmod3	tropomodulin 3	0.0008	0	0.3906
AK037578	Zfr	zinc finger RNA binding protein	0.0008	0	0.3932
NM_172586	Zfp322a	zinc finger protein 322A	0.0008	0	0.396
BC098210	Jmjd7-pla2g4b	Jmjd7-Pla2g4b readthrough	0.0009	0	0.398
NM_145586	Tmem159	transmembrane protein 159	0.0009	0	0.3998
NM_172861	Slc7a14	solute carrier family 7 (cationic amino acid transporter, y+ system), member 14	0.001	0	2.4524
NM_133218	Zfp704	zinc finger protein 704	0.001	0	2.3596
NM_178793	Ccbe1	collagen and calcium binding EGF domains 1	0.001	0	0.3688
AK034948	Slc25a37	solute carrier family 25, member 37	0.001	0	0.4015
AK040189	Galc	galactosylceramidase	0.001	0	0.3998
AK122317	Jmjd6	jumonji domain containing 6	0.001	0	0.4053
NM_008613	Mns1	meiosis-specific nuclear structural protein 1	0.0011	0	2.3826
NM_011332	Ccl17	chemokine (C-C motif) ligand 17	0.0011	0	2.3684
AK088142	Mcm3	minichromosome maintenance deficient 3 (S, cerevisiae)	0.0011	0	2.3515
NM_028666	Fam110a	family with sequence similarity 110, member A	0.0011	0	2.3381
NM_007945	Eps8	epidermal growth factor receptor pathway substrate 8	0.0011	0	2.3374
NM_021467	Tnni1	troponin I, skeletal, slow 1	0.0011	0	0.4043
NM_026754	Ucma	upper zone of growth plate and cartilage matrix associated	0.0011	0	0.3998
AK031453	AK031453	gb|Mus musculus 13 days embryo male testis cDNA, RIKEN full-length enriched library, clone:6030434I20 product:unclassifiable, full insert sequence, [AK031453]	0.0011	0	0.4083
AK140151	Gfap	glial fibrillary acidic protein	0.0011	0	0.4041
NM_013637	Prm1	protamine 1	0.0012	0	2.305
NM_016966	Phgdh	3-phosphoglycerate dehydrogenase	0.0012	0	2.2932
XM_001002437	Hcfc2	gb|Mus musculus 16 days embryo lung cDNA, RIKEN full-length enriched library, clone:8430436H03 product:unclassifiable, full insert sequence, [AK018461]	0.0012	0	2.2931
NM_011135	Cnot7	CCR4-NOT transcription complex, subunit 7	0.0012	0	2.2875
NM_026102	Daam1	dishevelled associated activator of morphogenesis 1	0.0012	0	2.2677
NM_011029	Rpsa	ribosomal protein SA	0.0012	0	0.4092
AK019676	Zfp672	zinc finger protein 672	0.0012	0	0.4109
AK041326	1700030C10Rik	RIKEN cDNA 1700030C10 gene	0.0012	0	0.4112
NM_025902	Cisd2	CDGSH iron sulfur domain 2	0.0012	0	0.412
AK013928	3100003M19Rik	RIKEN cDNA 3100003M19 gene	0.0012	0	0.4116
NM_026240	Gramd3	GRAM domain containing 3	0.0012	0	0.4121
NM_025915	Tmem88	transmembrane protein 88	0.0012	0	0.4117
NM_207229	Plac9a	placenta specific 9a	0.0012	0	0.4076
AK011569	Abcb10	ATP-binding cassette, sub-family B (MDR/TAP), member 10	0.0012	0	0.4137
AK038997	Prune2	prune homolog 2 (Drosophila)	0.0012	0	0.4169
NM_025405	Rps4l	ribosomal protein S4-like	0.0012	0	0.4148
BC039571	C2cd4b	C2 calcium-dependent domain containing 4B	0.0012	0	0.4014
AK034384	AK034384	gb|Mus musculus adult male diencephalon cDNA, RIKEN full-length enriched library, clone:9330185F22 product:unclassifiable, full insert sequence, [AK034384]	0.0012	0	0.4188
NM_008278	Hpgd	hydroxyprostaglandin dehydrogenase 15 (NAD)	0.0012	0	0.4168
NM_177833	Sh3pxd2a	SH3 and PX domains 2A	0.0012	0	0.4208
NM_009825	Serpinh1	serine (or cysteine) peptidase inhibitor, clade H, member 1	0.0012	0	0.4201
NM_053108	Glrx	glutaredoxin	0.0013	0	2.2637
NM_172898	Kirrel2	kin of IRRE like 2 (Drosophila)	0.0013	0	2.2472
NM_025638	Gdpd1	glycerophosphodiester phosphodiesterase domain containing 1	0.0013	0	0.4239
NM_153780	2610044O15Rik8	RIKEN cDNA 2610044O15 gene	0.0013	0	0.4242
NM_011743	Zfp106	zinc finger protein 106	0.0013	0	0.4247
AK082363	AK082363	gb|Mus musculus 0 day neonate cerebellum cDNA, RIKEN full-length enriched library, clone:C230040K08 product:unclassifiable, full insert sequence, [AK082363]	0.0013	0	0.4211
NM_010514	Igf2	insulin-like growth factor 2	0.0014	0	2.4861
NM_133189	Cacng7	calcium channel, voltage-dependent, gamma subunit 7	0.0014	0	2.214
AK020373	9330154F10Rik	RIKEN cDNA 9330154F10 gene	0.0014	0	0.4182
AK045413	1190007I07Rik	RIKEN cDNA 1190007I07 gene	0.0014	0	0.4259
NM_010668	Krt2	keratin 2	0.0014	0	0.3838
NM_144516	Zmynd11	zinc finger, MYND domain containing 11	0.0014	0	0.4275
AF152371	Igk	immunoglobulin kappa chain complex	0.0015	0	2.6176
NM_001005421	Amica1	adhesion molecule, interacts with CXADR antigen 1	0.0015	0	2.2709
NM_008449	Kif5c	kinesin family member 5C	0.0015	0	2.244
NM_030707	Fcrls	Fc receptor-like S, scavenger receptor	0.0015	0	2.2198
BC007479	Vps39	vacuolar protein sorting 39 (yeast)	0.0015	0	2.2068
NM_009312	Tac2	tachykinin 2	0.0016	0	2.4825
A_52_P541760	A_52_P541760	Unknown	0.0016	0	2.2384
AK019898	Ddo	D-aspartate oxidase	0.0016	0	0.4311
AK018420	8430416G17Rik	RIKEN cDNA 8430416G17 gene	0.0017	0	2.1577
AK020441	9430027B09Rik	RIKEN cDNA 9430027B09 gene	0.0017	0	0.4284
NM_172678	Acad9	acyl-Coenzyme A dehydrogenase family, member 9	0.0017	0	0.4367
XM_913416	Dnah6	ref|Mus musculus dynein, axonemal, heavy chain 6 (Dnah6), mRNA [NM_001164669]	0.0018	0	2.2889
NM_030052	Cox7b2	cytochrome c oxidase subunit VIIb2	0.0018	0	2.1969
AK078408	Klhdc2	kelch domain containing 2	0.0018	0	0.438
NM_029078	Pcf11	cleavage and polyadenylation factor subunit homolog (S, cerevisiae)	0.0018	0	0.4399
XM_109726	Med13	ref|Mus musculus mediator complex subunit 13 (Med13), mRNA [NM_001080931]	0.0018	0	0.4375
NM_030554	Rab27b	RAB27B, member RAS oncogene family	0.0018	0	0.4407
NM_001013362	Npcd	neuronal pentraxin chromo domain	0.0018	0	0.4344
AK035954	8030445P17Rik	RIKEN cDNA 8030445P17 gene	0.0018	0	0.4345
NM_019440	Irgm2	immunity-related GTPase family M member 2	0.0018	0	0.4417
NM_009349	Inmt	indolethylamine N-methyltransferase	0.0018	0	0.3868
NAP058430-1	NAP058430-1	Unknown	0.0018	0	0.442
AK049146	C330024D21Rik	RIKEN cDNA C330024D21 gene	0.0019	0	2.1605
NM_027285	Znf41-ps	ZNF41, pseudogene	0.0019	0	2.1589
NM_011933	Decr2	2-4-dienoyl-Coenzyme A reductase 2, peroxisomal	0.0019	0	2.153
NM_009402	Pglyrp1	peptidoglycan recognition protein 1	0.0019	0	0.4414
NM_027001	2610034M16Rik	RIKEN cDNA 2610034M16 gene	0.002	0	2.349
AK076168	AK076168	gb|Mus musculus 17 days embryo head cDNA, RIKEN full-length enriched library, clone:3300001G06 product:unclassifiable, full insert sequence, [AK076168]	0.002	0	2.1496
NM_178701	Lrrc8d	leucine rich repeat containing 8D	0.002	0	0.4428
AK028313	Slc25a3	solute carrier family 25 (mitochondrial carrier, phosphate carrier), member 3	0.002	0	0.4441
AK045332	AK045332	gb|Mus musculus 9,5 days embryo parthenogenote cDNA, RIKEN full-length enriched library, clone:B130065O22 product:unclassifiable, full insert sequence, [AK045332]	0.002	0	0.4446
NM_198035	Zbtb39	zinc finger and BTB domain containing 39	0.002	0	0.4476
AK042789	Ctxn3	cortexin 3	0.0021	0	2.4381
NM_030889	Sorcs2	sortilin-related VPS10 domain containing receptor 2	0.0021	0	2.1239
AK162429	Slc38a1	solute carrier family 38, member 1	0.0021	0	2.12
NM_009616	Adam19	a disintegrin and metallopeptidase domain 19 (meltrin beta)	0.0021	0	2.1109
NM_018830	Asah2	N-acylsphingosine amidohydrolase 2	0.0021	0	0.4477
AK048993	1500026H17Rik	RIKEN cDNA 1500026H17 gene	0.0021	0	0.4445
AK085108	AK085108	gb|Mus musculus 13 days embryo lung cDNA, RIKEN full-length enriched library, clone:D430037I24 product:unclassifiable, full insert sequence, [AK085108]	0.0021	0	0.4409
BC096030	Ispd	isoprenoid synthase domain containing	0.0022	0	0.4463
AK040447	Nrp1	neuropilin 1	0.0022	0	0.4497
AK033097	Lmo4	LIM domain only 4	0.0022	0	0.4527
NM_001042605	Cd74	CD74 antigen (invariant polypeptide of major histocompatibility complex, class II antigen-associated)	0.0023	0	2.2978
NM_177845	Pla2g4e	phospholipase A2, group IVE	0.0023	0	2.2552
NM_027741	Mro	maestro	0.0023	0	2.1111
NM_013471	Anxa4	annexin A4	0.0023	0	2.0966
NM_182782	Klhl25	kelch-like 25	0.0023	0	2.092
NM_025575	Sys1	SYS1 Golgi-localized integral membrane protein homolog (S, cerevisiae)	0.0023	0	0.4532
NM_201600	Myo5b	myosin VB	0.0023	0	0.4354
XM_980542	Rab3gap2	ref|Mus musculus RAB3 GTPase activating protein subunit 2 (Rab3gap2), mRNA [NM_001163754]	0.0023	0	0.456
AK146894	Sympk	symplekin	0.0023	0	0.4547
BC016255	Jmjd7	jumonji domain containing 7	0.0023	0	0.4574
NM_001038999	Atp8a1	ATPase, aminophospholipid transporter (APLT), class I, type 8A, member 1	0.0023	0	0.4553
NM_030254	Tusc3	tumor suppressor candidate 3	0.0024	0	2.0913
AK046660	Recql	RecQ protein-like	0.0024	0	2.0785
BC011344	Gm5617	predicted gene 5617	0.0024	0	2.0755
AK054191	AK054191	gb|Mus musculus 2 days pregnant adult female oviduct cDNA, RIKEN full-length enriched library, clone:E230026L21 product:unclassifiable, full insert sequence, [AK054191]	0.0024	0	0.4575
AK020355	Zkscan1	zinc finger with KRAB and SCAN domains 1	0.0025	0	2.0593
NM_031393	Sytl1	synaptotagmin-like 1	0.0026	0	2.1769
NM_183270	Coa4	cytochrome c oxidase assembly factor 4	0.0026	0	2.0691
NM_172609	Tomm22	translocase of outer mitochondrial membrane 22 homolog (yeast)	0.0026	0	0.4604
NM_153539	Brinp3	bone morphogenetic protein/retinoic acid inducible neural specific 3	0.0026	0	0.4444
AK034024	Tmem117	transmembrane protein 117	0.0026	0	0.4583
NM_178926	Vmac	vimentin-type intermediate filament associated coiled-coil protein	0.0026	0	0.4623
NM_172437	Pus7l	pseudouridylate synthase 7 homolog (S, cerevisiae)-like	0.0028	0	0.4643
BX515989	BX515989	gb|BX515989 Knowles [BX515989]	0.0028	0	0.456
NM_145978	Pdlim2	PDZ and LIM domain 2	0.0028	0	0.4374
AK151118	Lsm12	LSM12 homolog (S, cerevisiae)	0.0029	0	2.039
BC034114	Snx29	sorting nexin 29	0.0029	0	0.465
AK084086	9130023H24Rik	RIKEN cDNA 9130023H24 gene	0.0029	0	0.4661
NM_172611	Gramd4	GRAM domain containing 4	0.0029	0	0.4682
NM_008608	Mmp14	matrix metallopeptidase 14 (membrane-inserted)	0.003	0	2.0448
NM_021546	Necab3	N-terminal EF-hand calcium binding protein 3	0.0031	0	2.2998
NM_175025	Atp2c1	ATPase, Ca++-sequestering	0.0031	0	2.0526
NM_028811	Elp3	elongator acetyltransferase complex subunit 3	0.0031	0	2.0484
NM_026855	Arv1	ARV1 homolog (yeast)	0.0032	0	0.4722
NM_021443	Ccl8	chemokine (C-C motif) ligand 8	0.0033	0	2.07
NM_025299	Txnl4a	thioredoxin-like 4A	0.0033	0	0.4713
NM_183180	Tspan18	tetraspanin 18	0.0033	0	0.437
AK077843	Anxa6	annexin A6	0.0033	0	0.4688
AK147575	Gon4l	gon-4-like (C,elegans)	0.0034	0	2.011
XM_356184	Col6a4	ref|Mus musculus collagen, type VI, alpha 4 (Col6a4), mRNA [NM_026763]	0.0034	0	0.4261
AK047604	Dlgap4	discs, large homolog-associated protein 4 (Drosophila)	0.0034	0	0.4737
BC086760	2610005L07Rik	cadherin 11 pseudogene	0.0035	0	2.0105
NM_009194	Slc12a2	solute carrier family 12, member 2	0.0036	0	2.122
NAP115237-1	NAP115237-1	Unknown	0.0036	0	2.0593
NM_173734	Tmem87a	transmembrane protein 87A	0.0036	0	1.9874
NM_013522	Frg1	FSHD region gene 1	0.0036	0	1.9862
NM_134020	Tmed4	transmembrane emp24 protein transport domain containing 4	0.0036	0	0.4795
NM_025857	Aagab	alpha- and gamma-adaptin binding protein	0.0037	0	2.0009
AJ276961	Clasp2	CLIP associating protein 2	0.0037	0	1.9932
AK078356	AK078356	gb|Mus musculus 10 days neonate cerebellum cDNA, RIKEN full-length enriched library, clone:6530406M20 product:mitogen-activated protein kinase kinase 1 interacting protein 1, full insert sequence, [AK078356]	0.0037	0	1.9821
NM_022427	Gpr88	G-protein coupled receptor 88	0.0038	0	2.5012
NM_207105	H2-Ab1	histocompatibility 2, class II antigen A, beta 1	0.0038	0	2.1676
NM_020258	Slc37a2	solute carrier family 37 (glycerol-3-phosphate transporter), member 2	0.0038	0	0.4771
NM_170593	Disp2	dispatched homolog 2 (Drosophila)	0.0038	0	0.4753
NM_026221	Ppfibp1	PTPRF interacting protein, binding protein 1 (liprin beta 1)	0.0038	0	0.4774
NM_008153	Cmklr1	chemokine-like receptor 1	0.0038	0	0.4815
NM_010216	Figf	c-fos induced growth factor	0.0038	0	0.45
NM_007631	Ccnd1	cyclin D1	0.0038	0	0.4759
NM_172447	Cfap69	cilia and flagella associated protein 69	0.0038	0	0.4728
NM_031166	Id4	inhibitor of DNA binding 4	0.0038	0	0.4563
AK039124	Whrn	whirlin	0.0039	0	2.1158
NM_008117	Gh	growth hormone	0.0039	0	1.9846
A_51_P443920	A_51_P443920	Unknown	0.0039	0	1.9624
NM_016669	Crym	crystallin, mu	0.0039	0	0.4255
NM_023493	Cml5	camello-like 5	0.0039	0	0.4739
BC021475	Ccar2	cell cycle activator and apoptosis regulator 2	0.0039	0	0.4826
NM_008184	Gstm6	glutathione S-transferase, mu 6	0.0039	0	0.478
NM_013484	C2	complement component 2 (within H-2S)	0.004	0	2.144
NM_027881	Osbpl3	oxysterol binding protein-like 3	0.004	0	2.0261
NM_008812	Padi2	peptidyl arginine deiminase, type II	0.004	0	1.9851
NM_026473	Tubb6	tubulin, beta 6 class V	0.0041	0	1.9928
AK140790	AK140790	gb|Mus musculus 16 days embryo head cDNA, RIKEN full-length enriched library, clone:C130019G10 product:hypothetical protein, full insert sequence, [AK140790]	0.0041	0	0.4737
NM_175445	Rassf2	Ras association (RalGDS/AF-6) domain family member 2	0.0041	0	0.4859
NM_145457	Paip1	polyadenylate binding protein-interacting protein 1	0.0043	0	1.951
AK035927	Sv2b	synaptic vesicle glycoprotein 2 b	0.0043	0	0.4874
NM_133699	Atp6v1c2	ATPase, H+ transporting, lysosomal V1 subunit C2	0.0044	0	2.023
AK080673	Sc5d	sterol-C5-desaturase (fungal ERG3, delta-5-desaturase) homolog (S, cerevisae)	0.0044	0	1.9524
NM_153583	Atg4d	autophagy related 4D, cysteine peptidase	0.0044	0	1.9459
NM_145890	Grhl1	grainyhead-like 1 (Drosophila)	0.0045	0	0.433
NM_025831	Pxdc1	PX domain containing 1	0.0046	0	0.4827
NM_010865	Myoc	myocilin	0.0046	0	0.4808
NM_007855	Twist2	twist basic helix-loop-helix transcription factor 2	0.0046	0	0.4703
AK158034	5830416P10Rik	RIKEN cDNA 5830416P10 gene	0.0046	0	0.4852
NM_028865	Mettl23	methyltransferase like 23	0.0046	0	0.4939
NM_011067	Per3	period circadian clock 3	0.0047	0	1.9556
XM_127221	Cdk13	ref|Mus musculus cyclin-dependent kinase 13 (Cdk13), transcript variant 1, mRNA [NM_001081058]	0.0047	0	1.9452
NM_145390	Tnpo2	transportin 2 (importin 3, karyopherin beta 2b)	0.0047	0	1.945
NM_001013608	Ercc6l2	excision repair cross-complementing rodent repair deficiency, complementation group 6 like 2	0.0047	0	0.493
NM_182808	Fam19a1	family with sequence similarity 19, member A1	0.0047	0	0.4207
AK014177	3110045C21Rik	RIKEN cDNA 3110045C21 gene	0.0047	0	0.4859
NM_172644	Dars2	aspartyl-tRNA synthetase 2 (mitochondrial)	0.0048	0	0.4915
NM_080708	Bmp2k	BMP2 inducible kinase	0.0048	0.0001	0.4903
NM_013777	Akr1c12	aldo-keto reductase family 1, member C12	0.0049	0	1.9718
BC059776	Cds2	CDP-diacylglycerol synthase (phosphatidate cytidylyltransferase) 2	0.0049	0	1.9551
BC030311	Armc8	armadillo repeat containing 8	0.0049	0.0001	0.4989
AK164165	Cd47	CD47 antigen (Rh-related antigen, integrin-associated signal transducer)	0.005	0	1.9311
NM_028874	Snx19	sorting nexin 19	0.005	0.0001	0.4977
NM_007426	Angpt2	angiopoietin 2	0.0051	0	1.9779
NM_018881	Fmo2	flavin containing monooxygenase 2	0.0051	0	1.9583
NM_153518	Ccdc65	coiled-coil domain containing 65	0.0051	0	1.9331
NM_199011	Dgkq	diacylglycerol kinase, theta	0.0051	0	1.9087
NM_007929	Emp2	epithelial membrane protein 2	0.0051	0.0001	0.4941
NM_021330	Acp1	acid phosphatase 1, soluble	0.0051	0.0001	0.4987
NM_009777	C1qb	complement component 1, q subcomponent, beta polypeptide	0.0051	0.0001	0.4938
NM_001033136	Rmdn3	regulator of microtubule dynamics 3	0.0051	0.0001	0.5001
AK009502	Tia1	cytotoxic granule-associated RNA binding protein 1	0.0051	0.0001	0.4969
NM_001081299	Cdh18	ref|Mus musculus cadherin 18 (Cdh18), mRNA [NM_001081299]	0.0052	0	2.0067
AK016682	4933406C10Rik	RIKEN cDNA 4933406C10 gene	0.0052	0	1.9306
NM_176912	C5ar2	complement component 5a receptor 2	0.0052	0.0001	0.5009
NM_026084	3110070M22Rik	RIKEN cDNA 3110070M22 gene	0.0052	0.0001	0.4958
AK082993	Zfp697	zinc finger protein 697	0.0052	0.0001	0.4991
XM_484075	Rapgefl1	ref|Mus musculus Rap guanine nucleotide exchange factor (GEF)-like 1 (Rapgefl1), mRNA [NM_001080925]	0.0052	0.0001	0.4949
AK047824	Brinp2	bone morphogenic protein/retinoic acid inducible neural-specific 2	0.0053	0.0001	0.4966
NM_018867	Cpxm2	carboxypeptidase X 2 (M14 family)	0.0053	0.0001	0.5012
NM_146256	Hpdl	4-hydroxyphenylpyruvate dioxygenase-like	0.0053	0.0001	0.4467
NM_008537	Amacr	alpha-methylacyl-CoA racemase	0.0053	0.0001	0.5001
XM_487606	Prss56	ref|Mus musculus protease, serine 56 (Prss56), mRNA [NM_027084]	0.0054	0	2.5186
NM_023478	Upk3a	uroplakin 3A	0.0054	0	1.99
BC058644	Zmym5	zinc finger, MYM-type 5	0.0055	0.0001	0.5049
NM_009030	Rbbp4	retinoblastoma binding protein 4	0.0055	0.0001	0.5052
NM_175499	Slitrk6	SLIT and NTRK-like family, member 6	0.0056	0	2.4304
NM_011708	Vwf	Von Willebrand factor homolog	0.0056	0	1.9625
AJ001373	Itgb1bp1	integrin beta 1 binding protein 1	0.0056	0	1.9359
NM_033618	Supt16	suppressor of Ty 16	0.0056	0	1.9072
NM_172921	Nxpe4	neurexophilin and PC-esterase domain family, member 4	0.0056	0.0001	0.5052
NM_019427	Epb4,1l4b	ref|Mus musculus erythrocyte protein band 4,1-like 4b (Epb4,1l4b), mRNA [NM_019427]	0.0056	0.0001	0.5019
NM_008667	Nab1	Ngfi-A binding protein 1	0.0056	0.0001	0.5062
NM_026130	Srpr	signal recognition particle receptor ('docking protein')	0.0057	0	1.8993
AK015074	Gm8096	3-phosphoglycerate dehydrogenase pseudogene	0.0057	0.0001	0.5022
NM_177645	Kansl1l	KAT8 regulatory NSL complex subunit 1-like	0.0058	0.0001	0.5079
NM_001286786	Magi1	ref|Mus musculus membrane associated guanylate kinase, WW and PDZ domain containing 1 (Magi1), transcript variant 7, mRNA [NM_001286786]	0.006	0	1.9434
AK088871	Mbnl1	muscleblind-like 1 (Drosophila)	0.006	0	1.8914
AK049847	2900052N01Rik	RIKEN cDNA 2900052N01 gene	0.006	0.0001	0.5086
NM_144512	Slc6a13	solute carrier family 6 (neurotransmitter transporter, GABA), member 13	0.0061	0	2.0942
XM_134806	4931429I11Rik	ref|Mus musculus RIKEN cDNA 4931429I11 gene (4931429I11Rik), mRNA [NM_001081121]	0.0061	0	1.9305
AK016963	Dydc2	DPY30 domain containing 2	0.0061	0	1.9279
NM_029999	Lbh	limb-bud and heart	0.0061	0	1.9223
S74315	S74315	gb|gag=antigen LEC-A, env [mice, CBA/Ht cell line, mRNA, 4619 nt], [S74315]	0.0061	0	1.8842
BC002139	1700052N19Rik	RIKEN cDNA 1700052N19 gene	0.0061	0	1.8828
AK031069	Dgkh	diacylglycerol kinase, eta	0.0061	0.0001	0.4916
AF175892	Pkmyt1	gb|Mus musculus MYT1 kinase (Myt1) mRNA, complete cds, [AF175892]	0.0061	0.0001	0.5107
NM_007486	Arhgdib	Rho, GDP dissociation inhibitor (GDI) beta	0.0061	0.0001	0.4254
NM_001012434	Kctd14	potassium channel tetramerisation domain containing 14	0.0061	0.0001	0.5152
AK036369	Ddhd1	DDHD domain containing 1	0.0062	0.0001	0.5131
NM_172529	Gnptg	N-acetylglucosamine-1-phosphotransferase, gamma subunit	0.0063	0.0001	0.5099
NM_177562	Clec16a	C-type lectin domain family 16, member A	0.0064	0	1.8892
NM_011103	Prkcd	protein kinase C, delta	0.0069	0	2.3094
NM_019429	Prss16	protease, serine 16 (thymus)	0.0069	0.0001	0.5164
NM_026439	Ccdc80	coiled-coil domain containing 80	0.0071	0	1.9099
NM_010948	Nudc	nuclear distribution gene C homolog (Aspergillus)	0.0072	0.0001	1.8501
AK147615	LOC100047044	uncharacterized LOC100047044	0.0072	0.0001	0.5176
NM_183358	Gadd45gip1	growth arrest and DNA-damage-inducible, gamma interacting protein 1	0.0073	0.0001	0.5234
NM_138304	Calml4	calmodulin-like 4	0.0075	0.0001	2.1495
BC059816	Sec63	SEC63-like (S, cerevisiae)	0.0075	0.0001	0.5211
AK014261	3110079O15Rik	RIKEN cDNA 3110079O15 gene	0.0076	0.0001	2.163
NM_145379	Mrgprf	MAS-related GPR, member F	0.0076	0.0001	1.953
NM_029627	Ly6k	lymphocyte antigen 6 complex, locus K	0.0076	0.0001	1.9313
BC125581	Filip1	filamin A interacting protein 1	0.0076	0.0001	1.8685
AK047681	AK047681	gb|Mus musculus adult male corpus striatum cDNA, RIKEN full-length enriched library, clone:C030010G13 product:unclassifiable, full insert sequence, [AK047681]	0.0076	0.0001	1.864
NM_010904	Nefh	neurofilament, heavy polypeptide	0.0076	0.0001	1.8586
NM_010098	Opn3	opsin 3	0.0076	0.0001	0.507
NM_021888	Qtrt1	queuine tRNA-ribosyltransferase 1	0.0076	0.0001	0.522
NM_027219	Cdc42ep1	CDC42 effector protein (Rho GTPase binding) 1	0.0076	0.0001	0.5001
NM_145825	Cetn4	centrin 4	0.0076	0.0001	0.5213
AK085907	AK085907	gb|Mus musculus 16 days neonate heart cDNA, RIKEN full-length enriched library, clone:D830027H14 product:unclassifiable, full insert sequence, [AK085907]	0.0077	0.0001	0.5217
AK076549	Cep63	centrosomal protein 63	0.0078	0.0001	0.5192
NM_008485	Lamc2	laminin, gamma 2	0.008	0.0001	0.4785
NM_010957	Ogg1	8-oxoguanine DNA-glycosylase 1	0.0081	0.0001	0.5295
AK051318	AK051318	gb|Mus musculus 12 days embryo spinal ganglion cDNA, RIKEN full-length enriched library, clone:D130033I24 product:unclassifiable, full insert sequence, [AK051318]	0.0084	0.0001	2.2626
AK013531	Kbtbd11	kelch repeat and BTB (POZ) domain containing 11	0.0084	0.0001	1.8893
NM_177448	Mogat2	monoacylglycerol O-acyltransferase 2	0.0084	0.0001	1.8273
NM_025960	Trappc6a	trafficking protein particle complex 6A	0.0084	0.0001	1.8222
NM_009365	Tgfb1i1	transforming growth factor beta 1 induced transcript 1	0.0085	0.0001	1.8743
NM_146782	Olfr921	olfactory receptor 921	0.0085	0.0001	1.8629
X87228	Ighm	immunoglobulin heavy constant mu	0.0085	0.0001	1.842
NAP046281-1	NAP046281-1	Unknown	0.0085	0.0001	1.8148
NM_027997	Serpina9	serine (or cysteine) peptidase inhibitor, clade A (alpha-1 antiproteinase, antitrypsin), member 9	0.0087	0.0001	2.323
NM_008772	P2ry1	purinergic receptor P2Y, G-protein coupled 1	0.0087	0.0001	2.0414
U34272	Psg16	pregnancy specific glycoprotein 16	0.0087	0.0001	1.8601
BC037267	4632415L05Rik	RRS1 ribosome biogenesis regulator homolog pseudogene	0.0087	0.0001	1.8051
NM_172558	Gemin5	gem (nuclear organelle) associated protein 5	0.0087	0.0001	1.8026
NM_138757	Asun	asunder, spermatogenesis regulator	0.0087	0.0001	1.8005
NM_177793	Mettl24	methyltransferase like 24	0.0087	0.0001	0.5258
NM_177208	Dopey1	ref|Mus musculus dopey family member 1 (Dopey1), mRNA [NM_177208]	0.0087	0.0001	0.5314
XM_287711	E230029C05Rik	gb|Mus musculus adult male corpora quadrigemina cDNA, RIKEN full-length enriched library, clone:B230337J15 product:unclassifiable, full insert sequence, [AK046045]	0.0087	0.0001	0.519
NM_011786	Aloxe3	arachidonate lipoxygenase 3	0.0087	0.0001	0.4957
NM_016693	Map3k6	mitogen-activated protein kinase kinase kinase 6	0.0088	0.0001	1.8911
NM_033560	Vps37a	vacuolar protein sorting 37A (yeast)	0.0088	0.0001	1.8109
NM_016789	Nptx2	neuronal pentraxin 2	0.009	0.0001	1.9165
NM_011210	Ptprc	protein tyrosine phosphatase, receptor type, C	0.009	0.0001	0.533
NM_008509	Lpl	lipoprotein lipase	0.0091	0.0001	1.9225
AK083204	AK083204	gb|Mus musculus adult male hippocampus cDNA, RIKEN full-length enriched library, clone:C630028A22 product:unclassifiable, full insert sequence, [AK083204]	0.0091	0.0001	1.8332
AK129167	Ift140	intraflagellar transport 140	0.0091	0.0001	1.8114
NM_009246	Serpina1d	serine (or cysteine) peptidase inhibitor, clade A, member 1D	0.0091	0.0001	1.2327
AK199310	Mcur1	mitochondrial calcium uniporter regulator 1	0.0093	0.0001	0.5228
AK009357	Nkpd1	NTPase, KAP family P-loop domain containing 1	0.0093	0.0001	0.5268
NM_027434	Rprd1b	regulation of nuclear pre-mRNA domain containing 1B	0.0095	0.0001	0.5359
BC056977	H13	histocompatibility 13	0.0095	0.0001	0.5352
NM_013838	Trpc6	transient receptor potential cation channel, subfamily C, member 6	0.0096	0.0001	0.5057
AF031816	Sorl1	sortilin-related receptor, LDLR class A repeats-containing	0.0096	0.0001	0.5182
NM_027164	Lrrc27	leucine rich repeat containing 27	0.0097	0.0001	1.8334
NM_028079	2010111I01Rik	RIKEN cDNA 2010111I01 gene	0.0099	0.0001	0.5277
NM_027011	Krt5	keratin 5	0.0099	0.0001	0.4983
NM_011214	Ptpru	protein tyrosine phosphatase, receptor type, U	0.0099	0.0001	0.511
AK038195	AK038195	gb|Mus musculus 16 days neonate thymus cDNA, RIKEN full-length enriched library, clone:A130085P16 product:unclassifiable, full insert sequence, [AK038195]	0.0099	0.0001	0.5318
NM_008546	Mfap2	microfibrillar-associated protein 2	0.0099	0.0001	0.5306
NM_011582	Thbs4	thrombospondin 4	0.0101	0.0001	0.5084
NM_008663	Myo7a	myosin VIIA	0.0101	0.0001	0.504
NM_133733	Clmp	CXADR-like membrane protein	0.0102	0.0001	0.5165
NM_008788	Pcolce	procollagen C-endopeptidase enhancer protein	0.0103	0.0001	2.0521
NM_016785	Tpmt	thiopurine methyltransferase	0.0103	0.0001	1.7794
NM_173411	BC030500	cDNA sequence BC030500	0.0103	0.0001	0.5257
NM_130878	Cdhr1	cadherin-related family member 1	0.0104	0.0001	1.883
NM_175012	Grp	gastrin releasing peptide	0.0106	0.0001	0.4537
BC110692	Adora2a	adenosine A2a receptor	0.0107	0.0001	2.1221
NM_020568	Plin4	perilipin 4	0.0107	0.0001	2.0647
NM_008815	Etv4	ets variant 4	0.0107	0.0001	1.7676
NM_028995	Nipal3	NIPA-like domain containing 3	0.0108	0.0001	1.7915
AF316037	AH010064	gb|Mus musculus actin-binding double zinc finger protein mRNA, partial cds, [AH010064]	0.0109	0.0001	1.8195
AK008394	Ppih	peptidyl prolyl isomerase H	0.0109	0.0001	1.7646
NM_021301	Slc15a2	solute carrier family 15 (H+/peptide transporter), member 2	0.0109	0.0001	1.7631
NM_016846	Rgl1	ral guanine nucleotide dissociation stimulator,-like 1	0.0109	0.0001	0.5267
AK034747	Nyap2	neuronal tyrosine-phophorylated phosphoinositide 3-kinase adaptor 2	0.011	0.0001	1.8039
AK035414	Ddr2	discoidin domain receptor family, member 2	0.011	0.0001	0.5333
NM_009036	Rbpjl	recombination signal binding protein for immunoglobulin kappa J region-like	0.0111	0.0001	1.7682
AK046736	Xaf1	XIAP associated factor 1	0.0111	0.0001	0.5392
NM_175680	9530080O11Rik	RIKEN cDNA 9530080O11 gene	0.0112	0.0001	0.5377
AK039642	Carkd	carbohydrate kinase domain containing	0.0112	0.0001	0.5433
AK021064	Cdh10	cadherin 10	0.0115	0.0002	0.5456
NM_013705	Zfp30	zinc finger protein 30	0.0116	0.0002	0.5459
NM_001025365	Miip	migration and invasion inhibitory protein	0.0116	0.0002	0.5473
AK078930	Ide	insulin degrading enzyme	0.0116	0.0002	0.5434
NM_018827	Crlf1	cytokine receptor-like factor 1	0.0117	0.0002	0.4313
NM_030720	Gpr84	G protein-coupled receptor 84	0.0117	0.0002	0.5448
NM_019432	Tmem37	transmembrane protein 37	0.0119	0.0001	1.894
NM_008738	Nrtn	neurturin	0.012	0.0001	1.803
AK010725	Rec114	REC114 meiotic recombination protein	0.012	0.0001	1.7514
AK038440	AK038440	gb|Mus musculus adult male hypothalamus cDNA, RIKEN full-length enriched library, clone:A230011M16 product:unclassifiable, full insert sequence, [AK038440]	0.0121	0.0002	0.5495
NM_008231	Hdgf	hepatoma-derived growth factor	0.0122	0.0001	1.7464
NM_008071	Gabrb3	gamma-aminobutyric acid (GABA) A receptor, subunit beta 3	0.0124	0.0002	0.5376
NM_172919	Zfp846	zinc finger protein 846	0.0124	0.0002	0.5475
NM_134022	6330403K07Rik	RIKEN cDNA 6330403K07 gene	0.0124	0.0002	0.5197
NAP030936-1	NAP030936-1	Unknown	0.0124	0.0002	0.5464
NM_008329	Ifi204	interferon activated gene 204	0.0125	0.0002	0.5441
NM_145362	Alg1	asparagine-linked glycosylation 1 (beta-1,4-mannosyltransferase)	0.0126	0.0002	0.5459
D89901	Krtap6-3	keratin associated protein 6-3	0.0127	0.0001	1.8626
NM_144903	Aldob	aldolase B, fructose-bisphosphate	0.0127	0.0002	0.5066
NAP056910-1	NAP056910-1	Unknown	0.0128	0.0001	1.7433
NM_024240	Gins4	GINS complex subunit 4 (Sld5 homolog)	0.0128	0.0001	1.7403
NM_008698	Nipsnap1	4-nitrophenylphosphatase domain and non-neuronal SNAP25-like protein homolog 1 (C, elegans)	0.0128	0.0002	0.5491
AK053597	AK053597	gb|Mus musculus 0 day neonate eyeball cDNA, RIKEN full-length enriched library, clone:E130112O04 product:unclassifiable, full insert sequence, [AK053597]	0.0128	0.0002	0.5535
NM_183146	A530054K11Rik	RIKEN cDNA A530054K11 gene	0.0129	0.0002	0.5493
NM_177688	H2afj	H2A histone family, member J	0.0129	0.0002	0.5486
BC004022	N4bp1	NEDD4 binding protein 1	0.013	0.0001	1.7383
AK046900	Rapgef4	Rap guanine nucleotide exchange factor (GEF) 4	0.013	0.0002	0.5554
NM_019577	Ccl24	chemokine (C-C motif) ligand 24	0.0131	0.0001	1.7359
NM_175538	Nim1k	NIM1 serine/threonine protein kinase	0.0131	0.0002	0.5518
NM_177157	Gchfr	GTP cyclohydrolase I feedback regulator	0.0136	0.0001	1.8144
NM_009723	Atp2b2	ATPase, Ca++ transporting, plasma membrane 2	0.0136	0.0001	1.7431
NM_010077	Drd2	dopamine receptor D2	0.0137	0.0001	2.1468
NM_026423	Mri1	methylthioribose-1-phosphate isomerase homolog (S, cerevisiae)	0.0137	0.0002	0.5496
NM_020263	Cacna2d2	calcium channel, voltage-dependent, alpha 2/delta subunit 2	0.0138	0.0001	1.8587
NM_010424	Hfe	hemochromatosis	0.0138	0.0001	1.7916
AK145482	Cfap44	cilia and flagella associated protein 44	0.0138	0.0001	1.784
NM_172734	Stk38l	serine/threonine kinase 38 like	0.0138	0.0001	1.7419
AK141783	Heatr5b	HEAT repeat containing 5B	0.0138	0.0001	1.7294
NM_001039055	Pofut1	protein O-fucosyltransferase 1	0.0139	0.0002	0.5557
AK046877	Tshz2	teashirt zinc finger family member 2	0.0139	0.0002	0.501
XM_620746	Dscaml1	ref|Mus musculus Down syndrome cell adhesion molecule like 1 (Dscaml1), mRNA [NM_001081270]	0.0139	0.0002	0.4911
AK136092	Scyl2	SCY1-like 2 (S, cerevisiae)	0.0139	0.0002	0.5594
NM_009676	Aox1	aldehyde oxidase 1	0.014	0.0001	1.736
NM_139221	Defb11	defensin beta 11	0.014	0.0002	0.5295
NM_009154	Sema5a	sema domain, seven thrombospondin repeats (type 1 and type 1-like), transmembrane domain (TM) and short cytoplasmic domain, (semaphorin) 5A	0.0141	0.0002	0.5164
NM_010244	Fv1	Friend virus susceptibility 1	0.0142	0.0001	1.7082
NM_201531	Kcnf1	potassium voltage-gated channel, subfamily F, member 1	0.0142	0.0002	0.521
NM_009889	Cga	glycoprotein hormones, alpha subunit	0.0144	0.0001	1.7349
NM_011121	Plk1	polo-like kinase 1	0.0144	0.0001	1.7169
NM_053253	Zmynd10	zinc finger, MYND domain containing 10	0.0145	0.0001	1.7498
NM_009196	Slc16a1	solute carrier family 16 (monocarboxylic acid transporters), member 1	0.0145	0.0001	1.7107
AK038463	AK038463	gb|Mus musculus adult male hypothalamus cDNA, RIKEN full-length enriched library, clone:A230016A06 product:unclassifiable, full insert sequence, [AK038463]	0.0145	0.0002	0.5606
NM_019941	Zfp235	zinc finger protein 235	0.0146	0.0002	0.5583
NM_138649	Syt17	synaptotagmin XVII	0.0148	0.0002	0.5136
NM_008728	Npr3	natriuretic peptide receptor 3	0.015	0.0002	0.5399
NM_011198	Ptgs2	prostaglandin-endoperoxide synthase 2	0.015	0.0002	0.5619
AK052458	Depdc5	DEP domain containing 5	0.015	0.0002	0.5606
AK041354	Vezt	vezatin, adherens junctions transmembrane protein	0.0151	0.0002	0.563
NM_053242	Foxp2	forkhead box P2	0.0152	0.0001	2.1385
NM_025692	Uba5	ubiquitin-like modifier activating enzyme 5	0.0153	0.0001	1.6953
AK046172	AW495222	expressed sequence AW495222	0.0153	0.0002	0.5574
NM_026010	Lipt2	lipoyl(octanoyl) transferase 2 (putative)	0.0155	0.0002	0.5611
NM_011569	Tekt1	tektin 1	0.0156	0.0002	1.8025
NM_009866	Cdh11	cadherin 11	0.0156	0.0002	1.6986
AK002304	Snhg18	small nucleolar RNA host gene 18	0.0156	0.0002	0.5663
NM_138683	Rspo1	R-spondin homolog (Xenopus laevis)	0.0157	0.0002	2.0071
NM_194464	Mrvi1	MRV integration site 1	0.0157	0.0002	1.9704
NM_008324	Ido1	indoleamine 2,3-dioxygenase 1	0.0157	0.0002	1.9259
NM_029949	Snapc3	small nuclear RNA activating complex, polypeptide 3	0.0157	0.0002	1.6988
NM_028166	1600014C10Rik	RIKEN cDNA 1600014C10 gene	0.0157	0.0002	1.6961
NM_001145801	Ctla2b	ref|Mus musculus cytotoxic T lymphocyte-associated protein 2 beta (Ctla2b), transcript variant 2, mRNA [NM_001145801]	0.0158	0.0002	1.7284
NM_026214	Kctd4	potassium channel tetramerisation domain containing 4	0.0158	0.0002	0.4925
NM_011631	Hsp90b1	heat shock protein 90, beta (Grp94), member 1	0.0159	0.0002	0.5567
NM_178924	Upk1b	uroplakin 1B	0.016	0.0002	0.5591
NM_010930	Nov	nephroblastoma overexpressed gene	0.0162	0.0002	0.4872
NM_172909	Cd163l1	CD163 molecule-like 1	0.0164	0.0002	0.5112
NM_175149	2310022B05Rik	RIKEN cDNA 2310022B05 gene	0.0166	0.0002	0.5674
NM_019741	Slc2a5	solute carrier family 2 (facilitated glucose transporter), member 5	0.0167	0.0002	0.5643
NM_011867	Slc26a4	solute carrier family 26, member 4	0.0167	0.0002	0.4558
NM_008731	Npy2r	neuropeptide Y receptor Y2	0.0167	0.0002	0.4641
NM_001033140	Sdhaf1	succinate dehydrogenase complex assembly factor 1	0.0167	0.0002	0.5598
NM_026259	Rnf41	ring finger protein 41	0.0167	0.0002	0.5684
NM_027159	Ccdc115	coiled-coil domain containing 115	0.0167	0.0002	0.5625
NM_010165	Eya2	eyes absent 2 homolog (Drosophila)	0.0169	0.0002	1.7173
NM_153075	Catsper2	cation channel, sperm associated 2	0.0169	0.0002	1.6986
Z49204	Nnt	nicotinamide nucleotide transhydrogenase	0.0169	0.0002	1.6949
BC004695	Zfp64	zinc finger protein 64	0.0169	0.0003	0.57
AK088370	Ssb	Sjogren syndrome antigen B	0.017	0.0002	2.3903
NM_009573	Zic1	zinc finger protein of the cerebellum 1	0.017	0.0002	2.2823
NM_024480	Sh3bp5l	SH3 binding domain protein 5 like	0.017	0.0002	1.6857
AK136456	Trim30d	tripartite motif-containing 30D	0.017	0.0003	0.5694
NM_133684	Marc2	mitochondrial amidoxime reducing component 2	0.017	0.0003	0.5667
NM_001039388	Wdr37	WD repeat domain 37	0.0171	0.0003	0.5658
AK040293	AK040293	gb|Mus musculus 0 day neonate thymus cDNA, RIKEN full-length enriched library, clone:A430083K03 product:unclassifiable, full insert sequence, [AK040293]	0.0171	0.0003	0.5586
AK032144	AK032144	gb|Mus musculus adult male olfactory brain cDNA, RIKEN full-length enriched library, clone:6430401E23 product:surfactant associated protein B, full insert sequence, [AK032144]	0.0172	0.0003	0.5485
NM_016705	Kif21a	kinesin family member 21A	0.0173	0.0003	0.5689
NM_007576	C4bp	complement component 4 binding protein	0.0173	0.0003	0.5289
NM_126165	Vps4a	vacuolar protein sorting 4a (yeast)	0.0174	0.0002	1.6792
NM_028130	Zfp157	zinc finger protein 157	0.0174	0.0003	0.5723
NM_175237	Vmn2r29	ref|Mus musculus vomeronasal 2, receptor 29 (Vmn2r29), transcript variant 2, non-coding RNA [NR_003555]	0.0174	0.0003	0.5738
NM_008362	Il1r1	interleukin 1 receptor, type I	0.0175	0.0003	0.5449
AK079070	Lyrm7	LYR motif containing 7	0.0175	0.0003	0.5724
AY861425	Pcdh9	protocadherin 9	0.0176	0.0002	1.7114
NM_023628	Anxa9	annexin A9	0.0176	0.0002	1.6791
NM_001015507	Vprbp	Vpr (HIV-1) binding protein	0.0176	0.0002	1.6739
NM_001033301	Fhdc1	FH2 domain containing 1	0.0177	0.0002	1.9039
NM_008511	Lrmp	lymphoid-restricted membrane protein	0.0177	0.0002	1.816
NM_011035	Pak1	p21 protein (Cdc42/Rac)-activated kinase 1	0.0177	0.0002	1.7327
AK009780	Upk3bl	uroplakin 3B-like	0.0177	0.0002	1.6952
NM_145151	Crebzf	CREB/ATF bZIP transcription factor	0.0177	0.0002	1.6764
NM_008220	Hbb-bt	hemoglobin, beta adult t chain	0.0178	0.0002	2.0997
NM_027040	1700007K13Rik	RIKEN cDNA 1700007K13 gene	0.018	0.0002	1.8259
NM_007408	Plin2	perilipin 2	0.0181	0.0002	1.7008
AK013614	Pik3c2a	phosphatidylinositol 3-kinase, C2 domain containing, alpha polypeptide	0.0181	0.0002	1.6748
NM_026174	Entpd4	ectonucleoside triphosphate diphosphohydrolase 4	0.0181	0.0003	0.5645
NM_007962	Mpzl2	myelin protein zero-like 2	0.0182	0.0002	1.804
NM_008293	Hsd3b1	hydroxy-delta-5-steroid dehydrogenase, 3 beta- and steroid delta-isomerase 1	0.0182	0.0002	1.6744
AK016936	Rimklb	ribosomal modification protein rimK-like family member B	0.0183	0.0003	0.5559
NM_146125	Itpka	inositol 1,4,5-trisphosphate 3-kinase A	0.0183	0.0003	0.5509
AK080744	Pih1d2	PIH1 domain containing 2	0.0183	0.0003	0.5723
NM_013672	Sp1	trans-acting transcription factor 1	0.0184	0.0002	1.6884
NM_023483	1110032A03Rik	RIKEN cDNA 1110032A03 gene	0.0184	0.0002	1.669
NM_027920	March8	membrane-associated ring finger (C3HC4) 8	0.0184	0.0003	0.5665
AK046342	AK046342	gb|Mus musculus adult male corpora quadrigemina cDNA, RIKEN full-length enriched library, clone:B230373A17 product:unclassifiable, full insert sequence, [AK046342]	0.0184	0.0003	0.5624
BC016248	Zfp65	zinc finger protein 65	0.0184	0.0003	0.5744
NM_013470	Anxa3	annexin A3	0.0185	0.0003	0.5698
NM_026136	4930449I24Rik	RIKEN cDNA 4930449I24 gene	0.0186	0.0002	1.6566
AK021136	Mbd5	methyl-CpG binding domain protein 5	0.0186	0.0003	0.5727
NM_172119	Dio3	deiodinase, iodothyronine type III	0.0186	0.0003	0.5268
NM_133661	Slc6a12	solute carrier family 6 (neurotransmitter transporter, betaine/GABA), member 12	0.0187	0.0002	1.8451
AK043468	AK043468	gb|Mus musculus 7 days neonate cerebellum cDNA, RIKEN full-length enriched library, clone:A730098I17 product:unclassifiable, full insert sequence, [AK043468]	0.0187	0.0002	1.7176
A_52_P997449	A_52_P997449	Unknown	0.0187	0.0002	1.6982
NM_181407	Me3	malic enzyme 3, NADP(+)-dependent, mitochondrial	0.0188	0.0002	1.6673
AK086536	E030011O05Rik	RIKEN cDNA E030011O05 gene	0.0188	0.0003	0.5778
AK036075	AK036075	gb|Mus musculus 16 days neonate cerebellum cDNA, RIKEN full-length enriched library, clone:9630032J19 product:unclassifiable, full insert sequence, [AK036075]	0.0188	0.0003	0.5599
NM_023423	Akirin1	akirin 1	0.0189	0.0002	1.6687
U07662	U07662	gb|Mus musculus SJL-7A5 T cell receptor alpha chain mRNA, complete cds, [U07662]	0.0189	0.0002	1.6686
AK036131	AK036131	gb|Mus musculus 16 days neonate cerebellum cDNA, RIKEN full-length enriched library, clone:9630038C08 product:unclassifiable, full insert sequence, [AK036131]	0.0189	0.0003	0.5788
NM_009780	C4b	complement component 4B (Chido blood group)	0.0189	0.0003	0.5721
NM_008317	Hyal1	hyaluronoglucosaminidase 1	0.019	0.0002	1.694
BY707324	1700121C10Rik	gb|Mus musculus adult male testis cDNA, RIKEN full-length enriched library, clone:1700121C10 product:unclassifiable, full insert sequence, [AK007220]	0.019	0.0002	1.6756
TC1622094	TC1622094	tc|G7C_MOUSE (Q9JHA8) Protein G7c precursor, partial (94%) [TC1622094]	0.0193	0.0002	1.6547
AK082520	Klhl7	kelch-like 7	0.0193	0.0003	0.5766
AK037620	Wdr82	WD repeat domain containing 82	0.0198	0.0002	1.6539
NM_001033288	Sbspon	somatomedin B and thrombospondin, type 1 domain containing	0.02	0.0002	1.7383
NM_025806	Plbd1	phospholipase B domain containing 1	0.0201	0.0002	1.6909
NM_009482	Utf1	undifferentiated embryonic cell transcription factor 1	0.0201	0.0002	1.6833
NM_007446	Amy1	amylase 1, salivary	0.0201	0.0002	1.6743
NAP028872-1	NAP028872-1	Unknown	0.0205	0.0002	1.6794
TC1654462	TC1654462	tc|Q9WU73_MOUSE (Q9WU73) CAMP protein, partial (22%) [TC1654462]	0.0206	0.0002	1.7397
NM_011163	Eif2ak2	eukaryotic translation initiation factor 2-alpha kinase 2	0.0206	0.0002	1.6757
AK156334	Wtap	Wilms tumour 1-associating protein	0.0206	0.0002	1.6712
NM_021041	Abcc9	ATP-binding cassette, sub-family C (CFTR/MRP), member 9	0.0206	0.0002	1.6589
NM_027288	Manba	mannosidase, beta A, lysosomal	0.0207	0.0003	0.5732
NM_172815	Rspo2	R-spondin 2 homolog (Xenopus laevis)	0.0208	0.0003	0.5238
NM_027123	Fastkd3	FAST kinase domains 3	0.0209	0.0003	0.5827
NM_009141	Cxcl5	chemokine (C-X-C motif) ligand 5	0.0209	0.0003	0.565
NM_019393	Exosc9	exosome component 9	0.021	0.0003	0.5835
NM_027580	Vwa3b	von Willebrand factor A domain containing 3B	0.021	0.0003	0.5048
AK037161	AK037161	gb|Mus musculus 6 days neonate skin cDNA, RIKEN full-length enriched library, clone:A030003B01 product:unclassifiable, full insert sequence, [AK037161]	0.0211	0.0002	1.6376
NM_011930	Clcn7	chloride channel 7	0.0211	0.0003	0.583
NM_145927	Fntb	farnesyltransferase, CAAX box, beta	0.0211	0.0003	0.5719
AK053808	Atp5a1	ATP synthase, H+ transporting, mitochondrial F1 complex, alpha subunit 1	0.0212	0.0003	0.5827
NM_052977	Adarb2	adenosine deaminase, RNA-specific, B2	0.0213	0.0003	0.5763
NAP049942-1	NAP049942-1	Unknown	0.0216	0.0003	1.6492
AF086824	Cit	citron	0.0217	0.0003	1.8684
NM_016717	Scly	selenocysteine lyase	0.0217	0.0003	1.6483
NM_181649	Gpatch11	G patch domain containing 11	0.0217	0.0003	1.6399
NM_029148	Tmx4	thioredoxin-related transmembrane protein 4	0.0217	0.0003	1.6354
NM_001005509	Eif2a	eukaryotic translation initiation factor 2A	0.0217	0.0004	0.5862
NM_024274	Fars2	phenylalanine-tRNA synthetase 2 (mitochondrial)	0.022	0.0003	1.6406
NM_133485	Ppp1r14c	protein phosphatase 1, regulatory (inhibitor) subunit 14c	0.022	0.0004	0.5722
NM_021530	Slc4a8	solute carrier family 4 (anion exchanger), member 8	0.0222	0.0003	1.6868
NM_008790	Pcp2	Purkinje cell protein 2 (L7)	0.0223	0.0003	1.6531
NM_025961	Gatm	glycine amidinotransferase (L-arginine:glycine amidinotransferase)	0.0223	0.0004	0.5678
NAP029862-1	NAP029862-1	Unknown	0.0226	0.0003	1.6292
NM_172696	Inadl	InaD-like (Drosophila)	0.0228	0.0003	2.1855
NM_201352	Gdpd5	glycerophosphodiester phosphodiesterase domain containing 5	0.0228	0.0003	1.8322
NM_027951	Tekt4	tektin 4	0.0228	0.0003	1.7424
BC019958	BC019958	gb|Mus musculus cDNA clone IMAGE:3992752, partial cds, [BC019958]	0.0228	0.0004	0.5882
NM_001033450	Mnda	myeloid cell nuclear differentiation antigen	0.0232	0.0004	0.5322
NM_013696	Trhr	thyrotropin releasing hormone receptor	0.0232	0.0004	0.56
XM_981889	Col22a1	ref|Mus musculus collagen, type XXII, alpha 1 (Col22a1), mRNA [NM_027174]	0.0233	0.0004	0.5493
NM_201255	Krt9	keratin 9	0.0233	0.0004	0.5678
NM_023739	Nfx1	nuclear transcription factor, X-box binding 1	0.0235	0.0004	0.5931
NM_029965	Rnf170	ring finger protein 170	0.0237	0.0003	1.6361
AK039017	Gm13629	predicted gene 13629	0.0238	0.0003	1.7132
NM_176942	Gabra5	gamma-aminobutyric acid (GABA) A receptor, subunit alpha 5	0.0238	0.0004	0.4794
NM_008899	Pou3f2	POU domain, class 3, transcription factor 2	0.024	0.0003	2.0116
NM_030684	Trim34a	tripartite motif-containing 34A	0.024	0.0004	0.5942
NM_145583	Pgap2	post-GPI attachment to proteins 2	0.0241	0.0004	0.5934
NM_010400	H60a	histocompatibility 60a	0.0243	0.0003	1.6378
NM_012011	Eif2s3y	eukaryotic translation initiation factor 2, subunit 3, structural gene Y-linked	0.0243	0.0004	0.594
NM_001042779	Sema3b	sema domain, immunoglobulin domain (Ig), short basic domain, secreted, (semaphorin) 3B	0.0244	0.0003	1.8672
AK034263	Grm2	glutamate receptor, metabotropic 2	0.0244	0.0004	0.5815
NM_178762	Pced1a	PC-esterase domain containing 1A	0.0245	0.0003	1.6342
NM_008999	Rab23	RAB23, member RAS oncogene family	0.0246	0.0004	0.5926
NM_008035	Folr2	folate receptor 2 (fetal)	0.0247	0.0003	1.7059
AK020640	Gpc4	glypican 4	0.0248	0.0004	0.5091
NM_010084	Adam18	a disintegrin and metallopeptidase domain 18	0.0248	0.0004	0.5892
NM_008847	Pip5k1a	phosphatidylinositol-4-phosphate 5-kinase, type 1 alpha	0.0249	0.0004	0.5818
AK013364	Pot1b	protection of telomeres 1B	0.0251	0.0004	0.5946
NM_053156	Allc	allantoicase	0.0252	0.0003	1.6712
NM_172574	Pqlc3	PQ loop repeat containing	0.0254	0.0003	1.7755
NM_020293	Cldn9	claudin 9	0.0254	0.0003	1.6375
BC079668	Whsc1	Wolf-Hirschhorn syndrome candidate 1 (human)	0.0255	0.0004	0.5893
AK134060	Tmem222	transmembrane protein 222	0.0256	0.0003	1.6138
NM_172922	Ankk1	ankyrin repeat and kinase domain containing 1	0.0257	0.0003	1.8246
NM_027988	Noxo1	NADPH oxidase organizer 1	0.0257	0.0003	1.6446
NM_008666	Myt1l	myelin transcription factor 1-like	0.0257	0.0003	1.6178
NM_028146	Dbndd1	dysbindin (dystrobrevin binding protein 1) domain containing 1	0.026	0.0003	1.6647
NM_080853	Slc17a6	solute carrier family 17 (sodium-dependent inorganic phosphate cotransporter), member 6	0.0261	0.0003	1.8877
NM_007635	Ccng2	cyclin G2	0.0261	0.0003	1.6644
NM_025997	Fam103a1	family with sequence similarity 103, member A1	0.0261	0.0005	0.5976
NM_172461	Nek11	NIMA (never in mitosis gene a)-related expressed kinase 11	0.0261	0.0005	0.5888
NM_032003	Enpp5	ectonucleotide pyrophosphatase/phosphodiesterase 5	0.0261	0.0005	0.5949
NM_016980	Rpl5	ref|Mus musculus ribosomal protein L5 (Rpl5), mRNA [NM_016980]	0.0261	0.0005	0.5973
NM_001001152	Zfp458	zinc finger protein 458	0.0262	0.0005	0.597
TC1647096	TC1647096	tc|Q38HW7_ANAPL (Q38HW7) Thyroid hormone responsive Spot 14 beta, partial (9%) [TC1647096]	0.0262	0.0005	0.5982
AK079569	AK079569	gb|Mus musculus adult male hypothalamus cDNA, RIKEN full-length enriched library, clone:A230089C23 product:unclassifiable, full insert sequence, [AK079569]	0.0262	0.0005	0.5792
AK147961	C030034I22Rik	RIKEN cDNA C030034I22 gene	0.0262	0.0005	0.5959
NM_026384	Dgat2	diacylglycerol O-acyltransferase 2	0.0262	0.0005	0.5918
NM_001033543	Il20rb	interleukin 20 receptor beta	0.0262	0.0005	0.5213
NM_010923	Nnat	neuronatin	0.0262	0.0005	0.5581
AK007931	Cela1	chymotrypsin-like elastase family, member 1	0.0262	0.0005	0.5949
NM_145532	Mall	mal, T cell differentiation protein-like	0.0262	0.0005	0.5915
NM_007591	Calr	calreticulin	0.0264	0.0003	1.6236
NM_201367	Gpr176	G protein-coupled receptor 176	0.0265	0.0005	0.5994
NAP062176-1	NAP062176-1	Unknown	0.0268	0.0004	3.4105
NM_027866	Colec11	collectin sub-family member 11	0.0271	0.0005	0.5959
NM_177323	Rint1	RAD50 interactor 1	0.0271	0.0005	0.5968
NM_172122	Crocc	ciliary rootlet coiled-coil, rootletin	0.0271	0.0005	0.5955
NM_199062	Zfp781	zinc finger protein 781	0.0272	0.0005	0.6029
NM_021471	Slco1c1	solute carrier organic anion transporter family, member 1c1	0.0274	0.0004	1.6599
NM_183027	Ap1s3	adaptor-related protein complex AP-1, sigma 3	0.0274	0.0004	1.608
NM_001048005	1110017D15Rik	RIKEN cDNA 1110017D15 gene	0.0275	0.0004	1.7161
NM_007540	Bdnf	brain derived neurotrophic factor	0.0275	0.0005	0.559
NM_013820	Hk2	hexokinase 2	0.0276	0.0005	0.5953
AK049335	Dgke	diacylglycerol kinase, epsilon	0.0277	0.0005	0.599
NM_009509	Vil1	villin 1	0.0281	0.0004	1.6035
AK038685	AK038685	gb|Mus musculus adult male hypothalamus cDNA, RIKEN full-length enriched library, clone:A230054N22 product:unclassifiable, full insert sequence, [AK038685]	0.0282	0.0005	0.6039
NM_028245	Zfp131	zinc finger protein 131	0.0283	0.0005	0.6013
NM_027993	Fam219a	family with sequence similarity 219, member A	0.0285	0.0005	0.6024
AK048420	Fzd2	frizzled homolog 2 (Drosophila)	0.0287	0.0005	0.6052
NM_172805	Kcnh5	potassium voltage-gated channel, subfamily H (eag-related), member 5	0.0289	0.0004	1.7395
A_51_P284741	A_51_P284741	Unknown	0.0289	0.0004	1.5932
NM_025911	Ccdc91	coiled-coil domain containing 91	0.0289	0.0005	0.6055
NM_172269	Vps18	vacuolar protein sorting 18 (yeast)	0.029	0.0004	1.6038
NM_001039115	Zkscan4	zinc finger with KRAB and SCAN domains 4	0.0291	0.0005	0.6025
NM_011711	Fmnl3	formin-like 3	0.0291	0.0005	0.6005
AK042865	Ncs1	neuronal calcium sensor 1	0.0293	0.0004	1.6586
NM_178887	Fibcd1	fibrinogen C domain containing 1	0.0296	0.0005	0.502
NM_008304	Sdc2	syndecan 2	0.03	0.0006	0.601
AK010876	Thg1l	tRNA-histidine guanylyltransferase 1-like (S, cerevisiae)	0.0302	0.0004	1.5957
NM_009943	Cox6a2	cytochrome c oxidase subunit VIa polypeptide 2	0.0305	0.0006	0.5672
NM_027940	1700001F09Rik	RIKEN cDNA 1700001F09 gene	0.0307	0.0004	1.5936
NM_145123	Crtac1	cartilage acidic protein 1	0.0307	0.0006	0.575
NM_029595	Pbp2	phosphatidylethanolamine binding protein 2	0.0308	0.0006	0.6022
NM_025297	Mecr	mitochondrial trans-2-enoyl-CoA reductase	0.0308	0.0006	0.6084
NM_178392	Snapc1	small nuclear RNA activating complex, polypeptide 1	0.0308	0.0006	0.607
NM_031402	Crispld1	cysteine-rich secretory protein LCCL domain containing 1	0.0308	0.0006	0.6008
NM_207205	Igsf3	immunoglobulin superfamily, member 3	0.0308	0.0006	0.5945
NM_145588	Kif22	kinesin family member 22	0.0308	0.0006	0.605
XM_283757	Rtf1	ref|Mus musculus Rtf1, Paf1/RNA polymerase II complex component, homolog (S, cerevisiae) (Rtf1), mRNA [NM_030112]	0.0308	0.0006	0.607
U07661	Tcrb-J	T cell receptor beta, joining region	0.0314	0.0004	1.7881
AK043100	AK043100	gb|Mus musculus 7 days neonate cerebellum cDNA, RIKEN full-length enriched library, clone:A730055P07 product:unclassifiable, full insert sequence, [AK043100]	0.0314	0.0006	0.5954
NM_181412	Zbed4	zinc finger, BED domain containing 4	0.0314	0.0006	0.6072
AK016694	Syce1	synaptonemal complex central element protein 1	0.0316	0.0004	1.6971
BC028949	Gm9222	predicted gene 9222	0.0316	0.0004	1.592
NM_011662	Tyrobp	TYRO protein tyrosine kinase binding protein	0.0317	0.0006	0.5971
AK149563	Stat6	signal transducer and activator of transcription 6	0.0318	0.0004	1.6829
XM_149772	Lmod3	ref|Mus musculus leiomodin 3 (fetal) (Lmod3), mRNA [NM_001081157]	0.0318	0.0004	1.5974
AK002941	0710001D07Rik	RIKEN cDNA 0710001D07 gene	0.032	0.0006	0.6108
XM_920647	Zfp429	ref|Mus musculus zinc finger protein 429 (Zfp429), mRNA [NM_001080941]	0.0321	0.0006	0.6106
NM_207277	Msantd1	Myb/SANT-like DNA-binding domain containing 1	0.0324	0.0006	0.6058
NM_011908	Ubl3	ubiquitin-like 3	0.0326	0.0004	1.612
TC1687384	TC1687384	tc|Q69566_9BETA (Q69566) U88, partial (5%) [TC1687384]	0.0327	0.0004	1.5704
NM_001033536	Rfx7	regulatory factor X, 7	0.033	0.0006	0.6143
NM_001017433	Tbata	thymus, brain and testes associated	0.033	0.0006	0.5496
NM_177166	9930014A18Rik	RIKEN cDNA 9930014A18 gene	0.0332	0.0006	0.6002
NM_013531	Gnb4	guanine nucleotide binding protein (G protein), beta 4	0.0333	0.0005	1.7396
XM_973716	Tmem238	ref|Mus musculus transmembrane protein 238 (Tmem238), mRNA [NM_029384]	0.0333	0.0006	0.6025
NM_009448	Tuba1c	tubulin, alpha 1C	0.0335	0.0005	1.7269
NM_145857	Nod2	nucleotide-binding oligomerization domain containing 2	0.0342	0.0005	1.7043
NM_001029842	Slc16a6	solute carrier family 16 (monocarboxylic acid transporters), member 6	0.0342	0.0005	1.6284
NM_023624	Lrat	lecithin-retinol acyltransferase (phosphatidylcholine-retinol-O-acyltransferase)	0.0342	0.0005	1.5936
AK018210	Nip7	nuclear import 7 homolog (S, cerevisiae)	0.0342	0.0007	0.6166
NM_011212	Ptpre	protein tyrosine phosphatase, receptor type, E	0.0342	0.0007	0.579
NM_172967	4930503L19Rik	RIKEN cDNA 4930503L19 gene	0.0344	0.0007	0.6134
NM_026549	Pdcd2l	programmed cell death 2-like	0.0345	0.0007	0.6174
AK037544	AK037544	gb|Mus musculus 16 days neonate thymus cDNA, RIKEN full-length enriched library, clone:A130024K02 product:hypothetical Proteinase inhibititor I4, serpin containing protein, full insert sequence, [AK037544]	0.0346	0.0007	0.6164
NM_001024139	Adamts15	a disintegrin-like and metallopeptidase (reprolysin type) with thrombospondin type 1 motif, 15	0.0348	0.0005	1.8555
NM_026849	Mtmr14	myotubularin related protein 14	0.0348	0.0005	1.6094
NM_144923	Blvrb	biliverdin reductase B (flavin reductase (NADPH))	0.0349	0.0005	1.6815
BC060624	Rcc2	regulator of chromosome condensation 2	0.0349	0.0005	1.5847
NM_177773	4933408B17Rik	RIKEN cDNA 4933408B17 gene	0.0349	0.0005	1.5841
BI738048	BI738048	gb|603357139F1 NIH_MGC_94 Mus musculus cDNA clone IMAGE:5364656 5', mRNA sequence [BI738048]	0.0349	0.0005	1.5636
NM_023048	Asb4	ankyrin repeat and SOCS box-containing 4	0.035	0.0005	1.6408
AK137240	Pabpn1	poly(A) binding protein, nuclear 1	0.0353	0.0005	1.5876
NM_010029	Ddx4	DEAD (Asp-Glu-Ala-Asp) box polypeptide 4	0.0353	0.0007	0.6149
NM_057173	Lmo1	LIM domain only 1	0.0353	0.0007	0.5133
AK016792	Gm13999	predicted gene 13999	0.0354	0.0005	1.5621
NM_133228	Zfp87	zinc finger protein 87	0.0356	0.0005	1.571
TC1620718	TC1620718	tc|Q8CG01_MOUSE (Q8CG01) Vps41 protein (Fragment), partial (5%) [TC1620718]	0.0357	0.0007	0.618
NM_013844	Zfp68	zinc finger protein 68	0.0358	0.0007	0.6144
NM_001039939	Asxl1	additional sex combs like 1	0.0358	0.0007	0.6168
NM_011294	Sub1	SUB1 homolog (S, cerevisiae)	0.0358	0.0007	0.6154
NM_144820	Ccdc28a	coiled-coil domain containing 28A	0.0358	0.0007	0.6149
NM_023537	Rab3b	RAB3B, member RAS oncogene family	0.0359	0.0007	0.6127
AK015217	Wdr96	gb|Mus musculus adult male testis cDNA, RIKEN full-length enriched library, clone:4930428C11 product:similar to CDNA: FLJ22944 FIS, CLONE KAT08974 [Homo sapiens], full insert sequence, [AK015217]	0.0361	0.0005	1.7064
NM_010378	H2-Aa	histocompatibility 2, class II antigen A, alpha	0.0362	0.0005	1.654
NM_001005788	Zfp69	zinc finger protein 69	0.0363	0.0005	1.5706
NM_010180	Fbln1	fibulin 1	0.0364	0.0005	1.673
NM_172528	Lrrc1	leucine rich repeat containing 1	0.0364	0.0005	1.6686
NM_011716	Wfs1	Wolfram syndrome 1 homolog (human)	0.0364	0.0005	1.6344
AK041257	AK041257	gb|Mus musculus adult male aorta and vein cDNA, RIKEN full-length enriched library, clone:A530095A18 product:unclassifiable, full insert sequence, [AK041257]	0.0365	0.0005	1.5749
NM_023898	Pde6h	phosphodiesterase 6H, cGMP-specific, cone, gamma	0.0365	0.0007	0.6168
NM_153577	Syne4	spectrin repeat containing, nuclear envelope family member 4	0.0365	0.0007	0.6151
NM_173403	Slc10a4	solute carrier family 10 (sodium/bile acid cotransporter family), member 4	0.0366	0.0005	1.8373
AK034056	AK034056	gb|Mus musculus adult male diencephalon cDNA, RIKEN full-length enriched library, clone:9330152C01 product:unclassifiable, full insert sequence, [AK034056]	0.0366	0.0005	1.6717
AK153316	Ppt1	palmitoyl-protein thioesterase 1	0.0366	0.0005	1.5726
NM_153287	Csrnp1	cysteine-serine-rich nuclear protein 1	0.0366	0.0007	0.5973
NM_001033314	Ccdc61	coiled-coil domain containing 61	0.0366	0.0007	0.6165
NM_010362	Gsto1	glutathione S-transferase omega 1	0.0367	0.0007	0.6198
AK029888	Ankrd42	ankyrin repeat domain 42	0.0368	0.0006	1.5644
NM_172392	Zfp759	zinc finger protein 759	0.0368	0.0005	1.5551
AK043181	AK043181	gb|Mus musculus 7 days neonate cerebellum cDNA, RIKEN full-length enriched library, clone:A730065B01 product:unclassifiable, full insert sequence, [AK043181]	0.0368	0.0007	0.6193
NM_010094	Lefty1	left right determination factor 1	0.0368	0.0008	0.5109
NM_001037177	Nfatc2	nuclear factor of activated T cells, cytoplasmic, calcineurin dependent 2	0.0369	0.0005	1.5947
NM_009230	Soat1	sterol O-acyltransferase 1	0.0369	0.0005	1.565
NM_175606	Hopx	HOP homeobox	0.0369	0.0007	0.5759
NM_009306	Syt1	synaptotagmin I	0.0369	0.0008	0.6094
NM_053199	Cadm3	cell adhesion molecule 3	0.0369	0.0008	0.5924
NM_172600	Tmem260	transmembrane protein 260	0.0369	0.0008	0.6161
NM_011810	Faim	Fas apoptotic inhibitory molecule	0.0369	0.0008	0.6177
AK012570	Zfp108	zinc finger protein 108	0.0371	0.0008	0.6203
AJ245904	Shank3	SH3/ankyrin domain gene 3	0.0372	0.0006	1.5671
NM_011808	Ets1	E26 avian leukemia oncogene 1, 5' domain	0.0372	0.0006	1.5557
AK045333	Ercc8	excision repaiross-complementing rodent repair deficiency, complementation group 8	0.0372	0.0008	0.6206
NM_144529	Arhgap17	Rho GTPase activating protein 17	0.0372	0.0008	0.6194
NM_026447	Ppm1m	protein phosphatase 1M	0.0372	0.0008	0.6182
NM_008682	Nedd1	neural precursor cell expressed, developmentally down-regulated gene 1	0.0373	0.0006	1.6103
NM_029035	Spsb1	splA/ryanodine receptor domain and SOCS box containing 1	0.0375	0.0008	0.617
AK172999	Tbc1d9b	TBC1 domain family, member 9B	0.0376	0.0006	1.5521
NM_021288	Tyms	thymidylate synthase	0.0376	0.0008	0.6183
NM_172142	Nfkbid	nuclear factor of kappa light polypeptide gene enhancer in B cells inhibitor, delta	0.0377	0.0008	0.6204
AK153846	Atp5j2	ATP synthase, H+ transporting, mitochondrial F0 complex, subunit F2	0.0378	0.0008	0.6198
NM_170684	Cpne7	copine VII	0.0378	0.0008	0.5691
NM_028493	Rhobtb3	Rho-related BTB domain containing 3	0.0378	0.0008	0.6178
NM_007669	Cdkn1a	cyclin-dependent kinase inhibitor 1A (P21)	0.0379	0.0006	1.7587
NM_133675	Sptssb	serine palmitoyltransferase, small subunit B	0.0379	0.0006	1.6867
NM_198004	Idnk	idnK gluconokinase homolog (E, coli)	0.0382	0.0006	1.5503
NM_026353	Slc48a1	solute carrier family 48 (heme transporter), member 1	0.0382	0.0008	0.6107
AK050399	Fam47e	family with sequence similarity 47, member E	0.0382	0.0008	0.6052
NM_175565	Cdv3	carnitine deficiency-associated gene expressed in ventricle 3	0.0383	0.0006	1.5612
AK031899	Gls	glutaminase	0.0384	0.0008	0.6172
AK029726	Cfap46	cilia and flagella protein 46	0.0385	0.0006	1.576
XM_001001707	D630033O11Rik	ref|Mus musculus RIKEN cDNA D630033O11 gene (D630033O11Rik), mRNA [NM_001243261]	0.0385	0.0008	0.608
AK040430	C230035I16Rik	RIKEN cDNA C230035I16 gene	0.0389	0.0008	0.6189
XM_146948	Unc13c	ref|Mus musculus unc-13 homolog C (C, elegans) (Unc13c), mRNA [NM_001081153]	0.039	0.0006	1.6314
NM_011072	Pfn1	profilin 1	0.0391	0.0006	1.5715
NM_001033187	Btbd19	BTB (POZ) domain containing 19	0.0392	0.0006	1.558
AK018112	Cemip	cell migration inducing protein, hyaluronan binding	0.0392	0.0008	0.5773
NM_144545	Eif3j1	eukaryotic translation initiation factor 3, subunit J1	0.0392	0.0008	0.6244
NM_028698	Ccdc30	ref|Mus musculus coiled-coil domain containing 30 (Ccdc30), transcript variant 3, mRNA [NM_028698]	0.0392	0.0008	0.6233
NM_008196	Gzmk	granzyme K	0.0396	0.0006	1.5636
BC034637	Eme2	essential meiotic endonuclease 1 homolog 2 (S, pombe)	0.0397	0.0008	0.6193
NM_026925	Pnlip	pancreatic lipase	0.0398	0.0006	1.5813
AK082668	A530058N18Rik	RIKEN cDNA A530058N18 gene	0.0398	0.0009	0.6236
XM_978122	Mroh7	ref|Mus musculus maestro heat-like repeat family member 7 (Mroh7), mRNA [NM_001126487]	0.0403	0.0006	1.5736
NM_009022	Aldh1a2	aldehyde dehydrogenase family 1, subfamily A2	0.0404	0.0006	1.6201
AK020881	Utrn	utrophin	0.0405	0.0006	1.7742
NM_198885	Scx	scleraxis	0.0405	0.0006	1.7639
NM_011521	Sdc4	syndecan 4	0.0405	0.0006	1.5404
NM_030189	Stpg1	sperm tail PG rich repeat containing 1	0.0405	0.0009	0.6246
BC062943	Rnf169	ring finger protein 169	0.0407	0.0009	0.6234
NM_178774	Prr18	proline rich 18	0.0408	0.0009	0.5977
NM_175137	Vars2	valyl-tRNA synthetase 2, mitochondrial (putative)	0.0408	0.0009	0.6251
NM_177182	Bhlha9	basic helix-loop-helix family, member a9	0.0409	0.0009	0.5504
NM_028263	Fgfbp3	fibroblast growth factor binding protein 3	0.0409	0.0009	0.6271
NM_146063	Krt79	keratin 79	0.0409	0.0009	0.6137
NM_145512	Sft2d2	SFT2 domain containing 2	0.041	0.0006	1.5693
NM_031405	Srrt	serrate RNA effector molecule homolog (Arabidopsis)	0.0411	0.0006	1.5358
NM_025972	Naaa	N-acylethanolamine acid amidase	0.0411	0.0009	0.6222
AK011687	2610036A22Rik	RIKEN cDNA 2610036A22 gene	0.0412	0.0007	1.5997
NM_010726	Phyh	phytanoyl-CoA hydroxylase	0.0414	0.0009	0.6299
NM_145577	Zfp772	zinc finger protein 772	0.0414	0.0009	0.623
NM_053196	Sfxn2	sideroflexin 2	0.0415	0.0007	1.5444
NM_027840	Snx20	sorting nexin 20	0.0415	0.0007	1.5366
NM_007481	Arf6	ADP-ribosylation factor 6	0.0416	0.0007	1.5452
NM_027366	Ly6g6e	lymphocyte antigen 6 complex, locus G6E	0.0416	0.0009	0.5787
NM_175204	Psmb11	proteasome (prosome, macropain) subunit, beta type, 11	0.0422	0.0007	1.5877
NM_022324	Sdf2l1	stromal cell-derived factor 2-like 1	0.0423	0.0007	1.5483
NM_177702	4833427G06Rik	RIKEN cDNA 4833427G06 gene	0.0424	0.0007	1.679
AK038901	AK038901	gb|Mus musculus adult male hypothalamus cDNA, RIKEN full-length enriched library, clone:A230073M23 product:unclassifiable, full insert sequence, [AK038901]	0.0424	0.0009	0.628
AK030634	Paqr3	progestin and adipoQ receptor family member III	0.0424	0.0009	0.6324
AK085674	AK085674	gb|Mus musculus 10 days lactation, adult female mammary gland cDNA, RIKEN full-length enriched library, clone:D730008G07 product:unclassifiable, full insert sequence, [AK085674]	0.0425	0.0009	0.6262
NM_009333	Tcf7l2	transcription factor 7 like 2, T cell specific, HMG box	0.0426	0.0007	2.0072
AK038364	Ttc17	tetratricopeptide repeat domain 17	0.0426	0.0009	0.6307
AK039103	Grid1	glutamate receptor, ionotropic, delta 1	0.0427	0.0007	1.6358
AK080560	AK080560	gb|Mus musculus 7 days neonate cerebellum cDNA, RIKEN full-length enriched library, clone:A730089M08 product:unclassifiable, full insert sequence, [AK080560]	0.0427	0.0009	0.6233
NM_029000	Gvin1	GTPase, very large interferon inducible 1	0.0427	0.0009	0.6262
NM_009313	Tacr1	tachykinin receptor 1	0.0428	0.0007	1.8102
NM_178916	Rfesd	Rieske (Fe-S) domain containing	0.0428	0.0009	0.6226
AK038374	AK038374	gb|Mus musculus 16 days neonate thymus cDNA, RIKEN full-length enriched library, clone:A130099L09 product:hypothetical protein, full insert sequence, [AK038374]	0.0428	0.0009	0.6233
NM_010346	Grb7	growth factor receptor bound protein 7	0.0429	0.0007	1.587
NM_011929	Clcn6	chloride channel 6	0.043	0.0007	1.5525
NM_018739	Rp9	retinitis pigmentosa 9 (human)	0.043	0.001	0.6331
NM_001038602	Marveld2	MARVEL (membrane-associating) domain containing 2	0.0431	0.0007	1.6133
NM_009714	Asgr1	asialoglycoprotein receptor 1	0.0432	0.0007	1.6122
NM_153791	Flywch1	FLYWCH-type zinc finger 1	0.0432	0.0007	1.5397
TC1667915	TC1667915	Unknown	0.0433	0.0007	1.5543
NM_027873	Ubiad1	UbiA prenyltransferase domain containing 1	0.0433	0.0007	1.5318
NM_013560	Hspb1	heat shock protein 1	0.0434	0.0007	1.666
XM_893473	Plcxd2	ref|Mus musculus phosphatidylinositol-specific phospholipase C, X domain containing 2 (Plcxd2), mRNA [NM_001134480]	0.0435	0.0007	1.7015
NM_153459	Dusp7	dual specificity phosphatase 7	0.0435	0.001	0.6273
AK080781	AK080781	gb|Mus musculus 9,5 days embryo parthenogenote cDNA, RIKEN full-length enriched library, clone:B130045J22 product:unclassifiable, full insert sequence, [AK080781]	0.0436	0.001	0.5776
NM_021281	Ctss	cathepsin S	0.0437	0.001	0.6195
NM_171824	Pgbd5	piggyBac transposable element derived 5	0.0437	0.001	0.6042
AK016444	4931408D14Rik	RIKEN cDNA 4931408D14 gene	0.0438	0.001	0.6287
NM_011732	Ybx1	Y box protein 1	0.0438	0.001	0.6333
NM_010591	Jun	jun proto-oncogene	0.0438	0.001	0.598
AK077574	Dsp	desmoplakin	0.0439	0.001	0.5493
AK080985	AK080985	gb|Mus musculus 10 days neonate medulla oblongata cDNA, RIKEN full-length enriched library, clone:B830015B02 product:unclassifiable, full insert sequence, [AK080985]	0.0444	0.0007	1.6144
AK053225	E030046B03Rik	RIKEN cDNA E030046B03 gene	0.0444	0.0007	1.5818
NM_008288	Hsd11b1	hydroxysteroid 11-beta dehydrogenase 1	0.0448	0.001	0.5942
NM_172770	Ttc12	tetratricopeptide repeat domain 12	0.0451	0.0007	1.6039
NM_053105	Klhl1	kelch-like 1	0.0455	0.0008	1.7766
NM_173401	Fbxo44	F-box protein 44	0.0455	0.001	0.6333
NM_023403	Mesdc2	mesoderm development candidate 2	0.0455	0.001	0.6356
CB590298	AK153757	gb|Mus musculus 3 days neonate thymus cDNA, RIKEN full-length enriched library, clone:A630076K07 product:unclassifiable, full insert sequence, [AK153757]	0.0455	0.001	0.6333
NM_153820	Arhgap15	Rho GTPase activating protein 15	0.0455	0.001	0.6222
AJ539223	Erdr1	erythroid differentiation regulator 1	0.0456	0.001	0.5935
NM_021534	Pxmp4	peroxisomal membrane protein 4	0.0457	0.0008	1.5519
NM_009673	Anxa5	annexin A5	0.0459	0.0008	1.6319
NAP026734-1	NAP026734-1	Unknown	0.0459	0.0008	1.5641
AK028765	Rgs5	regulator of G-protein signaling 5	0.046	0.0008	1.584
NM_175475	Cyp26b1	cytochrome P450, family 26, subfamily b, polypeptide 1	0.0464	0.0008	1.6194
NM_145963	Kcnj14	potassium inwardly-rectifying channel, subfamily J, member 14	0.0465	0.0011	0.6304
NM_021355	Fmod	fibromodulin	0.0467	0.0008	1.6136
AK036984	Tnfrsf21	tumor necrosis factor receptor superfamily, member 21	0.0467	0.0011	0.6276
NM_011272	Rln1	relaxin 1	0.047	0.0011	0.6155
NM_177052	Kif6	ref|Mus musculus kinesin family member 6 (Kif6), mRNA [NM_177052]	0.0471	0.0008	1.5205
NM_177629	Fam216b	family with sequence similarity 216, member B	0.0474	0.0008	1.6447
AK129202	Larp1	La ribonucleoprotein domain family, member 1	0.0478	0.0011	0.6334
NM_008489	Lbp	lipopolysaccharide binding protein	0.0482	0.0008	1.7144
NM_028133	Egln3	egl-9 family hypoxia-inducible factor 3	0.0482	0.0008	1.5481
AK042944	AK042944	gb|Mus musculus 7 days neonate cerebellum cDNA, RIKEN full-length enriched library, clone:A730042F04 product:unclassifiable, full insert sequence, [AK042944]	0.0483	0.0008	1.9309
NM_026797	Dbndd2	dysbindin (dystrobrevin binding protein 1) domain containing 2	0.0485	0.0011	0.6395
NM_133226	Pdzd3	PDZ domain containing 3	0.0486	0.0011	0.6308
NM_001031667	Gsk3a	glycogen synthase kinase 3 alpha	0.0487	0.0011	0.6379
NM_009940	Coq7	demethyl-Q 7	0.0488	0.0008	1.5251
AK052795	Crk	v-crk sarcoma virus CT10 oncogene homolog (avian)	0.0489	0.0008	1.5146
NM_010044	Dffa	DNA fragmentation factor, alpha subunit	0.049	0.0008	1.5146
U27323	Cdc25a	cell division cycle 25A	0.0491	0.0011	0.6352
NM_001040699	Mtmr7	myotubularin related protein 7	0.0492	0.0011	0.6351
NM_026282	Spc24	SPC24, NDC80 kinetochore complex component, homolog (S, cerevisiae)	0.0492	0.0011	0.6393
NM_153070	Srgap3	SLIT-ROBO Rho GTPase activating protein 3	0.0493	0.0011	0.6285
NM_182783	Fam167b	family with sequence similarity 167, member B	0.0495	0.0009	1.5118
NM_017401	Polm	polymerase (DNA directed), mu	0.0495	0.0011	0.6303
NM_011356	Frzb	frizzled-related protein	0.0495	0.0012	0.6045
NM_013900	Mfi2	antigen p97 (melanoma associated) identified by monoclonal antibodies 133,2 and 96,5	0.0496	0.0009	1.5714
NM_013736	Tceb3	transcription elongation factor B (SIII), polypeptide 3	0.0497	0.0012	0.639
NM_001039201	Hdhd2	haloacid dehalogenase-like hydrolase domain containing 2	0.0499	0.0012	0.6403
NM_001007571	D8Ertd738e	DNA segment, Chr 8, ERATO Doi 738, expressed	0.05	0.0009	1.5236
NM_053159	Mrpl3	mitochondrial ribosomal protein L3	0.05	0.0009	1.5094
NM_011532	Tbx1	T-box 1	0.0501	0.0009	1.5538
