# Supplementary material for: Comparative Gene Expression Analysis of Two Mouse Models of Autism: Transcriptome Profiling of the BTBR and En2−/− Hippocampus
Source: Front Neurosci. 2016 Aug 25;10:396. doi: 10.3389/fnins.2016.00396 (PMC4996997; doi:10.3389/fnins.2016.00396)
Supplement: Supplementary Table 3 — Raw data of WGCNA analysis on autistic (BTBR and En2−/−) vs. control (B6 and En2+/+) differentially expressed genes. [file Table3.XLSX]

## Sheet: WGCNA modules
probe_name	gene_symbol	module_color	GS.autism	p.GS.autism	MM.green	p.MM.green	MM.turquoise	p.MM.turquoise	MM.cyan	p.MM.cyan	MM.blue	p.MM.blue	MM.lightcyan	p.MM.lightcyan	MM.brown	p.MM.brown	MM.black	p.MM.black	MM.midnightblue	p.MM.midnightblue	MM.tan	p.MM.tan	MM.purple	p.MM.purple	MM.yellow	p.MM.yellow	MM.red	p.MM.red	MM.grey60	p.MM.grey60	MM.pink	p.MM.pink	MM.salmon	p.MM.salmon	MM.grey	p.MM.grey	MM.greenyellow	p.MM.greenyellow	MM.magenta	p.MM.magenta
A_51_P134653	0610042G04Rik	blue	0.622746	0.0173708	0.611452	0.0201545	-0.210596	0.469876	0.752342	0.00190661	-0.601941	0.0227492	0.346625	0.224701	0.468047	0.091443	-0.0804265	0.784612	0.189036	0.517477	0.510915	0.0618954	-0.0199977	0.945902	0.0904504	0.758454	-0.250959	0.386804	-0.66443	0.00954227	0.236368	0.415886	-0.0583934	0.842822	0.224604	0.440125	-0.591847	0.0257701	0.181118	0.535482
A_51_P249274	1300017J02Rik	blue	0.252229	0.384325	0.254458	0.379993	0.0456828	0.876764	0.495826	0.0713741	-0.527479	0.0525691	0.094804	0.747166	0.361287	0.204376	-0.153696	0.599864	0.22124	0.447184	0.128113	0.662497	-0.00084174	0.997721	0.373491	0.188375	-0.206243	0.479313	-0.202545	0.487401	0.281047	0.33038	-0.305479	0.288195	0.774401	0.00114753	-0.532114	0.050153	0.249136	0.390376
A_52_P241751	2700046A07Rik	blue	0.798997	0.000608009	0.808115	0.000470038	-0.521222	0.0559632	0.722456	0.00351704	-0.918587	3.52079e-06	0.376772	0.184214	0.625451	0.0167498	-0.17507	0.549417	0.0309081	0.916464	0.399344	0.157193	0.0368393	0.9005	0.509303	0.0628624	-0.574952	0.0314856	-0.480835	0.0817692	0.644197	0.0128973	-0.24123	0.406073	-0.0509615	0.862641	-0.322324	0.26105	0.215666	0.458999
A_52_P496628	2700081O15Rik	blue	-0.381001	0.178939	-0.403382	0.152652	0.291695	0.311589	-0.321384	0.262523	0.904968	8.64119e-06	0.0343154	0.907289	-0.728291	0.00313967	-0.112265	0.702382	0.00418486	0.988672	-0.207608	0.476345	0.305905	0.28749	-0.768797	0.00131213	0.771064	0.00124344	0.232361	0.424064	-0.769062	0.00130398	0.345717	0.225999	-0.168642	0.564396	0.0560213	0.849139	-0.380189	0.179944
A_52_P273706	4921534H16Rik	blue	0.486388	0.0778016	0.469187	0.0905502	-0.132611	0.65132	0.6393	0.0138305	-0.592784	0.0254777	0.0832365	0.777257	0.303775	0.29103	-0.0625196	0.831855	-0.165296	0.57226	0.444362	0.111414	-0.166606	0.569175	0.0658495	0.823025	-0.272273	0.34633	-0.672366	0.00842864	0.446549	0.109455	-0.231256	0.426334	0.423454	0.131364	-0.353568	0.214926	0.462176	0.0961408
A_52_P78423	5330421C15Rik	blue	0.544138	0.0442618	0.556147	0.0388999	-0.272083	0.346679	0.668893	0.00890292	-0.656845	0.0107098	0.670914	0.00862443	0.433339	0.121654	-0.312233	0.27712	-0.0681758	0.816868	0.255369	0.378231	0.174198	0.55144	0.446125	0.109833	-0.274543	0.342164	-0.196632	0.500463	0.312789	0.27622	-0.350246	0.219569	-0.0955153	0.745326	-0.43184	0.123093	-0.286829	0.320098
A_52_P191210	9530091C08Rik	blue	0.398219	0.158475	0.427656	0.127174	-0.33561	0.240764	0.347065	0.224074	-0.4825	0.080565	0.573797	0.0319081	0.390393	0.167575	-0.157904	0.589791	0.0425564	0.885146	0.157477	0.590809	0.433035	0.121945	0.390096	0.167927	-0.355279	0.212558	-0.0659196	0.822839	0.32196	0.261619	0.0439847	0.881315	-0.317173	0.269181	-0.407932	0.147639	-0.504477	0.0658216
A_52_P763295	A630081D01Rik	blue	-0.5754	0.0313228	-0.578832	0.030097	0.433643	0.121363	-0.397634	0.159143	0.539853	0.0463	0.0329052	0.911085	-0.499553	0.0689427	0.0622275	0.83263	-0.57205	0.0325551	-0.204714	0.48265	-0.0159322	0.956889	-0.326464	0.254623	0.374483	0.18711	0.248477	0.391674	-0.277284	0.337169	0.021351	0.942246	-0.440157	0.115248	0.199358	0.494422	-0.415911	0.139114
A_52_P157274	Abi1	blue	-0.456619	0.100739	-0.46991	0.0899862	0.351683	0.217553	-0.341918	0.231482	0.824448	0.000286216	-0.0812153	0.782546	-0.797136	0.000639803	-0.0953246	0.745819	-0.219075	0.451755	-0.209959	0.471252	0.298519	0.299876	-0.812495	0.000413397	0.694499	0.00584722	0.111761	0.703663	-0.484929	0.0788307	0.415525	0.139519	0.029544	0.92014	0.0194555	0.947367	-0.238336	0.4119
A_51_P430423	Ada	blue	0.25281	0.383193	0.26273	0.364152	0.100081	0.733547	0.59564	0.0246019	-0.765851	0.00140594	0.139333	0.634745	0.426137	0.128679	-0.0610302	0.83581	-0.0899865	0.759659	0.21151	0.467907	-0.285233	0.322917	0.395479	0.161623	-0.37476	0.186759	-0.488906	0.0760485	0.627515	0.0162874	-0.341192	0.232539	0.547679	0.0426277	-0.512749	0.0608083	0.353327	0.215261
A_51_P196718	Adcy1	blue	-0.257911	0.373337	-0.281254	0.330008	0.0940322	0.749164	-0.318949	0.26636	0.762147	0.00153134	0.13755	0.639125	-0.421088	0.133763	0.0677442	0.818009	-0.0527286	0.857921	-0.151305	0.605617	0.237818	0.412947	-0.6114	0.0201679	0.526928	0.0528618	0.193682	0.507041	-0.75372	0.00184985	0.282699	0.327424	-0.315552	0.271771	0.0668244	0.820443	-0.574684	0.0315834
A_52_P165610	Adcy2	blue	-0.347461	0.22351	-0.350666	0.218979	-0.015117	0.959093	-0.575343	0.0313436	0.812773	0.000409995	0.0114226	0.969085	-0.460431	0.0975686	0.0681347	0.816976	0.0698656	0.812401	-0.493329	0.0730364	0.361113	0.20461	-0.482662	0.0804484	0.462564	0.0958254	0.464745	0.0940651	-0.639412	0.0138086	0.403792	0.152196	-0.316956	0.269528	0.164146	0.574973	-0.59934	0.0235009
A_52_P623053	Add2	blue	-0.480366	0.0821108	-0.478434	0.0835285	0.245086	0.398378	-0.495514	0.0715799	0.804477	0.000521693	0.00617329	0.98329	-0.792346	0.000727801	-0.222409	0.444724	-0.400054	0.156389	0.167529	0.567008	0.408573	0.146941	-0.496894	0.070671	0.572375	0.032434	0.527776	0.052412	-0.480206	0.0822273	0.112015	0.703017	-0.199072	0.495054	0.485416	0.0784864	-0.486445	0.0777622
A_51_P452854	Add2	blue	-0.427246	0.127579	-0.433239	0.12175	0.198966	0.495288	-0.471983	0.0883844	0.799214	0.00060439	-0.0329066	0.911081	-0.781896	0.000953577	-0.185715	0.524995	-0.417667	0.137283	0.147834	0.614008	0.353239	0.215383	-0.539574	0.0464349	0.565861	0.0349254	0.453457	0.103422	-0.48152	0.0812721	0.0737974	0.80203	-0.149012	0.611157	0.480249	0.082196	-0.415068	0.139998
A_51_P190740	Adssl1	blue	0.256287	0.376459	0.276122	0.339281	-0.117792	0.688385	0.351502	0.217806	-0.886895	2.359e-05	0.00694246	0.981208	0.670509	0.00867966	0.147122	0.615736	-0.179925	0.538218	0.0474996	0.871899	-0.303574	0.291365	0.698191	0.00548475	-0.714091	0.00411932	-0.328062	0.252167	0.811842	0.000421464	-0.326385	0.254744	0.209968	0.471234	-0.280377	0.331582	0.318138	0.267647
A_52_P334744	Agap3	blue	-0.656502	0.0107651	-0.658472	0.0104507	0.225717	0.437801	-0.861288	7.57635e-05	0.841116	0.000163426	-0.45114	0.10542	-0.527123	0.0527582	0.176007	0.547248	0.0110389	0.970123	-0.330619	0.248268	0.12646	0.666619	-0.263241	0.363184	0.356101	0.211427	0.691955	0.00610765	-0.531734	0.0503479	0.159545	0.585879	-0.100888	0.73147	0.574148	0.0317791	-0.238205	0.412166
A_51_P323712	Agt	blue	0.407348	0.148276	0.411653	0.143622	-0.216723	0.456746	0.377628	0.183139	-0.854057	0.000101099	-0.0937446	0.749908	0.77888	0.0010282	0.145515	0.619639	0.129831	0.65822	0.139752	0.633716	-0.358294	0.208426	0.76117	0.00156584	-0.690783	0.0062307	-0.264456	0.360892	0.574891	0.0315079	-0.329746	0.249595	0.00170859	0.995375	-0.108027	0.713176	0.528092	0.0522448
A_52_P380205	AI593442	blue	0.582677	0.0287663	0.586245	0.0275711	-0.362912	0.202197	0.602207	0.0226736	-0.596065	0.0244735	0.473238	0.0874248	0.245314	0.397925	-0.246873	0.394837	-0.205912	0.480036	0.0130301	0.964737	0.081041	0.783002	0.211062	0.468872	-0.237714	0.413159	-0.399449	0.157075	0.490814	0.0747384	-0.25175	0.385259	-0.0839297	0.775445	-0.405964	0.149793	-0.00969758	0.973752
A_52_P581420	AI593442	blue	0.243507	0.40152	0.235587	0.417475	-0.160139	0.584468	0.208303	0.474836	-0.663619	0.00966222	-0.17365	0.552713	0.658991	0.0103689	0.358341	0.208363	-0.0444847	0.879975	-0.361386	0.204243	-0.501225	0.0678716	0.549627	0.0417481	-0.593529	0.0252471	-0.345077	0.226918	0.533207	0.0495951	-0.340399	0.233697	0.125732	0.66844	-0.305314	0.288469	0.438472	0.116809
A_51_P284177	Akr1c14	blue	0.437975	0.117272	0.441209	0.114281	-0.256783	0.375504	0.373503	0.188359	-0.823882	0.00029141	-0.222244	0.445071	0.734879	0.00275278	0.30937	0.281784	0.19853	0.496253	0.0468469	0.873647	-0.595279	0.0247113	0.438383	0.116892	-0.669667	0.00879547	-0.611783	0.0200683	0.672731	0.00837983	-0.0480842	0.870335	0.105928	0.718541	-0.193158	0.508212	0.746773	0.00215011
A_51_P319562	Ank2	blue	-0.311579	0.278182	-0.318541	0.267007	-0.132773	0.65092	-0.722292	0.0035282	0.802488	0.000551798	-0.25695	0.375184	-0.480984	0.0816611	0.0948047	0.747164	0.128881	0.660583	-0.292619	0.309987	0.281922	0.328812	-0.356444	0.210956	0.341092	0.232685	0.583278	0.0285622	-0.572601	0.0323498	0.259412	0.370463	-0.369249	0.193842	0.586196	0.0275872	-0.3351	0.241525
A_52_P1172945	Ankrd34b	blue	0.264882	0.360089	0.258171	0.372837	-0.0132792	0.964063	0.378616	0.181902	-0.681952	0.00722046	-0.227598	0.433891	0.599439	0.0234719	0.327804	0.252562	0.125442	0.669164	-0.0231182	0.937474	-0.755223	0.00178948	0.267006	0.356106	-0.476952	0.0846267	-0.673436	0.00828647	0.52344	0.0547425	-0.0592091	0.840652	0.0906644	0.757898	-0.217829	0.454396	0.766751	0.00137673
A_52_P560038	Ano2	blue	0.432665	0.1223	0.455398	0.101769	-0.352627	0.216235	0.315634	0.27164	-0.843053	0.000152507	-0.095901	0.744329	0.521252	0.0559469	-0.0355864	0.90387	0.0200486	0.945764	0.230049	0.428819	-0.129669	0.658623	0.693783	0.00591963	-0.684014	0.00697915	-0.186994	0.522093	0.83132	0.000228819	-0.37576	0.185491	0.355778	0.211871	-0.0332641	0.910119	0.467249	0.0920717
A_51_P407248	Antxr1	blue	0.542245	0.045154	0.555766	0.0390624	-0.386948	0.171687	0.432453	0.122503	-0.87955	3.38466e-05	0.152807	0.602002	0.824698	0.000283937	0.0710801	0.809195	0.325967	0.255389	0.212461	0.465862	-0.227068	0.434992	0.817667	0.000353726	-0.704471	0.00490881	-0.183034	0.531101	0.508084	0.0636003	-0.395055	0.162114	-0.0139399	0.962276	-0.17558	0.548236	0.208258	0.474935
A_51_P280597	Anxa11	blue	-0.726658	0.00324193	-0.738726	0.0025449	0.626736	0.0164607	-0.450637	0.105856	0.819038	0.000339133	-0.0547024	0.852655	-0.642805	0.0131577	0.104984	0.720958	-0.337657	0.237728	-0.160765	0.582979	-0.00790789	0.978595	-0.625211	0.0168042	0.628212	0.0161335	0.218095	0.453832	-0.592639	0.025523	0.200417	0.492083	-0.0902882	0.758876	0.0470336	0.873147	-0.420359	0.134508
A_51_P164504	Apoc1	blue	0.127125	0.664959	0.13013	0.657476	0.193285	0.507927	0.44153	0.113986	-0.738957	0.00253278	-0.130702	0.656056	0.630065	0.0157297	0.178175	0.542244	-0.0339798	0.908192	0.188297	0.519145	-0.419996	0.13488	0.482496	0.0805682	-0.491026	0.074594	-0.456563	0.100786	0.536481	0.0479512	-0.230916	0.427034	0.60326	0.0223752	-0.482796	0.0803526	0.538142	0.0471326
A_51_P366811	Apod	blue	0.614104	0.0194725	0.623298	0.0172428	-0.490753	0.0747803	0.367034	0.196738	-0.764485	0.00145117	0.0785478	0.789539	0.695208	0.00577626	0.0587001	0.842006	0.2844	0.324394	0.458431	0.0992229	-0.108013	0.713211	0.660361	0.0101557	-0.674089	0.00820062	-0.218035	0.453958	0.476467	0.0849889	-0.267437	0.3553	-0.173199	0.55376	-0.00685505	0.981445	0.264779	0.360284
A_52_P51564	Arhgap10	blue	0.284702	0.323859	0.313315	0.27537	-0.274255	0.34269	0.200354	0.492223	-0.750583	0.00198104	-0.0596315	0.839528	0.541917	0.0453098	0.104955	0.721031	-0.170451	0.560164	0.403721	0.152274	-0.0888855	0.762523	0.580365	0.0295612	-0.725695	0.00330342	-0.226717	0.435721	0.790437	0.000765472	-0.188325	0.519082	0.262982	0.363675	-0.0184964	0.949958	0.238543	0.411482
A_51_P438165	Arhgap22	blue	0.579928	0.029713	0.599072	0.0235795	-0.315398	0.272019	0.638423	0.0140028	-0.731552	0.00294314	0.507878	0.063726	0.500287	0.0684709	-0.347124	0.223989	0.153462	0.600427	0.482225	0.0807634	0.30478	0.289356	0.599934	0.0233276	-0.392798	0.164743	-0.0979167	0.739124	0.380848	0.179129	-0.3464	0.225022	0.174107	0.55165	-0.36293	0.202173	-0.138621	0.636494
A_51_P248629	Arhgap25	blue	0.421721	0.133117	0.447345	0.108748	-0.31001	0.280737	0.403457	0.152568	-0.863461	6.92559e-05	0.121954	0.677907	0.702034	0.00512639	0.0499561	0.865328	0.185581	0.525299	0.103661	0.724347	-0.154325	0.598355	0.667445	0.00910659	-0.679309	0.00753918	-0.274742	0.341799	0.684763	0.00689297	-0.206506	0.478742	0.216297	0.457654	-0.261102	0.367241	0.206933	0.477812
A_52_P105151	Arhgap39	blue	-0.491739	0.0741093	-0.501595	0.0676357	0.41329	0.141877	-0.339608	0.234855	0.945349	3.41719e-07	0.0934449	0.750685	-0.886701	2.38236e-05	-0.258395	0.372409	-0.0700144	0.812008	0.0153517	0.958459	0.311616	0.278122	-0.770619	0.0012567	0.859098	8.28169e-05	0.352396	0.216557	-0.752608	0.00189556	0.273244	0.344544	-0.155107	0.59648	0.224444	0.44046	-0.444405	0.111375
A_52_P561746	Arhgap6	blue	0.470655	0.0894085	0.49506	0.0718809	-0.285753	0.321998	0.478623	0.0833888	-0.913169	5.12081e-06	0.0384992	0.896039	0.618417	0.0184008	-0.0499932	0.865229	0.152334	0.60314	0.156995	0.591959	-0.16614	0.570271	0.644846	0.0127775	-0.642282	0.0132565	-0.332991	0.244685	0.790598	0.000762238	-0.222939	0.443611	0.306723	0.286136	-0.245411	0.397733	0.448449	0.107772
A_51_P188772	Arhgef28	blue	-0.68225	0.00718521	-0.696482	0.00565032	0.644034	0.0129276	-0.396475	0.160473	0.902517	1.00129e-05	-0.132471	0.651667	-0.82413	0.000289127	-0.201151	0.490467	-0.0313253	0.91534	-0.0715037	0.808076	0.0514401	0.861362	-0.594265	0.0250207	0.839425	0.000173474	0.452421	0.104312	-0.756602	0.00173552	0.0857991	0.770564	0.0393347	0.893794	0.334507	0.242411	-0.179289	0.539681
A_51_P402378	Arl4d	blue	0.276619	0.338377	0.29282	0.30964	-0.104779	0.721482	0.414471	0.140627	-0.818528	0.000344497	0.0912877	0.75628	0.594972	0.0248046	0.167677	0.56666	-0.186222	0.523845	-0.012915	0.965048	-0.159244	0.586595	0.492085	0.0738745	-0.633699	0.01496	-0.496484	0.0709403	0.791929	0.000735913	-0.176353	0.546448	0.341527	0.232051	-0.581514	0.0291641	0.195086	0.503906
A_51_P134413	Arpp19	blue	0.331496	0.24694	0.355773	0.211879	-0.147232	0.615469	0.421895	0.132941	-0.88825	2.20104e-05	-0.00461348	0.987512	0.584563	0.02813	0.0951992	0.746143	-0.16562	0.571497	0.206965	0.477743	-0.225854	0.437516	0.519576	0.0568818	-0.678091	0.00768964	-0.496427	0.0709779	0.897453	1.3416e-05	-0.11538	0.694484	0.265491	0.358945	-0.339203	0.23545	0.424256	0.130557
A_52_P593361	Ash1l	blue	-0.343334	0.229428	-0.347422	0.223566	0.0891163	0.761922	-0.482548	0.0805306	0.601597	0.0228478	-0.223757	0.441897	-0.575766	0.0311904	-0.0799399	0.785887	-0.338548	0.236414	0.288336	0.317449	0.231639	0.425547	-0.359181	0.207221	0.31121	0.278782	0.390481	0.167471	-0.298805	0.29939	0.0614034	0.834819	-0.127134	0.664937	0.665073	0.00944802	-0.15903	0.587106
A_51_P259968	Aspa	blue	0.176659	0.545742	0.209008	0.473309	-0.138442	0.636932	0.172668	0.554995	-0.685791	0.00677618	0.107356	0.714891	0.529253	0.0516348	0.135269	0.644748	-0.113924	0.698173	-0.0258644	0.930062	-0.158769	0.587727	0.608254	0.0210005	-0.60415	0.0221254	-0.160636	0.583286	0.688574	0.00646763	-0.133159	0.649964	-0.12948	0.659094	-0.260122	0.369108	0.0543042	0.853717
A_51_P259975	Aspa	blue	-0.015902	0.956971	0.0142716	0.961379	-0.129478	0.659097	-0.113328	0.699683	-0.44552	0.110374	0.0193123	0.947753	0.405823	0.149948	0.287164	0.319509	-0.298154	0.300495	-0.24923	0.390193	-0.0365127	0.901378	0.491148	0.0745106	-0.57546	0.0313011	-0.0409499	0.889456	0.612836	0.0197964	-0.0236102	0.936146	-0.221963	0.445661	-0.223629	0.442165	-0.157881	0.589845
A_51_P204630	Atp2c1	blue	0.144587	0.621899	0.145832	0.618868	-0.430848	0.124053	-0.209558	0.47212	0.501962	0.0674031	0.319822	0.264981	-0.405864	0.149903	-0.219601	0.450642	0.0635119	0.829222	-0.339803	0.234569	0.545572	0.0435946	-0.424499	0.130313	0.357728	0.209199	0.287185	0.319471	-0.379899	0.180305	0.299187	0.298742	-0.413919	0.141211	0.155536	0.595451	-0.601683	0.022823
A_52_P287002	Atp5g2	blue	0.694959	0.0058011	0.688286	0.00649907	-0.468732	0.0909056	0.504618	0.065734	-0.759506	0.00162603	0.0121499	0.967118	0.685634	0.00679392	0.0920834	0.754215	0.341178	0.232559	0.444778	0.11104	-0.345238	0.226687	0.462573	0.0958182	-0.571989	0.0325778	-0.458987	0.0987611	0.411596	0.143682	-0.274133	0.342914	0.0314496	0.915005	-0.0743404	0.8006	0.513678	0.0602629
A_51_P261087	Avpi1	blue	0.786041	0.000858159	0.800168	0.00058866	-0.584531	0.0281405	0.643138	0.013095	-0.835009	0.000202086	0.41371	0.141432	0.641706	0.0133659	-0.238969	0.410623	0.166522	0.569372	0.385967	0.17287	0.266453	0.357141	0.587252	0.0272409	-0.556798	0.0386237	-0.251673	0.385409	0.507773	0.06379	-0.216112	0.458047	0.0387655	0.895323	-0.302117	0.293803	0.034657	0.90637
A_52_P17982	B3gat1	blue	-0.586533	0.0274763	-0.607603	0.021176	0.438401	0.116875	-0.453623	0.10328	0.800973	0.000575658	-0.164895	0.573206	-0.419471	0.135419	0.321874	0.261754	-0.260297	0.368773	-0.373015	0.188983	-0.0119026	0.967787	-0.75938	0.00163068	0.516813	0.0584482	-0.00538116	0.985434	-0.60917	0.0207555	0.540514	0.0459811	-0.0393278	0.893812	-0.145844	0.618841	-0.298818	0.299368
A_52_P208453	Bai2	blue	-0.596597	0.0243135	-0.604358	0.0220673	0.330698	0.248148	-0.617498	0.0186254	0.959069	6.21471e-08	-0.148988	0.611216	-0.788479	0.000805705	-0.00613896	0.983383	-0.0742737	0.800775	-0.266829	0.356437	0.176588	0.545905	-0.649749	0.0118986	0.673252	0.00831084	0.442156	0.113415	-0.648837	0.0120584	0.270097	0.350351	-0.18408	0.528715	0.334758	0.242035	-0.384409	0.17476
A_51_P284079	Bai2	blue	-0.594321	0.0250034	-0.599126	0.0235635	0.285995	0.32157	-0.655125	0.0109892	0.954942	1.09608e-07	-0.165863	0.570924	-0.809554	0.000450783	-0.0420294	0.886559	-0.0934129	0.750768	-0.286919	0.319939	0.246553	0.39547	-0.597524	0.0240366	0.648321	0.0121497	0.520121	0.0565765	-0.608607	0.0209058	0.234702	0.419277	-0.156984	0.591987	0.392738	0.164814	-0.399996	0.156455
A_52_P26794	Basp1	blue	-0.172524	0.555329	-0.180843	0.536114	0.066457	0.821416	-0.295002	0.305881	0.676003	0.00795313	-0.00914838	0.975239	-0.554108	0.0397746	-0.291068	0.312677	0.114728	0.696135	0.356865	0.210379	0.346347	0.225098	-0.360063	0.206026	0.541588	0.0454666	0.517176	0.0582408	-0.665418	0.00939787	0.0659843	0.822668	-0.146277	0.617789	0.505518	0.0651748	-0.240882	0.406772
A_52_P92398	Bbs12	blue	-0.579141	0.0299883	-0.574155	0.0317766	0.336761	0.239054	-0.557705	0.0382408	0.821236	0.000316753	-0.0216149	0.941533	-0.755599	0.00177465	-0.229757	0.429423	-0.0462157	0.875337	-0.198046	0.497325	0.449562	0.106795	-0.297592	0.301451	0.606471	0.0214839	0.737437	0.00261312	-0.56783	0.0341578	0.0211192	0.942872	-0.0966958	0.742275	0.313132	0.275665	-0.536356	0.0480131
A_51_P137042	BC089491	blue	0.15124	0.605776	0.156806	0.592412	0.0972842	0.740756	0.387359	0.171194	-0.785846	0.000862472	-0.227072	0.434983	0.628363	0.0161004	0.335834	0.240431	-0.125214	0.669735	-0.00552622	0.985041	-0.6461	0.0125482	0.325577	0.25599	-0.576679	0.0308617	-0.705606	0.00480996	0.743882	0.00228593	-0.037876	0.897713	0.410441	0.144922	-0.414351	0.140754	0.701453	0.00517933
A_51_P433194	Bcas1	blue	0.355364	0.212442	0.374392	0.187226	-0.562024	0.0364574	-0.00863522	0.976627	-0.557483	0.0383343	0.0570725	0.846338	0.568063	0.0340677	0.358141	0.208636	-0.226427	0.436323	-0.240938	0.406659	0.051965	0.85996	0.411999	0.143252	-0.744713	0.00224622	-0.269993	0.350543	0.682129	0.00719942	0.0925658	0.752963	-0.346827	0.224413	-0.197679	0.49814	-0.122554	0.676399
A_52_P534870	Bcl2	blue	0.423307	0.131512	0.438981	0.116336	-0.302743	0.292755	0.376589	0.184445	-0.927111	1.84769e-06	-0.0336844	0.908987	0.775288	0.00112306	0.176529	0.546043	0.0861456	0.76966	-0.0724028	0.805705	-0.285818	0.321882	0.71497	0.00405248	-0.769428	0.00129272	-0.372923	0.189102	0.783481	0.000916151	-0.209143	0.473016	0.0827114	0.77863	-0.26735	0.355462	0.426315	0.128502
A_51_P488196	Bmper	blue	0.22336	0.442729	0.234813	0.419051	-0.191117	0.512791	0.205087	0.481836	-0.549167	0.0419543	-0.128354	0.661897	0.564575	0.0354336	0.476329	0.085092	-0.0382429	0.896727	-0.167743	0.566505	-0.432572	0.122389	-0.0286702	0.922495	-0.546429	0.0431996	-0.79694	0.000643232	0.628044	0.0161705	0.464237	0.094473	0.0909853	0.757065	-0.413854	0.141279	0.376694	0.184312
A_52_P437421	Bmper	blue	0.216749	0.456691	0.228426	0.432174	-0.211137	0.46871	0.157117	0.59167	-0.53021	0.0511356	-0.166723	0.568901	0.596949	0.024208	0.536317	0.0480326	-0.0159808	0.956758	-0.199797	0.493451	-0.420907	0.133948	-0.0332098	0.910265	-0.574292	0.0317264	-0.79727	0.000637475	0.619417	0.018159	0.524892	0.0539542	0.0867691	0.768034	-0.448101	0.108079	0.373145	0.188817
A_52_P652104	Brd3	blue	-0.476141	0.0852323	-0.484727	0.0789738	0.0727783	0.804715	-0.736782	0.00264834	0.85408	0.000101009	-0.297069	0.302343	-0.630837	0.0155637	0.0126145	0.965861	-0.0216811	0.941355	-0.222682	0.444151	0.217842	0.454368	-0.348352	0.222244	0.442671	0.112945	0.666194	0.00928546	-0.579518	0.0298564	0.076828	0.794056	-0.246377	0.395818	0.686886	0.00665342	-0.294727	0.306352
A_52_P331523	Brd9	blue	-0.54295	0.0448202	-0.553995	0.0398235	0.351064	0.21842	-0.49614	0.0711665	0.964511	2.67195e-08	-0.0328798	0.911154	-0.805335	0.000509115	-0.200736	0.49138	0.0449182	0.878813	-0.178447	0.541619	0.288326	0.317466	-0.566794	0.0345599	0.78327	0.000921065	0.592243	0.0256463	-0.804898	0.000515483	0.107388	0.714807	-0.0526631	0.858096	0.34758	0.223341	-0.444435	0.111348
A_52_P561236	Bri3bp	blue	-0.416053	0.138965	-0.428137	0.126701	0.114843	0.695843	-0.587976	0.0270049	0.868064	5.69657e-05	-0.206407	0.478956	-0.549047	0.0420083	0.1844	0.527985	0.000345916	0.999064	-0.236767	0.415077	0.188377	0.518965	-0.717524	0.00386304	0.486386	0.0778033	0.208997	0.473333	-0.601177	0.0229681	0.545952	0.0434192	-0.23316	0.422428	0.244942	0.398664	-0.312489	0.276706
A_52_P488612	Btbd9	blue	-0.573379	0.032062	-0.590272	0.0262673	0.450329	0.106125	-0.457452	0.10004	0.969666	1.05369e-08	-0.0774595	0.792396	-0.746189	0.00217705	-0.0438448	0.88169	-0.0320666	0.913343	-0.152366	0.603063	0.148667	0.611992	-0.738457	0.00255902	0.78285	0.000930895	0.334933	0.241775	-0.805489	0.000506881	0.322691	0.260476	-0.12857	0.661359	0.191961	0.510894	-0.343282	0.229504
A_52_P542860	Btbd9	blue	-0.477451	0.0842556	-0.487683	0.0768964	0.339352	0.235231	-0.404593	0.151306	0.935255	9.24064e-07	0.120552	0.68143	-0.788838	0.000798217	-0.21153	0.467864	-0.129404	0.659282	0.0742849	0.800746	0.325108	0.256717	-0.646602	0.0124571	0.771964	0.00121696	0.467839	0.0916068	-0.798815	0.000611073	0.187676	0.52055	-0.291865	0.311293	0.335029	0.24163	-0.559502	0.0374914
A_51_P491437	Btbd9	blue	-0.439017	0.116303	-0.449456	0.106888	0.266562	0.356936	-0.430102	0.124777	0.92071	3.01888e-06	0.102938	0.726203	-0.689712	0.00634475	-0.144922	0.621083	-0.0251713	0.931932	0.0299403	0.919072	0.390111	0.16791	-0.603225	0.022385	0.701965	0.00513267	0.477781	0.0840109	-0.819768	0.000331566	0.236509	0.415601	-0.227363	0.434377	0.252964	0.382893	-0.605951	0.0216264
A_51_P515108	C030009O12Rik	blue	-0.470562	0.0894807	-0.481897	0.081	0.276986	0.33771	-0.460376	0.0976138	0.9324	1.18966e-06	-0.0458251	0.876383	-0.734303	0.002785	-0.0815827	0.781584	0.0467231	0.873978	-0.392677	0.164884	0.252049	0.384675	-0.729804	0.00304728	0.747582	0.00211332	0.346284	0.225188	-0.718726	0.00377641	0.412303	0.142927	-0.14723	0.615475	0.150605	0.607306	-0.362658	0.202537
A_51_P395864	C030027H14Rik	blue	0.650243	0.0118128	0.664251	0.0095687	-0.546752	0.043051	0.458899	0.0988347	-0.922664	2.61041e-06	0.20892	0.473501	0.759862	0.001613	0.0789978	0.788358	-0.0647961	0.825816	0.131761	0.653426	-0.0698229	0.812514	0.668368	0.00897634	-0.773051	0.0011856	-0.373546	0.188304	0.744223	0.00226956	-0.238537	0.411495	-0.151996	0.603952	-0.259628	0.37005	0.173245	0.553654
A_52_P483959	C1ql2	blue	-0.742274	0.00236435	-0.759761	0.00161672	0.762089	0.00153335	-0.380319	0.179783	0.792297	0.000728759	-0.168771	0.564095	-0.651271	0.0116355	-0.0473942	0.872182	-0.0380913	0.897134	-0.0240749	0.934891	-0.207194	0.477245	-0.451991	0.104683	0.730983	0.00297673	0.393476	0.163951	-0.740695	0.00244336	-0.0588891	0.841503	0.0161773	0.956227	0.283634	0.325756	-0.12681	0.665745
A_51_P106000	C530008M17Rik	blue	-0.410074	0.145317	-0.428965	0.125888	0.258001	0.373163	-0.39417	0.163142	0.868233	5.65513e-05	-0.0304581	0.917676	-0.652582	0.0114124	-0.159131	0.586866	0.149386	0.610251	-0.429358	0.125504	0.264798	0.360248	-0.53333	0.0495327	0.735431	0.00272211	0.48282	0.0803349	-0.796203	0.000656232	0.185499	0.525487	-0.111357	0.704692	0.189181	0.51715	-0.331401	0.247083
A_51_P368743	C630043F03Rik	blue	-0.0946983	0.747439	-0.0957927	0.744609	-0.0857094	0.770798	-0.261186	0.367081	0.518409	0.0575399	0.218378	0.453231	-0.457535	0.0999706	-0.0797804	0.786306	-0.178875	0.540633	-0.0470513	0.873099	0.213647	0.463315	-0.469929	0.0899718	0.363603	0.201276	0.149549	0.609859	-0.352642	0.216214	0.315403	0.27201	-0.840723	0.000165722	0.340927	0.232925	-0.44654	0.109463
A_51_P117581	Cables1	blue	0.404409	0.151511	0.425317	0.129495	-0.26765	0.354902	0.395167	0.161984	-0.804742	0.000517776	0.188693	0.518251	0.716277	0.00395463	-0.0322692	0.912798	0.24112	0.406295	0.192577	0.509514	-0.114593	0.696477	0.800411	0.000584722	-0.612831	0.0197977	-0.0567415	0.84722	0.481013	0.08164	-0.369936	0.192951	0.0778122	0.79147	-0.146166	0.618058	0.109769	0.708735
A_51_P417825	Cabp7	blue	-0.503476	0.0664481	-0.505089	0.0654409	0.372965	0.189048	-0.390357	0.167619	0.922914	2.56153e-06	0.0766929	0.794411	-0.923071	2.53133e-06	-0.37359	0.188249	0.0167078	0.954792	-0.0259946	0.929711	0.399237	0.157315	-0.609411	0.0206915	0.842652	0.000154717	0.563113	0.0360177	-0.712958	0.00420674	0.144818	0.621337	-0.0784911	0.789688	0.349618	0.220454	-0.45792	0.0996491
A_52_P457895	Cacna2d2	blue	0.401238	0.155052	0.405169	0.150669	-0.355679	0.212007	0.292176	0.310755	-0.828053	0.000254811	-0.149119	0.610897	0.811633	0.000424078	0.482545	0.0805329	-0.179064	0.540198	-0.113654	0.698856	-0.328104	0.252103	0.377314	0.183532	-0.835283	0.00020021	-0.716512	0.00393727	0.821197	0.000317138	0.0870695	0.767251	0.203969	0.484279	-0.45846	0.0991988	0.414712	0.140373
A_51_P160935	Cacng8	blue	-0.642996	0.0131216	-0.645201	0.0127123	0.379873	0.180337	-0.602741	0.022522	0.933108	1.1185e-06	-0.100566	0.732298	-0.808053	0.000470883	-0.052453	0.858657	-0.172978	0.554274	-0.17876	0.540897	0.308955	0.282464	-0.619475	0.018145	0.646205	0.0125291	0.461826	0.0964257	-0.586398	0.0275209	0.286921	0.319936	-0.158588	0.58816	0.313532	0.27502	-0.477721	0.0840552
A_52_P376502	Camk1d	blue	-0.669647	0.00879818	-0.670981	0.00861527	0.336079	0.240067	-0.709243	0.00450359	0.906348	7.93957e-06	-0.226272	0.436647	-0.794634	0.000684631	0.00188722	0.994891	-0.213037	0.464625	-0.243698	0.401139	0.19236	0.509999	-0.515446	0.0592349	0.565818	0.0349424	0.54134	0.0455851	-0.503896	0.0661848	0.163131	0.577372	-0.153623	0.600039	0.46816	0.0913546	-0.376574	0.184464
A_52_P189707	Camk2a	blue	-0.695577	0.00573958	-0.703555	0.00498974	0.587732	0.0270844	-0.410854	0.144477	0.898864	1.23852e-05	0.00793403	0.978525	-0.781506	0.000962965	-0.0969988	0.741493	-0.264802	0.360241	-0.230541	0.427807	0.261221	0.367015	-0.697723	0.00552972	0.764568	0.0014484	0.32577	0.255693	-0.644203	0.0128963	0.279766	0.332682	0.0948311	0.747096	0.00264584	0.992838	-0.47845	0.0835161
A_51_P403271	Camta2	blue	-0.439648	0.115718	-0.440918	0.114547	0.13015	0.657427	-0.584941	0.0280035	0.914522	4.67405e-06	-0.0192395	0.94795	-0.765238	0.00142608	-0.23354	0.421651	0.0640541	0.827783	-0.188527	0.518625	0.44518	0.110679	-0.42152	0.133322	0.652275	0.0114643	0.739737	0.00249235	-0.704867	0.00487411	0.105746	0.719005	-0.21697	0.456222	0.48921	0.0758389	-0.526069	0.0533209
A_52_P264026	Camta2	blue	-0.389536	0.168593	-0.389643	0.168465	0.107155	0.715404	-0.534564	0.0489086	0.880984	3.16007e-05	0.0222845	0.939725	-0.768608	0.00131801	-0.30919	0.282078	0.116531	0.69157	-0.114867	0.695781	0.474731	0.0862926	-0.368482	0.194841	0.660599	0.0101189	0.781658	0.000959301	-0.709988	0.00444282	0.0291924	0.921087	-0.190438	0.514318	0.511617	0.0614773	-0.528126	0.0522272
A_51_P116755	Cap2	blue	-0.369761	0.193178	-0.36927	0.193815	0.156813	0.592394	-0.348184	0.222482	0.703332	0.00500958	0.1273	0.664524	-0.769094	0.00130297	-0.171701	0.557248	-0.583128	0.0286132	-0.111531	0.70425	0.463558	0.0950198	-0.677882	0.00771579	0.537505	0.0474454	0.201959	0.488688	-0.278074	0.335737	0.29766	0.301335	-0.148407	0.612621	0.131261	0.654667	-0.528618	0.0519677
A_51_P431329	Car3	blue	0.127168	0.664852	0.133595	0.648883	-0.0198656	0.946259	0.201893	0.488833	-0.528549	0.0520039	-0.174983	0.54962	0.594964	0.024807	0.189499	0.516432	0.168062	0.565756	5.98897e-05	0.999838	-0.117863	0.688205	0.486526	0.0777053	-0.470826	0.089276	-0.157665	0.590359	0.354109	0.214175	-0.137501	0.639247	0.721899	0.00355486	-0.425855	0.128959	0.300146	0.29712
A_51_P407028	Car4	blue	-0.651962	0.0115176	-0.669238	0.00885487	0.62187	0.0175757	-0.419919	0.134959	0.822401	0.000305387	-0.173877	0.552184	-0.612394	0.0199101	-0.0879618	0.764927	0.0340478	0.908009	-0.023709	0.935879	0.0321096	0.913227	-0.390022	0.168015	0.699571	0.00535393	0.520684	0.0562623	-0.795008	0.000677788	-0.00598474	0.9838	0.0511793	0.862059	0.252342	0.384104	-0.190239	0.514765
A_52_P819011	Cbl	blue	-0.439814	0.115565	-0.451907	0.104756	0.0440983	0.881011	-0.713623	0.0041552	0.682576	0.00714677	-0.481511	0.0812788	-0.425532	0.12928	0.300484	0.29655	-0.339262	0.235362	-0.180652	0.53655	0.121396	0.679307	-0.458109	0.0994913	0.182244	0.532905	0.251148	0.386433	-0.275965	0.339567	0.367724	0.195833	-0.174247	0.551326	0.488336	0.0764429	-0.061277	0.835155
A_52_P71726	Ccdc85a	blue	-0.618555	0.0183675	-0.638421	0.0140034	0.508818	0.0631551	-0.461825	0.0964266	0.892055	1.8033e-05	-0.0464854	0.874615	-0.702689	0.00506713	-0.071142	0.809031	-0.101401	0.730151	-0.0735363	0.802717	0.0508574	0.862919	-0.488061	0.0766335	0.719621	0.00371285	0.497696	0.0701466	-0.806263	0.000495788	-0.0426585	0.884872	-0.206786	0.478131	0.346649	0.224666	-0.399713	0.156775
A_51_P267494	Cdc42ep3	blue	0.401738	0.154491	0.419161	0.135738	-0.262814	0.363992	0.416042	0.138976	-0.920274	3.11687e-06	-0.0347522	0.906114	0.795573	0.000667531	0.290129	0.314313	-0.0457594	0.876559	0.0282064	0.923746	-0.34412	0.228293	0.488253	0.0765006	-0.775571	0.00111536	-0.624511	0.0169638	0.840387	0.0001677	-0.00169821	0.995403	0.304126	0.290445	-0.449618	0.106745	0.423656	0.13116
A_51_P518919	Cdh7	blue	0.49899	0.069306	0.510462	0.0621657	-0.441937	0.113614	0.344618	0.227577	-0.857725	8.75041e-05	-0.0136259	0.963126	0.879107	3.45659e-05	0.372706	0.189379	0.143389	0.624819	-0.210998	0.46901	-0.254446	0.380017	0.504804	0.065618	-0.801863	0.000561545	-0.568824	0.0337751	0.716415	0.00394445	0.0821341	0.78014	0.106346	0.717471	-0.499759	0.06881	0.314531	0.273411
A_51_P173114	Cdhr1	blue	0.769567	0.00128848	0.791629	0.00074177	-0.739875	0.00248526	0.44115	0.114335	-0.799449	0.000600491	0.243398	0.401737	0.550898	0.0411809	-0.0853467	0.771744	-0.0313364	0.91531	0.26444	0.360922	0.117401	0.689373	0.432289	0.122661	-0.654481	0.0110951	-0.364422	0.200186	0.74249	0.0023537	-0.0544296	0.853382	-0.0849455	0.772792	-0.107646	0.71415	0.157845	0.589931
A_51_P363947	Cdkn1a	blue	0.728694	0.00311486	0.739953	0.00248127	-0.583202	0.0285879	0.5476	0.0426635	-0.819212	0.000337319	0.244314	0.399912	0.630388	0.0156602	0.0350619	0.905281	0.0751513	0.798465	0.279166	0.333763	0.0836278	0.776234	0.347289	0.223753	-0.651313	0.0116283	-0.59081	0.0260967	0.680883	0.00734803	0.0495304	0.866466	-0.0458706	0.876261	-0.36388	0.200907	0.171305	0.55817
A_52_P168567	Cebpa	blue	-0.182261	0.532867	-0.188882	0.517825	-0.123264	0.674619	-0.432767	0.122202	0.769228	0.00129886	0.0639875	0.82796	-0.638064	0.014074	-0.033998	0.908143	-0.123281	0.674575	-0.231782	0.425254	0.418432	0.13649	-0.703028	0.00503672	0.487624	0.076938	0.203764	0.484729	-0.459397	0.0984216	0.431268	0.123646	-0.347002	0.224163	0.211263	0.468439	-0.505815	0.0649917
A_51_P125607	Celf5	blue	-0.291882	0.311263	-0.290523	0.313627	0.137907	0.638247	-0.379113	0.181282	0.690749	0.00623424	-0.0626448	0.831523	-0.680227	0.00742718	-0.199623	0.493837	0.127568	0.663855	0.294764	0.306289	0.219784	0.450254	-0.497049	0.0705697	0.523051	0.0549553	0.3611	0.204628	-0.494715	0.0721104	0.208997	0.473334	-0.28436	0.324466	0.560657	0.0370151	-0.220512	0.448718
A_51_P285027	Celsr2	blue	-0.533487	0.0494529	-0.554253	0.0397118	0.232	0.424805	-0.671226	0.00858206	0.778598	0.00103541	-0.491277	0.0744228	-0.362077	0.203315	0.462815	0.0956219	-0.0997476	0.734405	-0.372791	0.18927	-0.120831	0.680729	-0.641691	0.0133687	0.323932	0.258542	0.0752254	0.79827	-0.490476	0.0749695	0.514974	0.059508	-0.0359524	0.902885	0.177748	0.543229	-0.0252816	0.931635
A_51_P413866	Cfb	blue	0.433182	0.121804	0.439008	0.116311	-0.121376	0.679357	0.589712	0.0264458	-0.74436	0.00226302	0.0438497	0.881677	0.559283	0.0375821	-0.0159171	0.95693	0.26767	0.354866	0.218163	0.453687	-0.180604	0.536661	0.357862	0.209016	-0.421367	0.133479	-0.504285	0.0659418	0.508069	0.0636099	-0.141118	0.63037	0.67138	0.00856123	-0.526876	0.0528899	0.453301	0.103556
A_51_P372550	Cgref1	blue	0.632669	0.0151753	0.646268	0.0125176	-0.501249	0.067856	0.455136	0.101991	-0.898269	1.28117e-05	0.00246535	0.993326	0.726531	0.00325002	-0.016787	0.954578	0.270558	0.349497	0.113797	0.698494	-0.167777	0.566426	0.699337	0.00537592	-0.68618	0.00673243	-0.264416	0.360967	0.666772	0.00920251	-0.276857	0.337943	0.221318	0.447019	-0.127308	0.664504	0.487463	0.0770497
A_52_P14810	Chd3	blue	-0.785577	0.000868456	-0.798709	0.000612854	0.464504	0.0942585	-0.777297	0.00106918	0.862323	7.26045e-05	-0.506239	0.0647299	-0.545487	0.0436337	0.284629	0.323988	-0.142958	0.625872	-0.316695	0.269943	-0.0507501	0.863206	-0.464037	0.094634	0.426526	0.128292	0.422056	0.132777	-0.543502	0.04456	0.256568	0.375917	0.00679282	0.981613	0.429601	0.125266	-0.116995	0.690399
A_52_P56636	Chia1	blue	0.246342	0.395888	0.263742	0.362239	-0.0790035	0.788343	0.304477	0.28986	-0.848167	0.000126483	-0.138104	0.637764	0.646402	0.0124933	0.0804751	0.784484	0.142083	0.628008	0.124624	0.671211	-0.358827	0.207702	0.82886	0.000248176	-0.662835	0.00977926	-0.141371	0.629751	0.68667	0.00667752	-0.463474	0.0950882	0.290924	0.312928	-0.120899	0.680556	0.50081	0.0681363
A_52_P88054	Chrm4	blue	0.476192	0.0851942	0.462578	0.0958141	-0.268204	0.353869	0.470552	0.0894884	-0.590905	0.0260667	0.100856	0.731551	0.264436	0.360929	-0.169569	0.562225	-0.116337	0.692062	0.30941	0.281719	-0.0347716	0.906062	0.414224	0.140888	-0.353798	0.214607	-0.256991	0.375103	0.444568	0.111229	-0.561986	0.036473	0.0835189	0.776518	0.00732255	0.980179	0.300387	0.296714
A_51_P470715	Cish	blue	0.434956	0.120114	0.446892	0.10915	-0.359436	0.206875	0.314244	0.273873	-0.937159	7.75792e-07	-0.131333	0.65449	0.795811	0.000663243	0.222657	0.444203	0.0304218	0.917774	-0.0109976	0.970235	-0.348843	0.221549	0.776265	0.0010966	-0.83473	0.000204016	-0.325901	0.25549	0.809978	0.000445226	-0.347467	0.223501	0.180395	0.537142	-0.15052	0.607511	0.489898	0.0753654
A_52_P151974	Clcn5	blue	0.361316	0.204337	0.364963	0.199468	-0.197296	0.498989	0.347497	0.223458	-0.822862	0.000300982	-0.197694	0.498107	0.717609	0.00385692	0.259388	0.370508	0.134976	0.64547	-0.197353	0.498862	-0.468566	0.0910353	0.560609	0.037035	-0.655817	0.010876	-0.47194	0.0884181	0.688477	0.00647824	-0.13839	0.637062	0.147862	0.613941	-0.297915	0.300901	0.659698	0.0102584
A_52_P421357	Clip1	blue	-0.345808	0.225868	-0.346868	0.224354	0.0362561	0.902068	-0.560168	0.0372162	0.736811	0.00264675	-0.188405	0.518902	-0.696043	0.00569344	-0.138298	0.637287	-0.172334	0.555772	0.0509093	0.86278	0.193398	0.507675	-0.444125	0.111627	0.457837	0.0997184	0.495103	0.0718527	-0.418124	0.136809	0.14859	0.612178	-0.37103	0.191535	0.76853	0.00132043	-0.181806	0.533907
A_51_P206144	Clmp	blue	-0.820382	0.000325299	-0.823086	0.000298861	0.715075	0.00404456	-0.495876	0.0713407	0.765528	0.00141653	-0.145448	0.619804	-0.715849	0.00398646	-0.102318	0.727793	-0.343518	0.229162	-0.0727192	0.804871	0.00951652	0.974242	-0.353613	0.214863	0.63301	0.0151038	0.541171	0.045666	-0.531967	0.0502281	-0.0772976	0.792822	0.0477299	0.871283	0.337574	0.23785	-0.29226	0.310608
A_52_P573994	Clstn2	blue	-0.462479	0.095894	-0.465411	0.0935321	0.18586	0.524668	-0.559848	0.0373483	0.920907	2.97536e-06	-0.0167194	0.954761	-0.814486	0.000389535	-0.237221	0.414157	0.0606541	0.83681	-0.239696	0.409156	0.42507	0.129742	-0.461973	0.0963058	0.691478	0.00615751	0.687836	0.00654838	-0.685682	0.00678846	0.098463	0.737715	-0.195269	0.503497	0.412995	0.14219	-0.504623	0.0657308
A_51_P370423	Clstn2	blue	-0.243991	0.400554	-0.25399	0.380901	-0.0406012	0.890393	-0.454456	0.102569	0.866924	5.98292e-05	0.0914836	0.755771	-0.687146	0.00662462	-0.167581	0.566884	0.0630558	0.830432	-0.349	0.221326	0.463852	0.0947827	-0.575172	0.0314057	0.635173	0.0146562	0.484919	0.0788377	-0.683785	0.00700555	0.253442	0.381963	-0.303733	0.291101	0.257374	0.374368	-0.554896	0.0394349
A_51_P260695	Cmip	blue	-0.504332	0.0659124	-0.510216	0.0623132	0.178378	0.541777	-0.677418	0.00777382	0.792748	0.000720064	-0.293875	0.307818	-0.51086	0.0619282	0.0103852	0.971892	0.110997	0.705608	-0.0134453	0.963614	0.2395	0.409552	-0.230049	0.42882	0.404194	0.151749	0.706066	0.00477033	-0.640651	0.0135681	0.0376269	0.898383	-0.052318	0.859018	0.590193	0.0262924	-0.30398	0.290689
A_51_P204801	Cnih2	blue	-0.433578	0.121425	-0.45739	0.100092	0.373194	0.188755	-0.320388	0.264089	0.923067	2.53207e-06	-0.0113616	0.96925	-0.818838	0.000341234	-0.161627	0.580935	-0.0590832	0.840987	-0.115905	0.693155	0.209651	0.471919	-0.782866	0.000930519	0.826522	0.000267788	0.251467	0.385811	-0.761186	0.00156527	0.234872	0.41893	-0.118104	0.687599	0.172827	0.554626	-0.287873	0.318261
A_51_P166781	Cnksr2	blue	-0.409033	0.146443	-0.419504	0.135385	0.340241	0.233928	-0.256262	0.376507	0.758593	0.00165987	0.000376065	0.998982	-0.805758	0.000503011	-0.142013	0.628179	-0.181661	0.534238	-0.280281	0.331755	0.270244	0.350079	-0.815389	0.000379079	0.705899	0.00478464	0.0455568	0.877102	-0.419612	0.135273	0.394952	0.162233	0.0208769	0.943527	-0.0577652	0.844494	-0.24579	0.396982
A_51_P131687	Cnrip1	blue	-0.485809	0.0782091	-0.500072	0.0686085	0.543424	0.0445967	-0.164487	0.574168	0.70643	0.0047391	0.187524	0.520895	-0.563204	0.0359812	-0.140405	0.632117	-0.29587	0.304392	0.269905	0.350707	0.151181	0.605917	-0.563238	0.0359674	0.674267	0.00817743	0.228423	0.43218	-0.707356	0.00466052	0.0879925	0.764847	-0.0296398	0.919882	0.0285876	0.922718	-0.484902	0.0788503
A_52_P496142	Col4a2	blue	-0.492833	0.0733697	-0.509412	0.0627964	0.298801	0.299397	-0.537289	0.0475516	0.814823	0.000385602	-0.227997	0.433062	-0.66524	0.00942372	-0.129481	0.659091	0.121839	0.678194	-0.330443	0.248536	0.0350077	0.905426	-0.297273	0.301995	0.638008	0.0140852	0.666423	0.00925258	-0.697753	0.00552685	-0.128885	0.660572	-0.132614	0.651313	0.500248	0.0684955	-0.137007	0.640464
A_52_P320261	Cpa2	blue	0.448728	0.107527	0.45035	0.106107	-0.13207	0.652661	0.573941	0.0318553	-0.911941	5.55576e-06	0.0103278	0.972047	0.800656	0.000580754	0.1243	0.672022	0.176946	0.545079	0.270139	0.350273	-0.436096	0.119035	0.628396	0.0160932	-0.626157	0.0165905	-0.479009	0.0831043	0.558364	0.0379646	-0.333635	0.243716	0.323315	0.259502	-0.343365	0.229384	0.524388	0.0542268
A_51_P262701	Cpb2	blue	0.141474	0.629499	0.121768	0.678372	0.116979	0.690438	0.389815	0.168261	-0.436828	0.118346	-0.0414864	0.888016	0.235437	0.417779	0.0706089	0.810438	-0.225193	0.438894	-0.00967308	0.973819	-0.267451	0.355274	0.18839	0.518935	-0.206763	0.478182	-0.417882	0.13706	0.356381	0.211043	-0.439811	0.115567	0.582188	0.028933	-0.44657	0.109436	0.33738	0.238137
A_52_P195602	Cplx2	blue	-0.429298	0.125562	-0.422431	0.132397	-0.00343445	0.990703	-0.690789	0.00623002	0.796418	0.000652421	-0.188184	0.5194	-0.707858	0.00461838	-0.015859	0.957087	-0.158861	0.587508	-0.376111	0.185047	0.356937	0.210281	-0.497192	0.0704756	0.424979	0.129832	0.493987	0.0725956	-0.32933	0.250229	0.300502	0.29652	-0.15367	0.599928	0.42066	0.1342	-0.387155	0.171439
A_52_P392314	Cpne4	blue	-0.619259	0.018197	-0.640583	0.0135811	0.578154	0.0303361	-0.375253	0.186133	0.851186	0.000112897	-0.074417	0.800398	-0.717293	0.00387992	-0.187633	0.520648	-0.118739	0.685996	0.0403396	0.891095	0.131229	0.654747	-0.439099	0.116226	0.749783	0.00201562	0.536638	0.0478734	-0.799263	0.000603568	-0.120895	0.680568	0.0545772	0.852989	0.32817	0.252002	-0.306787	0.28603
A_51_P105161	Cpne4	blue	-0.403457	0.152568	-0.431998	0.122942	0.343167	0.22967	-0.29255	0.310106	0.866119	6.19192e-05	0.0386473	0.895641	-0.653958	0.0111819	-0.181205	0.535283	0.0271062	0.926712	-0.191808	0.511239	0.25127	0.386196	-0.550341	0.0414289	0.775709	0.00111159	0.43522	0.119863	-0.876716	3.86676e-05	0.0205874	0.944309	0.00804837	0.978215	0.13195	0.652958	-0.385426	0.173525
A_51_P177562	Cpt1c	blue	-0.468504	0.0910846	-0.474468	0.0864909	0.205772	0.480341	-0.543623	0.0445031	0.928321	1.67561e-06	-0.0427003	0.884759	-0.808611	0.00046332	-0.248942	0.390758	0.00842811	0.977188	-0.145743	0.619085	0.452613	0.104147	-0.475208	0.0859327	0.695244	0.00577268	0.68707	0.00663305	-0.709422	0.00448895	0.0824293	0.779368	-0.0766737	0.794461	0.426461	0.128356	-0.481694	0.0811468
A_52_P460734	Crhbp	blue	-0.644187	0.0128992	-0.652674	0.0113969	0.400892	0.155442	-0.610293	0.020458	0.849824	0.00011887	-0.351319	0.218063	-0.522768	0.0551108	0.287363	0.319157	-0.0279967	0.924311	-0.417754	0.137193	-0.0275819	0.925429	-0.742098	0.00237304	0.513596	0.0603108	0.121224	0.679741	-0.53836	0.0470257	0.640112	0.0136724	-0.0165607	0.95519	0.0932695	0.751139	-0.1288	0.660785
A_51_P480136	Cryba2	blue	-0.281109	0.330268	-0.278682	0.334637	0.0717187	0.807509	-0.361809	0.203674	0.516795	0.0584589	0.029582	0.920037	-0.347193	0.223891	0.0992195	0.735765	-0.249548	0.389568	-0.00990598	0.973189	0.522608	0.0551981	-0.421631	0.13321	0.213539	0.463547	0.13621	0.642425	-0.25293	0.38296	0.419093	0.135808	-0.0481417	0.870181	-0.143246	0.625169	-0.541904	0.0453161
A_51_P160439	Crybg3	blue	0.355487	0.212272	0.385459	0.173485	-0.244858	0.39883	0.362207	0.20314	-0.837175	0.000187613	0.101142	0.730816	0.464466	0.0942889	-0.108843	0.711094	-0.151579	0.604958	0.163434	0.576656	-0.0613263	0.835024	0.678453	0.0076447	-0.616195	0.0189471	-0.173627	0.552767	0.842924	0.000153214	-0.334247	0.242799	0.130516	0.656516	-0.12362	0.673725	0.261328	0.366811
A_52_P59206	Cst6	blue	0.475264	0.0858907	0.493906	0.0726495	-0.36231	0.203003	0.432765	0.122204	-0.744009	0.00227981	0.163658	0.576125	0.666873	0.00918811	0.248098	0.392418	0.0900213	0.759569	-0.0365852	0.901183	-0.157509	0.590732	0.208867	0.473614	-0.608839	0.0208439	-0.698498	0.00545543	0.673287	0.00830617	0.269879	0.350754	0.118126	0.687542	-0.585627	0.0277756	0.164685	0.573702
A_52_P326214	Cttn	blue	-0.762407	0.00152225	-0.768579	0.00131891	0.568155	0.0340324	-0.626388	0.0165387	0.793913	0.000698006	-0.376818	0.184157	-0.66431	0.00955995	-0.0215487	0.941712	-0.0133173	0.96396	-0.346843	0.22439	-0.114052	0.697848	-0.295469	0.305078	0.595892	0.0245256	0.622524	0.0174225	-0.562809	0.0361401	-0.0434602	0.882721	0.0668961	0.820254	0.469115	0.0906064	-0.0391982	0.894161
A_52_P244736	Cxadr	blue	0.631901	0.0153373	0.619567	0.0181229	-0.260579	0.368237	0.682539	0.00715106	-0.700787	0.00524057	0.0790895	0.788118	0.563729	0.0357708	-0.101972	0.728684	0.450511	0.105967	0.420333	0.134535	-0.261421	0.366634	0.345044	0.226964	-0.340485	0.23357	-0.479655	0.0826308	0.269372	0.351695	-0.266356	0.357323	0.345993	0.225604	-0.228207	0.432628	0.558625	0.0378558
A_51_P180091	Cyp2s1	blue	0.310039	0.28069	0.345899	0.225739	-0.236018	0.416598	0.319379	0.26568	-0.644139	0.0129081	0.161374	0.581533	0.177516	0.543763	-0.185599	0.525259	-0.143346	0.624925	0.147848	0.613975	0.0081039	0.978065	0.350526	0.219176	-0.412458	0.142762	-0.247623	0.393355	0.810943	0.000432792	-0.145046	0.62078	0.152645	0.602392	-0.133645	0.648761	0.168045	0.565797
A_51_P314701	Cyth1	blue	-0.717181	0.00388811	-0.725005	0.00334808	0.31639	0.27043	-0.793853	0.000699134	0.801029	0.000574766	-0.371075	0.191476	-0.502023	0.0673644	0.303965	0.290713	-0.273234	0.344562	-0.625541	0.0167294	-0.00203869	0.994481	-0.402937	0.153148	0.356472	0.210917	0.434575	0.120475	-0.426383	0.128434	0.253562	0.381732	-0.209608	0.47201	0.333519	0.243892	-0.284822	0.323646
A_52_P458620	Dab1	blue	-0.624699	0.0169208	-0.632453	0.0152206	0.429042	0.125812	-0.535508	0.0484356	0.916949	3.95349e-06	-0.185089	0.526419	-0.794119	0.000694164	-0.0348213	0.905928	-0.132411	0.651816	-0.00906657	0.97546	0.137903	0.638259	-0.70795	0.00461068	0.674294	0.00817384	0.338473	0.236523	-0.613571	0.0196081	0.287719	0.318531	0.00245477	0.993355	0.372376	0.189802	-0.282853	0.327148
A_52_P619911	Dact2	blue	0.312588	0.276546	0.329467	0.25002	-0.17108	0.558694	0.439093	0.116232	-0.737368	0.0026168	0.0964713	0.742855	0.614118	0.0194689	0.1973	0.49898	-0.243979	0.400578	-0.0132237	0.964213	-0.0751683	0.79842	0.219196	0.451498	-0.579552	0.0298445	-0.655782	0.0108818	0.733503	0.00283032	0.197996	0.497435	0.460683	0.0973618	-0.647985	0.0122094	0.199698	0.49367
A_52_P37826	Dapk1	blue	-0.715877	0.00398438	-0.738916	0.00253496	0.669261	0.00885167	-0.391333	0.166465	0.841858	0.000159172	-0.207147	0.477348	-0.705129	0.00485126	0.0833145	0.777053	-0.352698	0.216136	-0.252719	0.383369	-0.0388181	0.895182	-0.762754	0.00151018	0.704029	0.0049477	0.0910501	0.756896	-0.578261	0.0302983	0.27349	0.344092	0.142969	0.625843	0.00980109	0.973472	-0.146661	0.616856
A_51_P126198	Dapk2	blue	0.604502	0.0220273	0.612055	0.0199977	-0.48262	0.080479	0.440325	0.115093	-0.917906	3.69575e-06	0.118513	0.686566	0.848163	0.000126502	0.0817562	0.781129	0.158058	0.589423	0.0767156	0.794351	-0.101347	0.730291	0.833347	0.0002138	-0.769287	0.00129705	-0.21382	0.462946	0.602938	0.0224662	-0.401435	0.154831	0.0562796	0.848451	-0.250482	0.387736	0.23169	0.425443
A_51_P446232	Dbn1	blue	-0.57382	0.0318996	-0.591099	0.0260054	0.37108	0.19147	-0.540205	0.0461301	0.932062	1.22489e-06	-0.148119	0.613319	-0.756702	0.00173165	-0.00659959	0.982136	-0.0496295	0.866201	-0.402416	0.15373	0.108597	0.711722	-0.634272	0.0148414	0.709697	0.00446649	0.395064	0.162103	-0.688182	0.00651044	0.199665	0.493744	-0.170007	0.561202	0.245824	0.396914	-0.306523	0.286466
A_51_P370561	Dcakd	blue	-0.519945	0.056675	-0.540426	0.0460233	0.290262	0.314081	-0.598122	0.0238591	0.92957	1.51203e-06	-0.211052	0.468893	-0.683074	0.00708833	-0.027909	0.924547	0.044796	0.87914	-0.123895	0.673037	0.109999	0.708147	-0.455754	0.101468	0.640086	0.0136773	0.589817	0.0264124	-0.796901	0.000643906	0.0112157	0.969645	-0.209122	0.473062	0.514764	0.0596296	-0.284489	0.324237
A_52_P470150	Ddc	blue	0.446682	0.109336	0.454753	0.102317	-0.261337	0.366794	0.4636	0.0949863	-0.863836	6.81778e-05	0.209498	0.472249	0.749358	0.0020342	0.0799337	0.785904	-0.0317697	0.914143	0.0400009	0.892005	-0.077963	0.791074	0.750386	0.0019895	-0.673446	0.00828511	-0.268862	0.352643	0.598936	0.0236194	-0.375151	0.186262	0.0108024	0.970763	-0.428406	0.126437	0.102665	0.726905
A_52_P101487	Ddn	blue	-0.574665	0.0315901	-0.577581	0.0305397	0.382038	0.177661	-0.457796	0.0997526	0.92619	1.9883e-06	0.0484066	0.869472	-0.837606	0.000184832	-0.169754	0.561794	-0.12161	0.678769	-0.321207	0.262801	0.355293	0.212539	-0.695031	0.00579394	0.76791	0.00133984	0.412754	0.142446	-0.636923	0.0143016	0.318345	0.267318	-0.0863478	0.769133	0.132742	0.650996	-0.523179	0.0548851
A_51_P505156	Dgkz	blue	-0.442041	0.11352	-0.463887	0.0947545	0.277354	0.337043	-0.41622	0.138791	0.891811	1.82685e-05	0.0422213	0.886045	-0.594532	0.024939	0.0220231	0.940431	-0.0753792	0.797865	-0.310738	0.27955	0.309649	0.281327	-0.650431	0.0117802	0.658861	0.0103893	0.307449	0.284939	-0.779571	0.00101071	0.294658	0.306471	-0.174057	0.551766	-0.00737632	0.980034	-0.542732	0.044923
A_52_P286342	Dhx33	blue	-0.577465	0.0305809	-0.590622	0.0261564	0.445959	0.109981	-0.462975	0.0954922	0.965075	2.42987e-08	-0.00380379	0.989703	-0.81225	0.000416406	-0.140086	0.632898	-0.132988	0.650385	-0.0410858	0.889092	0.195264	0.503508	-0.663888	0.00962229	0.79339	0.000707845	0.448064	0.108112	-0.788302	0.000809438	0.185639	0.525169	-0.235812	0.417017	0.319362	0.265708	-0.42955	0.125316
A_52_P220176	Dkk3	blue	-0.495603	0.0715212	-0.50642	0.0646187	0.339792	0.234585	-0.451443	0.105157	0.930395	1.41141e-06	-0.0870595	0.767277	-0.831904	0.000224403	-0.242025	0.40448	0.0818997	0.780754	-0.0160848	0.956477	0.211806	0.467269	-0.610823	0.0203189	0.783901	0.000906423	0.519826	0.0567417	-0.76487	0.00143831	0.150092	0.608545	-0.116133	0.692577	0.505239	0.0653477	-0.276177	0.33918
A_52_P153721	Dlg4	blue	-0.734135	0.00279447	-0.728698	0.00311465	0.415449	0.139598	-0.651337	0.0116242	0.777565	0.00106216	-0.296349	0.303572	-0.542828	0.0448776	0.250029	0.388624	-0.327306	0.253327	-0.533604	0.0493937	0.0478466	0.87097	-0.669122	0.00887096	0.439366	0.115979	0.182073	0.533296	-0.327659	0.252784	0.609437	0.0206844	0.0871897	0.766938	0.0703474	0.811129	-0.25122	0.386294
A_51_P302256	Dlg4	blue	-0.475068	0.0860383	-0.467254	0.0920681	0.141049	0.630539	-0.548418	0.0422923	0.730668	0.00299544	-0.104209	0.722944	-0.58998	0.0263604	0.120643	0.681202	-0.193878	0.506601	-0.454803	0.102275	0.330965	0.247744	-0.693561	0.0059422	0.408303	0.147235	0.136848	0.640854	-0.274651	0.341966	0.663507	0.00967896	-0.158401	0.588605	0.0543456	0.853606	-0.417595	0.137358
A_51_P520650	Dlgap1	blue	-0.561537	0.0366556	-0.572997	0.0322033	0.362108	0.203274	-0.489378	0.075723	0.9414	5.1487e-07	-0.0466867	0.874076	-0.659553	0.0102811	0.034682	0.906303	-0.0444199	0.880149	-0.294851	0.30614	0.24831	0.392002	-0.757435	0.00170351	0.690708	0.00623856	0.281777	0.329071	-0.737729	0.00259751	0.492461	0.073621	-0.131061	0.655164	0.094671	0.74751	-0.458443	0.0992137
A_52_P443073	Dlgap1	blue	-0.512736	0.0608159	-0.520882	0.0561525	0.4179	0.137041	-0.294797	0.306232	0.825743	0.000274595	0.107828	0.713684	-0.656968	0.01069	-0.0371062	0.899782	-0.119479	0.684131	-0.354596	0.213502	0.234429	0.419834	-0.816271	0.000369098	0.725984	0.00328485	0.104255	0.722825	-0.62432	0.0170073	0.498871	0.0693833	0.0105107	0.971553	-0.166842	0.568621	-0.483148	0.0800997
A_52_P600038	Dlgap4	blue	-0.727524	0.00318738	-0.728876	0.00310372	0.422846	0.131977	-0.706663	0.00471927	0.873045	4.57315e-05	-0.270575	0.349465	-0.587211	0.0272541	0.0876105	0.765842	-0.114729	0.696132	-0.226654	0.435851	0.26099	0.367453	-0.405271	0.150556	0.493272	0.0730745	0.584522	0.0281435	-0.598815	0.0236549	0.262296	0.364974	0.0286194	0.922632	0.296052	0.304081	-0.397916	0.158821
A_51_P135618	Dlk1	blue	0.460109	0.0978335	0.455691	0.101521	-0.274492	0.342257	0.354645	0.213434	-0.670443	0.00868868	-0.201043	0.490703	0.538404	0.0470045	0.0366194	0.901091	0.290372	0.313888	0.319659	0.265238	-0.301868	0.294222	0.516121	0.0588454	-0.516555	0.0585959	-0.283287	0.326375	0.442624	0.112987	-0.252563	0.383674	0.039865	0.89237	0.133748	0.648505	0.680071	0.00744613
A_52_P177324	Dlk1	blue	0.377042	0.183875	0.37294	0.18908	-0.277947	0.335967	0.223091	0.443293	-0.67985	0.0074731	-0.34437	0.227934	0.659454	0.0102964	0.293563	0.308357	0.199039	0.495126	0.161818	0.580482	-0.393721	0.163664	0.473771	0.0870196	-0.662474	0.00983351	-0.414199	0.140914	0.543503	0.0445595	-0.0746478	0.79979	0.0553426	0.850948	0.036557	0.901259	0.710373	0.00441162
A_52_P654534	Dmbx1	blue	0.480069	0.082328	0.490501	0.0749521	-0.125095	0.670031	0.632079	0.0152994	-0.744377	0.0022622	0.330703	0.24814	0.566819	0.0345502	-0.190309	0.514608	0.417437	0.137522	0.128557	0.661389	-0.104447	0.722332	0.601789	0.0227928	-0.336032	0.240136	-0.218641	0.452672	0.329929	0.249317	-0.310413	0.28008	0.0517686	0.860485	-0.451248	0.105326	0.191733	0.511406
A_52_P453508	Dnase2a	blue	0.566004	0.0348691	0.58294	0.0286769	-0.554834	0.0394614	0.244277	0.399986	-0.809987	0.000445106	-0.0390408	0.894583	0.612075	0.0199925	-0.00947723	0.974349	0.272455	0.345996	0.26874	0.35287	-0.0887109	0.762977	0.846049	0.000136784	-0.744768	0.00224363	-0.0153459	0.958475	0.655173	0.0109814	-0.485254	0.0786008	-0.0350325	0.90536	0.169405	0.562609	0.329248	0.250354
A_51_P442704	Doc2b	blue	-0.52578	0.053476	-0.54547	0.0436417	0.443934	0.1118	-0.362811	0.202332	0.940009	5.90871e-07	-0.00741536	0.979928	-0.716597	0.003931	-0.0966873	0.742297	0.0395249	0.893283	-0.244393	0.399754	0.232784	0.423199	-0.737431	0.00261344	0.810838	0.000434133	0.306047	0.287254	-0.834365	0.000206559	0.342282	0.230953	-0.0665939	0.821054	0.0676702	0.818205	-0.375076	0.186357
A_52_P644452	Dock9	blue	-0.625379	0.0167661	-0.639791	0.0137347	0.496809	0.0707269	-0.439369	0.115976	0.909446	6.53355e-06	-0.0961116	0.743784	-0.789245	0.000789763	-0.0698038	0.812565	-0.153971	0.599204	-0.390047	0.167986	0.191479	0.511978	-0.721654	0.00357159	0.763556	0.00148261	0.291362	0.312167	-0.640521	0.0135932	0.338936	0.235843	-0.0850121	0.772618	0.105075	0.720724	-0.297878	0.300964
A_51_P518051	Dusp4	blue	-0.449801	0.106585	-0.464602	0.09418	0.328835	0.250985	-0.371395	0.191065	0.921143	2.92407e-06	0.118601	0.686344	-0.828882	0.000247998	-0.256923	0.375235	0.00403408	0.98908	-0.0298082	0.919428	0.350158	0.219692	-0.596371	0.0243812	0.795085	0.000676379	0.49484	0.0720268	-0.800527	0.000582833	0.0547714	0.852471	-0.204097	0.484	0.292956	0.309405	-0.546725	0.0430636
A_51_P347333	Dusp4	blue	-0.432055	0.122887	-0.446584	0.109424	0.363539	0.20136	-0.263457	0.362777	0.897566	1.33313e-05	0.227019	0.435092	-0.828115	0.000254301	-0.320076	0.26458	-0.0548034	0.852385	-0.194625	0.504934	0.408596	0.146916	-0.653589	0.0112433	0.862025	7.35009e-05	0.427017	0.127805	-0.793036	0.000714567	0.139825	0.633537	-0.18152	0.534563	0.108448	0.712103	-0.582762	0.0287372
A_51_P270286	Dync1li1	blue	-0.206476	0.478806	-0.221032	0.447622	-0.141859	0.628556	-0.503067	0.0667051	0.660885	0.010075	-0.0500538	0.865067	-0.35035	0.219423	0.11159	0.704098	-0.264325	0.361138	-0.386097	0.172713	0.49607	0.0712129	-0.398989	0.157596	0.269825	0.350855	0.338149	0.237001	-0.446413	0.109576	0.343991	0.228481	-0.334851	0.241896	0.136956	0.640588	-0.494868	0.0720083
A_52_P811371	E330019L11Rik	blue	0.335831	0.240435	0.357903	0.20896	-0.146956	0.616139	0.477825	0.0839783	-0.37339	0.188504	0.628649	0.0160375	0.0925304	0.753055	-0.256828	0.375417	-0.201325	0.490083	0.0696059	0.813087	0.135267	0.644754	-0.00914912	0.975237	-0.0553224	0.851002	-0.34657	0.224779	0.32516	0.256637	0.147382	0.615105	-0.507717	0.0638243	-0.356321	0.211125	-0.294106	0.30742
A_51_P186203	Efna3	blue	-0.633554	0.0149903	-0.651708	0.0115608	0.3518	0.217389	-0.700613	0.00525675	0.764867	0.0014384	-0.63158	0.0154053	-0.407309	0.148318	0.434085	0.120941	-0.0410117	0.889291	-0.383862	0.175426	-0.215242	0.459904	-0.594155	0.0250544	0.340962	0.232874	0.119782	0.683368	-0.44099	0.114482	0.47392	0.0869065	0.10178	0.729178	0.272512	0.345891	0.163226	0.577148
A_51_P464973	Efr3a	blue	-0.625363	0.0167698	-0.640982	0.0135043	0.430506	0.124385	-0.510912	0.0618974	0.777869	0.00105422	-0.262544	0.364504	-0.406108	0.149635	0.371789	0.190557	-0.0941484	0.748863	-0.427408	0.127419	-0.098073	0.738721	-0.746246	0.00217438	0.464646	0.0941444	-0.0206241	0.944209	-0.547384	0.0427621	0.592073	0.0256995	0.00830204	0.977529	-0.0520901	0.859626	-0.213928	0.462715
A_52_P180092	Egfem1	blue	-0.412502	0.142715	-0.422086	0.132747	0.373494	0.188371	-0.222816	0.44387	0.864954	6.50515e-05	0.295586	0.304878	-0.732159	0.00290768	-0.217052	0.456046	-0.105743	0.719013	-0.0992685	0.735639	0.322809	0.260292	-0.758664	0.00165722	0.825625	0.000275635	0.254699	0.379527	-0.776371	0.00109375	0.333658	0.243683	-0.265005	0.359858	-0.020858	0.943578	-0.626229	0.0165743
A_51_P173043	Egr2	blue	0.338023	0.237187	0.344352	0.22796	-0.223701	0.442013	0.311744	0.277913	-0.773757	0.00116557	-0.150053	0.608639	0.750883	0.00196817	0.221811	0.44598	0.128388	0.661812	0.0238828	0.93541	-0.172225	0.556026	0.596633	0.0243025	-0.700265	0.00528902	-0.353144	0.215515	0.600852	0.0230618	-0.0674432	0.818806	0.219077	0.451751	-0.251349	0.386041	0.446208	0.109759
A_51_P455807	Ehd4	blue	0.484107	0.0794149	0.497183	0.0704819	-0.36747	0.196165	0.379683	0.180572	-0.8698	5.28208e-05	0.110878	0.70591	0.766794	0.00137533	0.0456754	0.876784	0.242158	0.404214	0.0342175	0.907553	-0.234674	0.419334	0.869713	5.30217e-05	-0.693738	0.00592427	-0.10264	0.726968	0.559255	0.0375936	-0.481606	0.0812101	-0.0213368	0.942284	-0.119784	0.683362	0.234507	0.419675
A_51_P162083	Elfn2	blue	-0.652845	0.0113682	-0.663734	0.0096452	0.328737	0.251134	-0.706631	0.00472198	0.933314	1.09855e-06	-0.364153	0.200543	-0.680185	0.00743239	0.152636	0.602413	-0.142387	0.627266	-0.307488	0.284875	0.0933239	0.750998	-0.659123	0.0103483	0.548429	0.0422872	0.362741	0.202426	-0.572483	0.0323938	0.401874	0.154337	-0.0903218	0.758788	0.413207	0.141965	-0.197394	0.498771
A_51_P199382	Elmo2	blue	-0.645979	0.0125701	-0.648904	0.0120467	0.319883	0.264885	-0.708205	0.00458943	0.928304	1.678e-06	-0.198094	0.49722	-0.678756	0.00760722	-0.0330057	0.910815	0.0177164	0.952066	-0.315752	0.271451	0.231594	0.425638	-0.380989	0.178953	0.595332	0.0246951	0.721232	0.00360055	-0.697629	0.00553879	0.127113	0.664989	-0.138439	0.636941	0.454293	0.102708	-0.421182	0.133666
A_52_P527800	Emilin2	blue	0.328289	0.25182	0.341154	0.232594	-0.170119	0.560941	0.347373	0.223635	-0.846223	0.000135909	0.074253	0.80083	0.794048	0.000695489	0.226356	0.43647	-0.0657155	0.82338	0.125882	0.668064	-0.251261	0.386213	0.732658	0.00287873	-0.733581	0.00282584	-0.305383	0.288354	0.628486	0.0160733	-0.268507	0.353304	-0.0524526	0.858658	-0.341989	0.231378	0.200568	0.491751
A_52_P455251	Emx2	blue	-0.669125	0.00887059	-0.685762	0.00677948	0.628213	0.0161333	-0.34263	0.230448	0.865278	6.41681e-05	-0.0660567	0.822476	-0.778595	0.00103548	-0.0610232	0.835829	-0.171222	0.558363	-0.310203	0.280423	0.10078	0.731749	-0.750209	0.00199714	0.789802	0.000778342	0.184713	0.527273	-0.63266	0.0151772	0.271503	0.34775	0.10057	0.732288	-0.0227902	0.93836	-0.282992	0.3269
A_52_P349939	Eno1	blue	-0.277502	0.336773	-0.28608	0.32142	0.0803409	0.784836	-0.467901	0.0915581	0.659025	0.0103636	-0.163671	0.576096	-0.543386	0.0446145	-0.246886	0.394811	0.258222	0.372741	0.116767	0.690973	0.325064	0.256785	-0.0572636	0.84583	0.447736	0.108402	0.790277	0.000768693	-0.623071	0.0172953	-0.253954	0.38097	-0.0426503	0.884894	0.582515	0.0288214	-0.230089	0.428738
A_51_P513600	Ensa	blue	-0.420473	0.13439	-0.441655	0.113872	0.104245	0.72285	-0.630411	0.0156552	0.822844	0.000301149	-0.309391	0.28175	-0.560902	0.0369146	0.0805015	0.784415	-0.00562823	0.984765	-0.248143	0.39233	0.0553299	0.850982	-0.433696	0.121312	0.464543	0.0942273	0.477644	0.0841126	-0.632496	0.0152115	0.11788	0.688164	-0.334329	0.242677	0.631606	0.0153998	-0.155249	0.596137
A_51_P512992	Entpd3	blue	0.710333	0.00441483	0.727019	0.00321913	-0.615158	0.0192064	0.470905	0.0892152	-0.850479	0.000115964	0.126996	0.665281	0.50789	0.0637188	-0.0952894	0.74591	0.0538015	0.855058	0.264915	0.360027	-0.0739907	0.80152	0.502876	0.0668249	-0.639002	0.0138889	-0.379014	0.181405	0.787082	0.000835435	-0.264378	0.361039	0.0569216	0.84674	-0.0432005	0.883418	0.358327	0.208382
A_52_P637762	Entpd6	blue	-0.526019	0.0533473	-0.530506	0.0509817	0.214471	0.461553	-0.656811	0.0107152	0.903542	9.41916e-06	-0.268886	0.3526	-0.758603	0.00165948	-0.125988	0.667799	0.0697299	0.81276	-0.179391	0.539447	0.241116	0.406303	-0.446992	0.109061	0.607144	0.0213006	0.6614	0.00999623	-0.628981	0.015965	0.137799	0.638515	-0.0926256	0.752808	0.607295	0.0212596	-0.229088	0.430804
A_52_P276955	Epha3	blue	0.10998	0.708197	0.0988194	0.736796	-0.261079	0.367284	-0.0978505	0.739294	0.644432	0.0128538	0.414357	0.140748	-0.577974	0.0304	-0.337736	0.23761	0.0268305	0.927456	-0.196028	0.501807	0.609288	0.0207242	-0.602294	0.0226487	0.594254	0.0250239	0.246772	0.395036	-0.585072	0.0279598	0.271744	0.347306	-0.406939	0.148723	0.0626922	0.831397	-0.640453	0.0136063
A_51_P221762	Epha4	blue	-0.514162	0.0599804	-0.522565	0.0552218	0.343255	0.229542	-0.459848	0.098049	0.928274	1.68212e-06	0.049664	0.866109	-0.871404	4.92117e-05	-0.323056	0.259906	-0.0403699	0.891014	-0.0908186	0.757498	0.36412	0.200588	-0.47419	0.0867016	0.792861	0.000717914	0.683868	0.00699596	-0.759672	0.00161994	-0.0402212	0.891413	-0.159696	0.585522	0.420644	0.134216	-0.49983	0.0687646
A_52_P100484	Epha5	blue	-0.366557	0.197365	-0.380205	0.179925	0.266423	0.357197	-0.270802	0.349045	0.898744	1.24698e-05	0.223554	0.442323	-0.745863	0.00219218	-0.195351	0.503315	-0.0782403	0.790346	-0.127542	0.663921	0.41395	0.141178	-0.787193	0.000833046	0.795221	0.000673896	0.264094	0.361574	-0.771921	0.00121822	0.344726	0.227421	-0.148117	0.613324	0.00747776	0.979759	-0.612238	0.0199506
A_52_P323074	Epn1	blue	-0.652816	0.011373	-0.660683	0.010106	0.427564	0.127265	-0.581667	0.0291114	0.78814	0.000812838	-0.274438	0.342355	-0.523987	0.0544446	0.238154	0.412268	-0.101676	0.729443	-0.2131	0.464489	0.143477	0.624606	-0.599834	0.0233567	0.433289	0.121702	0.186706	0.522746	-0.486651	0.0776174	0.475577	0.0856553	-0.0454191	0.877471	0.100859	0.731543	-0.289709	0.315046
A_51_P209903	Erc2	blue	-0.536978	0.047705	-0.551319	0.0409945	0.36045	0.205504	-0.482692	0.0804273	0.953218	1.36778e-07	-0.107973	0.713315	-0.855649	9.5002e-05	-0.107963	0.713339	-0.155906	0.594565	-0.172556	0.555256	0.2257	0.437837	-0.747977	0.00209551	0.760019	0.00160729	0.348837	0.221557	-0.657807	0.0105559	0.248637	0.391358	-0.0393246	0.893821	0.260556	0.368279	-0.317328	0.268935
A_51_P330825	Erich5	blue	-0.361151	0.204559	-0.379982	0.180202	0.205596	0.480724	-0.409819	0.145592	0.787037	0.000836421	-0.0818108	0.780986	-0.585364	0.0278626	-0.0320085	0.9135	0.157375	0.591052	-0.490417	0.0750097	0.0263823	0.928665	-0.527045	0.0527998	0.645186	0.012715	0.34637	0.225065	-0.685486	0.0068107	0.19838	0.496586	-0.336007	0.240174	0.228099	0.432852	-0.201552	0.489583
A_51_P214302	Evx2	blue	0.350147	0.219708	0.324593	0.257514	-0.0661304	0.822281	0.48477	0.0789433	-0.494801	0.0720527	0.11754	0.689021	0.259549	0.370201	-0.0334043	0.909741	-0.177934	0.542801	0.125646	0.668653	-0.208221	0.475016	0.271678	0.347427	-0.23426	0.420178	-0.393592	0.163816	0.305647	0.287917	-0.515298	0.0593204	0.0258372	0.930136	-0.221874	0.445849	0.279477	0.333203
A_51_P386660	Faah	blue	-0.520767	0.0562165	-0.535247	0.0485661	0.393542	0.163873	-0.450648	0.105847	0.876829	3.84657e-05	-0.0756846	0.797062	-0.772782	0.0011933	-0.2922	0.310713	0.122057	0.677648	-0.0352484	0.904779	0.212083	0.466673	-0.34123	0.232483	0.755831	0.00176552	0.734977	0.00274732	-0.817506	0.000355473	-0.181752	0.534032	-0.0428243	0.884427	0.504834	0.0655993	-0.319739	0.265112
A_52_P29953	Fam212b	blue	-0.440854	0.114606	-0.433148	0.121836	0.241698	0.405135	-0.360764	0.205081	0.746149	0.00217889	0.184071	0.528735	-0.71057	0.00439571	-0.082343	0.779593	-0.405606	0.150188	-0.240828	0.40688	0.438019	0.117231	-0.762218	0.00152885	0.576244	0.0310182	0.131215	0.654781	-0.352743	0.216073	0.545605	0.0435794	-0.211966	0.466925	-0.0765152	0.794878	-0.62398	0.0170855
A_52_P251623	Fam222a	blue	0.548583	0.0422177	0.558712	0.0378195	-0.420761	0.134097	0.428712	0.126136	-0.943001	4.3757e-07	0.0526038	0.858255	0.830296	0.000236721	0.155358	0.595876	-0.0502135	0.86464	0.154985	0.596771	-0.145999	0.618464	0.725547	0.00331294	-0.818551	0.000344259	-0.377881	0.182821	0.7421	0.00237296	-0.243625	0.401284	0.00893226	0.975823	-0.250656	0.387395	0.321309	0.262641
A_51_P365854	Fam43a	blue	0.388043	0.170373	0.389684	0.168417	-0.252974	0.382874	0.384095	0.175142	-0.849528	0.0001202	-0.12264	0.676184	0.757298	0.00170874	0.369352	0.193709	-0.0365467	0.901287	-0.108966	0.71078	-0.327282	0.253364	0.434509	0.120538	-0.753493	0.0018591	-0.676356	0.00790807	0.780729	0.000981924	-0.0413297	0.888437	0.292856	0.309577	-0.494414	0.0723109	0.464622	0.0941636
A_51_P498293	Fam84a	blue	-0.462882	0.095567	-0.473303	0.0873755	0.396895	0.15999	-0.231922	0.424965	0.720644	0.00364126	0.21168	0.467541	-0.633167	0.015071	-0.0112467	0.969561	-0.416664	0.138326	-0.259348	0.370584	0.262661	0.364283	-0.767886	0.0013406	0.62446	0.0169755	-0.00104097	0.997182	-0.475638	0.0856097	0.405493	0.150312	-0.21428	0.46196	-0.21392	0.462731	-0.574853	0.0315218
A_51_P423709	Fam84a	blue	-0.386916	0.171726	-0.404284	0.151649	0.309018	0.282361	-0.240172	0.408199	0.800179	0.000588495	0.125658	0.668624	-0.727357	0.00319783	-0.0649787	0.825332	-0.314917	0.272791	-0.225579	0.43809	0.293707	0.308108	-0.874584	4.2651e-05	0.698084	0.00549502	-0.00398963	0.9892	-0.539557	0.0464433	0.433858	0.121157	-0.15458	0.597742	-0.096805	0.741993	-0.443262	0.112408
A_52_P208613	Fancb	blue	0.310049	0.280673	0.33097	0.247735	-0.189258	0.516976	0.327653	0.252794	-0.758931	0.00164726	-0.110651	0.706487	0.354556	0.213556	0.00325361	0.991193	-0.254063	0.380758	0.236846	0.414916	-0.228973	0.431042	0.398619	0.158018	-0.572654	0.0323302	-0.425744	0.12907	0.897047	1.37259e-05	-0.161264	0.581794	0.230508	0.427874	-0.0478374	0.870995	0.539357	0.0465403
A_52_P323975	Farsa	blue	0.443543	0.112154	0.436039	0.119088	-0.297066	0.302347	0.25919	0.370887	-0.452184	0.104516	-0.0775483	0.792163	0.45911	0.0986596	0.0816074	0.781519	0.461987	0.0962948	0.307057	0.285585	-0.548876	0.0420854	0.386881	0.171768	-0.317241	0.269074	-0.165445	0.571909	0.115589	0.693954	-0.372896	0.189136	-0.0858322	0.770477	0.207966	0.475567	0.481812	0.0810609
A_52_P397498	Fbxo41	blue	-0.26086	0.367701	-0.27415	0.342882	-0.117074	0.690198	-0.624798	0.0168981	0.73679	0.0026479	-0.281727	0.329161	-0.446372	0.109612	0.130566	0.656393	-0.0585037	0.842528	-0.0179565	0.951417	0.164036	0.575234	-0.442154	0.113416	0.302779	0.292694	0.400234	0.156185	-0.515611	0.0591396	0.215724	0.458876	-0.222324	0.444903	0.604793	0.0219464	-0.223073	0.44333
A_51_P206489	Fezf2	blue	-0.633601	0.0149805	-0.65177	0.0115503	0.576863	0.0307957	-0.413267	0.141901	0.737837	0.00259176	-0.397115	0.159739	-0.472304	0.0881383	0.265277	0.359347	0.0263663	0.928708	-0.20343	0.485461	-0.281633	0.329329	-0.751557	0.00193955	0.550632	0.0412991	-0.0603058	0.837736	-0.549129	0.0419715	0.520089	0.0565949	0.140074	0.632927	0.0828466	0.778276	0.137694	0.638772
A_52_P42269	Fgf10	blue	-0.686648	0.00667998	-0.706362	0.0047449	0.536097	0.0481417	-0.521792	0.0556476	0.957745	7.50029e-08	-0.179896	0.538285	-0.681292	0.00729902	0.0574294	0.845388	-0.103684	0.724289	-0.319075	0.266162	0.0668785	0.8203	-0.679635	0.00749922	0.732157	0.00290778	0.347705	0.223162	-0.778513	0.00103757	0.297072	0.302338	-0.0329231	0.911037	0.161236	0.581862	-0.293586	0.308317
A_52_P154877	Fgf13	blue	-0.530218	0.0511316	-0.550636	0.0412975	0.347858	0.222945	-0.501154	0.0679166	0.928196	1.69276e-06	-0.136612	0.641436	-0.620517	0.0178957	0.104373	0.722524	-0.0156816	0.957567	-0.345592	0.226178	0.0998328	0.734185	-0.717494	0.00386529	0.673943	0.00821974	0.265365	0.359182	-0.757186	0.00171305	0.362642	0.202559	-0.0893778	0.761242	0.0917563	0.755063	-0.329843	0.249447
A_52_P267243	Fgf13	blue	-0.377334	0.183507	-0.396793	0.160108	0.346673	0.224633	-0.262347	0.364876	0.860976	7.67371e-05	0.097329	0.74064	-0.792642	0.000722106	-0.234844	0.418987	0.0225158	0.939101	-0.0293322	0.920711	0.354813	0.213202	-0.666519	0.00923877	0.790104	0.000772209	0.311613	0.278126	-0.745911	0.00218996	0.168573	0.564557	-0.166555	0.569295	0.10407	0.723299	-0.412021	0.143227
A_51_P409220	Fgf13	blue	-0.248112	0.392391	-0.275264	0.340846	0.20678	0.478145	-0.219589	0.450668	0.849618	0.000119794	0.106686	0.716603	-0.71487	0.00406003	-0.189489	0.516455	0.022131	0.94014	-0.0613059	0.835078	0.33658	0.239322	-0.724731	0.00336593	0.766298	0.00139136	0.227536	0.43402	-0.783674	0.000911659	0.199314	0.494519	-0.141773	0.628767	0.0687906	0.815242	-0.385908	0.172941
A_51_P109469	Fgfr1	blue	-0.56865	0.0338418	-0.568906	0.0337437	0.307329	0.285137	-0.579124	0.0299942	0.933008	1.12836e-06	-0.0644436	0.826751	-0.857592	8.79694e-05	-0.240555	0.407429	-0.0380069	0.897361	-0.152553	0.602611	0.379385	0.180943	-0.484643	0.0790337	0.708761	0.00454327	0.683334	0.00705796	-0.65639	0.0107831	0.10597	0.718433	-0.127757	0.663384	0.466544	0.0926299	-0.460059	0.0978749
A_52_P668810	Fgfr1	blue	-0.566072	0.0348424	-0.570573	0.0331093	0.308703	0.282878	-0.585784	0.0277234	0.915528	4.36344e-06	-0.134897	0.645667	-0.864069	6.75174e-05	-0.231851	0.425112	-0.0501297	0.864864	-0.140714	0.63136	0.309624	0.281368	-0.45434	0.102668	0.692407	0.0060608	0.684442	0.00692986	-0.633961	0.0149057	0.0131716	0.964354	-0.0857478	0.770698	0.538462	0.0469761	-0.362463	0.202798
A_52_P136162	Fgfr1	blue	-0.529645	0.0514299	-0.530105	0.05119	0.220755	0.448205	-0.637415	0.014203	0.867465	5.84548e-05	-0.224327	0.440705	-0.798758	0.000612018	-0.179221	0.539837	0.0637357	0.828628	-0.249196	0.390259	0.324836	0.257139	-0.39617	0.160825	0.600197	0.0232512	0.687377	0.00659896	-0.550788	0.0412297	0.0872761	0.766713	-0.0607124	0.836655	0.531815	0.0503064	-0.283702	0.325636
A_51_P271417	Fibcd1	blue	-0.53124	0.0506023	-0.537701	0.0473489	0.480854	0.0817555	-0.322052	0.261475	0.903758	9.29762e-06	0.00611252	0.983454	-0.825897	0.000273239	-0.248557	0.391516	0.0306652	0.917118	-0.0544487	0.853331	0.253233	0.38237	-0.755379	0.00178332	0.850659	0.000115179	0.325714	0.255779	-0.728152	0.00314829	0.382734	0.176805	-0.0378092	0.897893	0.190866	0.513355	-0.291129	0.312571
A_51_P375987	Fign	blue	0.620246	0.0179603	0.624242	0.0170253	-0.455891	0.101353	0.45712	0.100319	-0.874587	4.26456e-05	0.146065	0.618304	0.79263	0.000722343	0.0411789	0.888842	0.103821	0.723938	0.201614	0.489447	-0.145024	0.620834	0.796756	0.000646459	-0.70215	0.00511584	-0.204123	0.483942	0.533824	0.0492823	-0.430219	0.124664	-0.119099	0.685088	-0.164243	0.574745	0.258305	0.372581
A_52_P488471	Fkbp1a	blue	-0.504862	0.0655822	-0.505524	0.0651714	0.375246	0.186143	-0.376894	0.184061	0.865232	6.4294e-05	0.0519523	0.859994	-0.765083	0.00143122	-0.116639	0.691299	-0.124304	0.672013	-0.19817	0.49705	0.360247	0.205778	-0.790088	0.000772526	0.724554	0.00337746	0.217285	0.455551	-0.573439	0.0320397	0.529622	0.0514418	-0.0952132	0.746107	-0.0185292	0.949869	-0.446125	0.109833
A_51_P119633	Frat1	blue	-0.448301	0.107902	-0.449881	0.106516	0.292051	0.310971	-0.333524	0.243883	0.712102	0.00427371	0.0236848	0.935944	-0.692672	0.00603337	-0.0609285	0.836081	-0.300758	0.296089	-0.471818	0.0885116	0.175981	0.547309	-0.736014	0.00269007	0.620884	0.0178084	0.10317	0.725607	-0.352472	0.216451	0.409504	0.145932	0.00444118	0.987978	-0.0698329	0.812488	-0.323568	0.259108
A_52_P584188	Frat1	blue	-0.41397	0.141157	-0.408762	0.146736	0.253142	0.382547	-0.298188	0.300437	0.695267	0.00577039	0.13536	0.644524	-0.662303	0.00985934	-0.0894425	0.761074	-0.260715	0.367978	-0.46113	0.0969947	0.297843	0.301024	-0.747628	0.00211123	0.60981	0.0205856	0.0929416	0.751989	-0.35023	0.219592	0.520804	0.0561956	-0.0425432	0.885181	-0.161255	0.581816	-0.460821	0.0972485
A_52_P59801	Fry	blue	-0.539611	0.0464171	-0.544307	0.044183	0.269879	0.350754	-0.54869	0.0421694	0.891116	1.89552e-05	-0.0589512	0.841338	-0.747143	0.00213325	0.00840628	0.977247	-0.254906	0.379127	-0.381344	0.178516	0.359721	0.20649	-0.711014	0.00436007	0.609912	0.0205586	0.30098	0.295715	-0.506965	0.0642839	0.439825	0.115555	-0.166815	0.568685	0.0917259	0.755142	-0.481672	0.0811622
A_51_P393124	Gabra4	blue	0.585804	0.0277169	0.578712	0.0301391	-0.213842	0.462899	0.702467	0.00508721	-0.723157	0.00346991	0.36577	0.198401	0.53028	0.0510994	-0.156467	0.593223	-0.0990347	0.736241	0.610727	0.020344	-0.176525	0.54605	0.409439	0.146003	-0.362394	0.20289	-0.413309	0.141857	0.321255	0.262725	-0.417148	0.137822	-0.0545125	0.853161	-0.19538	0.50325	0.194579	0.505036
A_52_P344138	Gabrb3	blue	-0.671976	0.00848084	-0.686068	0.00674495	0.542019	0.0452613	-0.469228	0.0905177	0.904031	9.14636e-06	-0.164033	0.57524	-0.769278	0.00129734	0.0479554	0.870679	-0.32468	0.25738	-0.101164	0.730759	0.0871918	0.766932	-0.808842	0.00046023	0.694702	0.00582689	0.163262	0.577062	-0.582194	0.028931	0.349075	0.221221	0.071005	0.809393	0.128908	0.660515	-0.276189	0.339159
A_51_P296608	Gadd45a	blue	0.330733	0.248095	0.336377	0.239623	-0.0845001	0.773955	0.457987	0.099593	-0.866745	6.02893e-05	-0.101574	0.729705	0.797319	0.000636626	0.343296	0.229483	0.086267	0.769343	0.0114782	0.968935	-0.568031	0.03408	0.427854	0.126979	-0.665426	0.0093967	-0.699715	0.00534037	0.681873	0.00722978	-0.0078516	0.978748	0.218167	0.453679	-0.451271	0.105306	0.587636	0.0271156
A_52_P518160	Galns	blue	-0.812795	0.000409717	-0.824435	0.000286334	0.748921	0.00205344	-0.493376	0.0730049	0.802176	0.000556642	-0.207622	0.476314	-0.547305	0.042798	0.0921129	0.754138	-0.0573564	0.845582	-0.195869	0.50216	-0.120165	0.682403	-0.417604	0.137348	0.633735	0.0149526	0.415903	0.139123	-0.704517	0.00490476	0.0864241	0.768934	0.0849553	0.772766	0.112452	0.701908	-0.24066	0.407218
A_51_P343566	Galnt10	blue	0.342205	0.231065	0.368751	0.194491	-0.181877	0.533745	0.391039	0.166812	-0.74687	0.00214569	0.188315	0.519106	0.380934	0.179022	-0.297789	0.301116	0.0626624	0.831476	0.233736	0.421249	-0.00782961	0.978807	0.794016	0.00069609	-0.450509	0.105968	0.0997138	0.734492	0.59716	0.0241451	-0.588756	0.0267528	0.186406	0.523428	-0.0255713	0.930853	0.171694	0.557263
A_51_P263290	Galnt9	blue	-0.451661	0.104968	-0.476993	0.0845962	0.278658	0.33468	-0.481338	0.0814042	0.747269	0.00212751	-0.297492	0.301621	-0.311845	0.277749	0.328262	0.251861	0.0859345	0.770211	-0.314653	0.273214	-0.0111843	0.96973	-0.60491	0.0219138	0.413606	0.141542	0.076951	0.793733	-0.653665	0.0112307	0.520631	0.056292	-0.184798	0.527081	0.0778797	0.791293	-0.121653	0.678662
A_51_P375926	Gigyf1	blue	-0.173733	0.552519	-0.17259	0.555176	-0.207795	0.47594	-0.488995	0.075987	0.50234	0.0671637	-0.0878509	0.765216	-0.346788	0.224467	0.0587015	0.842002	-0.0607405	0.83658	-0.581071	0.0293165	0.547675	0.0426297	-0.27418	0.342828	0.156775	0.592485	0.3252	0.256575	-0.179976	0.538101	0.381618	0.178178	-0.249511	0.389639	0.0881948	0.76432	-0.408858	0.146632
A_51_P138450	Gjc1	blue	0.381373	0.17848	0.38369	0.175636	-0.0778308	0.791421	0.552442	0.0405001	-0.78951	0.000784325	0.231932	0.424946	0.773048	0.00118568	0.0732893	0.803368	0.155153	0.596369	0.0450933	0.878344	-0.231689	0.425443	0.646858	0.012411	-0.504568	0.0657648	-0.314185	0.273967	0.368418	0.194926	-0.307149	0.285433	0.116113	0.692628	-0.537085	0.0476521	0.169103	0.563316
A_51_P413721	Gjc3	blue	0.567932	0.0341184	0.587369	0.0272025	-0.334399	0.242572	0.557722	0.0382338	-0.708034	0.00460372	0.47376	0.0870275	0.313789	0.274605	-0.383712	0.175609	-0.0475342	0.871807	0.622338	0.0174661	0.125142	0.669913	0.585233	0.0279063	-0.378465	0.18209	-0.0778815	0.791288	0.488218	0.076525	-0.511187	0.061733	-0.231133	0.426587	0.00556021	0.984949	-0.0462077	0.875358
A_51_P142767	Glt8d2	blue	-0.448871	0.107401	-0.479523	0.0827273	0.418792	0.136119	-0.353971	0.214367	0.677779	0.00772864	-0.38044	0.179633	-0.378845	0.181617	0.247623	0.393355	0.201863	0.488901	-0.339301	0.235306	-0.291848	0.311323	-0.587944	0.0270154	0.521537	0.0557889	0.0138797	0.962439	-0.621692	0.0176175	0.289646	0.315156	0.0896132	0.76063	0.0297838	0.919493	0.184835	0.526995
A_51_P166155	Gmnn	blue	0.809639	0.000449664	0.826396	0.000268878	-0.699614	0.0053499	0.573786	0.031912	-0.846194	0.000136055	0.372048	0.190224	0.619898	0.0180434	-0.104407	0.722436	0.0324859	0.912214	0.106897	0.716063	0.191971	0.510872	0.4496	0.106762	-0.622103	0.017521	-0.430383	0.124505	0.692784	0.00602186	-0.0531812	0.856713	-0.0567518	0.847193	-0.380762	0.179235	0.0641388	0.827559
A_51_P311659	Gnaq	blue	-0.666499	0.0092416	-0.674782	0.0081104	0.450754	0.105754	-0.551144	0.0410722	0.943999	3.94429e-07	-0.16462	0.573853	-0.77924	0.00101904	0.0361092	0.902463	-0.273327	0.344392	-0.279236	0.333637	0.115094	0.695207	-0.807319	0.000480975	0.699193	0.00538952	0.250128	0.38843	-0.588172	0.0269415	0.452493	0.10425	-0.0820437	0.780377	0.225177	0.438928	-0.302714	0.292803
A_52_P112188	Gnas	blue	-0.574793	0.0315435	-0.591044	0.0260229	0.241068	0.406398	-0.749145	0.00204355	0.69308	0.0059914	-0.521262	0.0559414	-0.303759	0.291057	0.230997	0.426866	0.116395	0.691916	-0.39826	0.158428	-0.0691161	0.814382	-0.0523795	0.858853	0.275898	0.339689	0.683806	0.00700316	-0.581902	0.029031	-0.0724279	0.805639	0.00267466	0.99276	0.515598	0.0591466	-0.0378969	0.897657
A_51_P136355	Gng11	blue	0.707203	0.00467349	0.716275	0.0039548	-0.65029	0.0118045	0.359834	0.206336	-0.809524	0.000451173	0.125169	0.669848	0.60833	0.0209801	-0.0446933	0.879416	0.195897	0.502098	0.269064	0.352268	-0.0492318	0.867265	0.754237	0.00182891	-0.694154	0.00588201	-0.120229	0.682244	0.599571	0.0234334	-0.481143	0.0815454	-0.224955	0.439391	0.0818184	0.780966	0.232144	0.424509
A_51_P419439	Gnmt	blue	0.219591	0.450663	0.22032	0.449122	-0.0303642	0.917929	0.329432	0.250074	-0.624409	0.0169871	-0.0646392	0.826232	0.488253	0.0765007	-0.0230203	0.937738	0.172631	0.555081	0.0469676	0.873323	-0.0897141	0.760368	0.683768	0.00700752	-0.432422	0.122534	-0.0334256	0.909684	0.400681	0.15568	-0.559917	0.0373196	0.642831	0.0131528	-0.328226	0.251916	0.298867	0.299285
A_52_P23225	Gpc3	blue	0.404992	0.150865	0.409532	0.145902	-0.13844	0.636938	0.445535	0.11036	-0.809677	0.000449164	-0.181033	0.535677	0.701772	0.00515021	0.15704	0.591853	0.355316	0.212508	0.184974	0.52668	-0.498811	0.0694221	0.528616	0.0519686	-0.573267	0.0321034	-0.46544	0.0935087	0.552476	0.0404852	-0.160972	0.582488	0.292702	0.309845	-0.221272	0.447116	0.730695	0.00299385
A_52_P373938	Gpd2	blue	-0.532328	0.0500431	-0.540413	0.0460299	0.460744	0.0973114	-0.3031	0.292157	0.833857	0.000210149	0.0551238	0.851531	-0.612314	0.0199308	0.01112	0.969904	-0.0828379	0.778299	-0.286118	0.321353	0.209942	0.471289	-0.845008	0.000142088	0.715834	0.00398758	0.0611181	0.835577	-0.652431	0.011438	0.61662	0.0188418	-0.0179522	0.951429	-0.1803	0.537358	-0.415344	0.139708
A_51_P368823	Grb7	blue	0.522726	0.0551338	0.526991	0.0528286	-0.388867	0.169389	0.439145	0.116184	-0.702452	0.00508855	0.0355881	0.903865	0.640556	0.0135864	0.2803	0.331722	0.194779	0.504589	-0.024725	0.933137	-0.333926	0.24328	0.147962	0.613699	-0.560867	0.0369292	-0.749694	0.00201953	0.586127	0.0276101	0.166983	0.56829	0.171454	0.557824	-0.445435	0.11045	0.370413	0.192333
A_52_P481957	Grem1	blue	-0.182944	0.531306	-0.19032	0.514583	0.126876	0.665582	-0.150062	0.608619	0.819279	0.000336622	0.31932	0.265774	-0.810145	0.00044306	-0.391127	0.166707	-0.0407869	0.889894	0.130848	0.655693	0.586029	0.0276425	-0.772771	0.00119362	0.790129	0.000771687	0.261497	0.366489	-0.685274	0.00683475	0.350448	0.219285	-0.240837	0.406863	0.10776	0.713858	-0.583643	0.028439
A_51_P498031	Gria1	blue	-0.630286	0.015682	-0.649058	0.0120196	0.532653	0.0498772	-0.503378	0.0665096	0.736365	0.00267091	-0.45269	0.104081	-0.581523	0.029161	0.128479	0.661586	-0.0607752	0.836488	0.00373264	0.989896	-0.379435	0.180881	-0.516264	0.0587629	0.546466	0.0431822	0.245385	0.397784	-0.547906	0.0425246	0.0588527	0.8416	0.0735788	0.802605	0.498989	0.0693068	0.195833	0.502242
A_52_P575176	Gria2	blue	-0.676132	0.00793661	-0.681377	0.00728892	0.509989	0.0624495	-0.500265	0.0684849	0.89601	1.45425e-05	-0.19316	0.508208	-0.830383	0.00023604	-0.0577008	0.844666	-0.262402	0.364772	-0.0794067	0.787285	0.0819336	0.780665	-0.764556	0.00144881	0.710129	0.00443131	0.272258	0.346357	-0.538346	0.0470328	0.338913	0.235876	0.0585816	0.842321	0.327981	0.252291	-0.206354	0.479073
A_52_P360995	Gria2	blue	-0.63673	0.0143404	-0.640561	0.0135855	0.443854	0.111873	-0.491979	0.0739469	0.853622	0.000102817	0.0274894	0.925679	-0.804935	0.000514943	-0.0846683	0.773515	-0.417554	0.137401	-0.172387	0.555649	0.244597	0.399349	-0.607396	0.0212321	0.655313	0.0109584	0.383596	0.175751	-0.513858	0.0601576	0.157459	0.590853	-0.174571	0.550575	0.199678	0.493715	-0.536638	0.0478732
A_52_P69292	Grin1	blue	-0.363795	0.201019	-0.37024	0.192557	-0.062801	0.831108	-0.686922	0.00664946	0.810757	0.000435174	-0.161867	0.580364	-0.475442	0.0857569	0.151738	0.604575	-0.0745663	0.800005	-0.351527	0.217771	0.434339	0.120699	-0.454896	0.102195	0.335095	0.241532	0.457536	0.0999699	-0.522438	0.0552916	0.396248	0.160735	-0.306292	0.286849	0.290519	0.313633	-0.510442	0.0621781
A_51_P265765	Grin2b	blue	-0.354062	0.214241	-0.354656	0.213419	0.0645459	0.826479	-0.515754	0.059057	0.883576	2.7852e-05	0.0447194	0.879346	-0.770521	0.00125962	-0.266815	0.356463	-0.0316981	0.914336	-0.024846	0.93281	0.557737	0.0382275	-0.497393	0.0703445	0.625746	0.0166832	0.63604	0.0144797	-0.652181	0.0114803	0.207488	0.476606	-0.279778	0.33266	0.475003	0.0860874	-0.558139	0.0380589
A_52_P248920	Grin2b	blue	-0.311169	0.278848	-0.31042	0.280068	0.127968	0.662859	-0.366875	0.196947	0.848612	0.000124399	0.160529	0.58354	-0.75417	0.00183162	-0.303724	0.291116	0.0442699	0.880551	0.115477	0.694237	0.540797	0.0458451	-0.602877	0.0224834	0.681605	0.00726171	0.477656	0.084104	-0.685408	0.00681957	0.325263	0.256477	-0.297888	0.300947	0.351278	0.218121	-0.573566	0.031993
A_51_P157154	Grin2d	blue	0.514748	0.0596389	0.498566	0.0695809	-0.370454	0.19228	0.321892	0.261725	-0.391144	0.166688	-0.0601318	0.838198	0.353772	0.214643	-0.0234776	0.936504	0.0969719	0.741562	0.648806	0.012064	-0.113564	0.699086	0.212263	0.466287	-0.320674	0.263638	-0.251392	0.385956	0.145984	0.6185	-0.219101	0.4517	0.0118887	0.967825	0.241306	0.405922	0.405293	0.150533
A_51_P350048	Gstt2	blue	0.513472	0.0603834	0.518459	0.0575113	-0.392485	0.16511	0.366876	0.196945	-0.847103	0.000131575	0.0459985	0.875919	0.851284	0.000112474	0.182229	0.532941	0.302876	0.292531	0.076693	0.794411	-0.171675	0.557308	0.819708	0.000332178	-0.749278	0.0020377	-0.200929	0.490955	0.510927	0.0618884	-0.414445	0.140655	0.153964	0.59922	-0.314013	0.274245	0.217076	0.455995
A_52_P2923	Gtpbp2	blue	-0.17359	0.552852	-0.164892	0.573213	-0.206368	0.479042	-0.508316	0.0634599	0.613718	0.0195708	0.109046	0.710577	-0.428259	0.126581	-0.215488	0.459379	0.099445	0.735184	-0.254022	0.380839	0.697399	0.00556103	-0.0711762	0.808941	0.306618	0.28631	0.785958	0.000859987	-0.479643	0.082639	0.0748379	0.79929	-0.298657	0.299641	0.355102	0.212802	-0.682128	0.00719961
A_52_P572702	Gxylt1	blue	0.451047	0.1055	0.441618	0.113906	-0.213589	0.46344	0.44849	0.107736	-0.823258	0.000297242	-0.17895	0.540461	0.72632	0.00326341	0.288587	0.317009	0.159677	0.585565	0.0082255	0.977736	-0.599779	0.0233728	0.458276	0.0993522	-0.626012	0.0166233	-0.626091	0.0166055	0.602432	0.0226096	-0.213783	0.463024	0.127896	0.663038	-0.24733	0.393934	0.721697	0.00356863
A_52_P443103	Hcn1	blue	-0.561025	0.0368644	-0.566669	0.034609	0.247955	0.392701	-0.581016	0.0293356	0.691243	0.00618211	-0.282662	0.32749	-0.322199	0.261246	0.407947	0.147623	-0.130578	0.656364	-0.533224	0.0495865	0.0874182	0.766343	-0.632422	0.0152271	0.292103	0.310881	0.035058	0.905291	-0.3669	0.196914	0.611964	0.0200214	0.195663	0.502619	-0.143359	0.624891	-0.309755	0.281154
A_52_P317230	Hdgfrp3	blue	0.291017	0.312766	0.304636	0.289596	-0.147113	0.615758	0.319612	0.265313	-0.636298	0.0144275	-0.0932956	0.751072	0.613106	0.0197271	0.304318	0.290125	-0.0645724	0.826409	0.0975748	0.740006	-0.442394	0.113197	0.161074	0.582245	-0.51445	0.0598121	-0.630058	0.0157312	0.584693	0.0280865	0.205916	0.480026	0.335061	0.241582	-0.410071	0.145321	0.469959	0.0899481
A_52_P502141	Hectd2	blue	-0.488623	0.0762439	-0.492196	0.0737994	0.28538	0.322658	-0.409961	0.145439	0.884624	2.64437e-05	0.144978	0.620947	-0.80138	0.000569167	-0.192029	0.510743	-0.172916	0.554418	-0.259084	0.371089	0.424145	0.130669	-0.673275	0.00830771	0.724729	0.00336607	0.399597	0.156906	-0.622837	0.0173498	0.272707	0.345532	-0.132658	0.651203	0.132714	0.651065	-0.63079	0.0155737
A_51_P249024	Hk1	blue	-0.559834	0.0373541	-0.564753	0.0353628	0.171695	0.55726	-0.765695	0.00141103	0.712177	0.00426785	-0.416316	0.13869	-0.435903	0.119217	0.06653	0.821223	0.0991773	0.735874	-0.343172	0.229662	0.0620742	0.833037	-0.0334487	0.909622	0.317802	0.26818	0.81917	0.000337755	-0.5354	0.0484896	-0.120031	0.682741	-0.0596609	0.83945	0.671125	0.00859576	-0.166127	0.570303
A_52_P674530	Hk1	blue	-0.542528	0.0450195	-0.544946	0.043885	0.197536	0.498456	-0.699746	0.00533748	0.727044	0.00321752	-0.308618	0.283017	-0.428761	0.126088	0.000759401	0.997944	0.134847	0.645789	-0.308172	0.283748	0.15984	0.585178	-0.0623413	0.832328	0.376263	0.184856	0.825966	0.000272629	-0.607741	0.0211389	-0.0325153	0.912135	-0.0977065	0.739666	0.581826	0.0290568	-0.254921	0.379096
A_52_P479599	Hk1	blue	-0.461919	0.0963498	-0.462818	0.0956188	0.141721	0.628895	-0.63933	0.0138246	0.719694	0.00370767	-0.332075	0.246064	-0.493301	0.0730551	-0.0791079	0.788069	0.254241	0.380414	-0.230801	0.427271	0.169974	0.561278	-0.150606	0.607303	0.419329	0.135565	0.758926	0.00164747	-0.579881	0.0297294	0.0359175	0.902979	-0.0208005	0.943733	0.63581	0.0145264	-0.133182	0.649907
A_51_P388819	Hpcal4	blue	-0.718211	0.00381332	-0.731375	0.00295356	0.658197	0.010494	-0.448593	0.107646	0.773399	0.00117569	-0.320595	0.263763	-0.476823	0.0847232	0.179865	0.538358	-0.0100642	0.97276	-0.113791	0.698508	-0.0741944	0.800984	-0.598378	0.0237834	0.567916	0.0341244	0.173213	0.553728	-0.631471	0.0154284	0.393881	0.163478	0.257121	0.374853	0.0217734	0.941105	-0.0720017	0.806763
A_51_P410715	Hs3st3b1	blue	0.514386	0.0598498	0.513149	0.0605732	-0.296343	0.303582	0.516935	0.0583782	-0.624718	0.0169165	0.291727	0.311533	0.640633	0.0135716	0.00674358	0.981746	0.260551	0.368289	0.41269	0.142515	-0.0710693	0.809223	0.441726	0.113807	-0.432084	0.122859	-0.287053	0.319705	0.198498	0.496325	-0.297874	0.300971	0.224425	0.4405	-0.315711	0.271516	-0.00428306	0.988406
A_52_P460422	Hspa12a	blue	-0.468969	0.09072	-0.482154	0.0808141	0.132003	0.652827	-0.684968	0.00686953	0.722011	0.00354723	-0.453379	0.103489	-0.265122	0.359638	0.349958	0.219974	0.0101125	0.97263	-0.225452	0.438356	-0.102476	0.727388	-0.432238	0.122711	0.267844	0.354541	0.306595	0.286349	-0.554498	0.0396064	0.430801	0.124099	-0.207453	0.476682	0.475584	0.0856498	-0.0356571	0.903679
A_51_P419007	Hspb3	blue	0.369865	0.193042	0.389331	0.168836	-0.231625	0.425576	0.413441	0.141717	-0.825049	0.000280775	0.159684	0.585549	0.786396	0.000850361	0.182929	0.53134	-0.0406532	0.890253	0.133534	0.649035	-0.00988198	0.973254	0.565949	0.0348906	-0.710019	0.0044403	-0.406662	0.149027	0.645346	0.0126857	-0.0245362	0.933646	0.252347	0.384095	-0.551522	0.0409047	0.0637714	0.828533
A_51_P175988	Htr3a	blue	-0.42361	0.131206	-0.443851	0.111875	0.416324	0.138682	-0.239408	0.409738	0.826866	0.000264829	-0.118278	0.68716	-0.747415	0.00212088	-0.137237	0.639895	-0.0365354	0.901317	-0.00545131	0.985244	0.124048	0.672654	-0.852283	0.000108264	0.774999	0.00113099	0.0757439	0.796906	-0.64955	0.0119334	0.391058	0.166789	0.132611	0.651321	0.140013	0.633077	-0.0630279	0.830506
A_51_P322115	Htr5b	blue	-0.169588	0.562181	-0.196424	0.500926	0.141675	0.629006	-0.163061	0.577538	0.596157	0.0244456	0.00547801	0.985172	-0.168088	0.565696	0.161689	0.580787	0.150454	0.607672	-0.174931	0.54974	0.13285	0.650728	-0.594478	0.0249554	0.436024	0.119103	-0.0380081	0.897358	-0.709852	0.00445388	0.528998	0.0517684	-0.161612	0.580971	-0.16829	0.565221	-0.236093	0.416446
A_51_P377579	Hyi	blue	-0.071582	0.80787	-0.0620616	0.833071	0.333114	0.244499	0.318335	0.267334	-0.688162	0.0065126	-0.124468	0.6716	0.560989	0.0368791	0.210418	0.470262	-0.179945	0.538174	0.0963179	0.743251	-0.527814	0.0523919	0.52713	0.0527545	-0.474451	0.086504	-0.347447	0.223529	0.555638	0.0391168	-0.303911	0.290803	0.453063	0.10376	-0.352319	0.216665	0.43281	0.122161
A_51_P196687	Ifngr2	blue	-0.23451	0.419669	-0.240216	0.40811	0.152369	0.603055	-0.298183	0.300446	0.735601	0.00271278	0.0419336	0.886816	-0.708057	0.0046018	-0.438595	0.116695	0.298391	0.300092	0.21277	0.465197	0.209922	0.471333	-0.314905	0.272809	0.707282	0.0046668	0.676075	0.00794395	-0.755414	0.00178195	-0.101018	0.731135	-0.304592	0.28967	0.674634	0.00812953	-0.215441	0.459479
A_52_P257502	Igfbp4	blue	-0.462115	0.0961908	-0.474614	0.0863806	0.191398	0.512159	-0.542115	0.0452154	0.880757	3.19484e-05	-0.241538	0.405457	-0.706458	0.00473674	0.0228849	0.938104	-0.0851566	0.77224	-0.276883	0.337898	0.30292	0.292459	-0.730903	0.00298148	0.579083	0.0300087	0.265323	0.359261	-0.535456	0.0484615	0.443198	0.112466	0.0519583	0.859978	0.234368	0.419958	-0.234201	0.420299
A_51_P398971	Igfbp4	blue	-0.414277	0.140832	-0.416192	0.13882	0.14173	0.628872	-0.531124	0.0506621	0.902197	1.02049e-05	-0.0911834	0.75655	-0.826548	0.000267567	-0.209235	0.472818	-0.009003	0.975632	-0.100619	0.732162	0.416746	0.138241	-0.606508	0.0214737	0.663876	0.00962405	0.524632	0.0540947	-0.592913	0.0254377	0.241399	0.405734	-0.0218356	0.940937	0.402449	0.153693	-0.378849	0.181612
A_51_P219109	Il12rb1	blue	0.751457	0.00194375	0.758474	0.00166428	-0.48002	0.0823637	0.709864	0.00445285	-0.901181	1.08331e-05	0.418264	0.136664	0.579809	0.0297544	-0.202561	0.487366	-0.0184869	0.949984	0.341062	0.232728	0.0278581	0.924685	0.560119	0.0372366	-0.546235	0.0432886	-0.408073	0.147485	0.623852	0.0171149	-0.386875	0.171776	-0.0749139	0.79909	-0.29678	0.302836	0.136508	0.641693
A_52_P143982	Il17rc	blue	0.475152	0.0859747	0.495204	0.0717858	-0.42961	0.125258	0.259294	0.370687	-0.803741	0.000532664	-0.0633909	0.829543	0.555341	0.0392439	-0.0449665	0.878683	0.239278	0.41	0.310832	0.279397	-0.0764108	0.795152	0.826402	0.000268827	-0.703631	0.00498296	-0.0168642	0.95437	0.68468	0.00690256	-0.501633	0.0676117	0.17841	0.541703	0.104314	0.722672	0.34883	0.221567
A_52_P207374	Il1rap	blue	-0.549666	0.0417303	-0.563136	0.0360083	0.436861	0.118315	-0.427474	0.127354	0.840198	0.000168819	0.0445742	0.879735	-0.621526	0.0176567	-0.102727	0.726744	-0.0288236	0.922081	0.0170201	0.953948	0.0680429	0.817219	-0.422071	0.132763	0.679697	0.00749174	0.538902	0.0467614	-0.824463	0.000286075	-0.034753	0.906112	-0.272213	0.34644	0.373223	0.188717	-0.478558	0.0834366
A_51_P140887	Insm1	blue	-0.172851	0.554569	-0.183545	0.529934	-0.118462	0.686694	-0.413212	0.14196	0.684427	0.00693155	-0.117006	0.690371	-0.519352	0.0570078	0.0599729	0.83862	-0.0532069	0.856644	-0.459091	0.0986754	0.401414	0.154854	-0.688224	0.00650582	0.402793	0.153309	0.0838497	0.775654	-0.352616	0.216249	0.563055	0.0360411	-0.0946205	0.747641	0.0344272	0.906988	-0.26477	0.3603
A_52_P65496	Iqgap2	blue	-0.573894	0.0318724	-0.584389	0.0281882	0.428123	0.126715	-0.428375	0.126467	0.902349	1.01134e-05	-0.0604291	0.837408	-0.821087	0.000318236	-0.0697668	0.812662	-0.168668	0.564335	-0.365843	0.198305	0.185679	0.525077	-0.798387	0.000618285	0.759212	0.00163685	0.21817	0.453671	-0.581757	0.0290807	0.398429	0.158234	-0.105489	0.719665	0.0962428	0.743445	-0.315826	0.271333
A_52_P65494	Iqgap2	blue	-0.556285	0.0388411	-0.567284	0.0343694	0.426169	0.128646	-0.410092	0.145298	0.929152	1.56526e-06	-0.0077062	0.979141	-0.836	0.000195356	-0.120881	0.680601	-0.12666	0.66612	-0.317932	0.267973	0.225164	0.438956	-0.784945	0.000882611	0.803359	0.000538448	0.277552	0.336683	-0.655956	0.0108535	0.358586	0.208029	-0.118768	0.685924	0.101694	0.729397	-0.371146	0.191385
A_52_P474294	Iqgap2	blue	-0.484364	0.0792322	-0.49005	0.075261	0.344439	0.227835	-0.408748	0.146751	0.909871	6.3577e-06	0.0869102	0.767666	-0.877016	3.81325e-05	-0.38653	0.172191	0.0126282	0.965824	-0.00518396	0.985967	0.333674	0.243659	-0.484537	0.0791092	0.822544	0.000304013	0.679477	0.00751863	-0.778123	0.00104763	-0.0172996	0.953193	-0.217614	0.454853	0.49654	0.0709032	-0.465252	0.0936588
A_52_P461922	Islr2	blue	-0.561882	0.0365152	-0.566405	0.0347119	0.394684	0.162545	-0.447363	0.108732	0.926645	1.91775e-06	-0.0253859	0.931353	-0.77867	0.00103356	-0.063125	0.830248	-0.0708421	0.809823	-0.156579	0.592954	0.259703	0.369907	-0.813407	0.000402324	0.734681	0.00276382	0.24669	0.395198	-0.647873	0.0122293	0.488853	0.0760848	-0.0789242	0.788551	0.136257	0.642311	-0.417783	0.137163
A_52_P542645	Itga9	blue	0.592556	0.0255487	0.612212	0.0199571	-0.654428	0.011104	0.290182	0.31422	-0.686855	0.0066569	0.227969	0.433121	0.488212	0.0765292	-0.0023373	0.993673	-0.103845	0.723876	-0.0178121	0.951808	0.36388	0.200907	0.471342	0.0888779	-0.662403	0.00984421	-0.245024	0.3985	0.726883	0.00322771	-0.0749236	0.799064	0.0182363	0.950661	-0.319716	0.265148	-0.101849	0.728999
A_51_P382970	Itga9	blue	0.46856	0.0910407	0.490795	0.0747517	-0.346718	0.224567	0.412474	0.142745	-0.926076	2.00624e-06	0.0210205	0.943139	0.647933	0.0122185	-0.0020602	0.994423	0.0585183	0.84249	0.0939892	0.749275	-0.188707	0.518219	0.719141	0.00374683	-0.713397	0.00417268	-0.281029	0.330412	0.822539	0.000304065	-0.302959	0.292393	0.168183	0.565473	-0.135971	0.643015	0.412222	0.143013
A_52_P669155	Itgam	blue	-0.477615	0.0841339	-0.466558	0.0926193	0.195176	0.503704	-0.477455	0.0842528	0.646992	0.012387	0.0444996	0.879935	-0.586298	0.0275537	-0.161684	0.580798	-0.298551	0.299822	-0.414248	0.140863	0.570173	0.0332609	-0.312796	0.276208	0.427006	0.127816	0.531148	0.0506496	-0.313874	0.274469	0.283643	0.325741	-0.172839	0.554598	0.123248	0.674659	-0.55744	0.0383523
A_51_P367100	Itih3	blue	0.405482	0.150324	0.414972	0.1401	-0.211658	0.467588	0.422377	0.132452	-0.865079	6.4711e-05	0.0835736	0.776375	0.871968	4.79926e-05	0.18822	0.51932	0.0842762	0.774539	0.13486	0.645757	-0.324287	0.25799	0.729887	0.00304227	-0.699436	0.00536661	-0.309678	0.28128	0.524836	0.0539844	-0.243308	0.401917	-0.0271821	0.926508	-0.286632	0.320446	0.290293	0.314027
A_51_P351523	Jph1	blue	-0.472819	0.0877443	-0.484063	0.0794462	0.395137	0.162019	-0.286173	0.321256	0.816735	0.000363928	0.210376	0.470352	-0.733308	0.00284142	-0.178388	0.541754	-0.114947	0.695578	-0.256271	0.376491	0.305486	0.288185	-0.605383	0.0217829	0.750507	0.00198428	0.335554	0.240848	-0.675979	0.00795612	0.117529	0.689048	-0.109729	0.708837	-0.0493128	0.867048	-0.613168	0.0197112
A_52_P373694	Jph4	blue	-0.579303	0.0299315	-0.592696	0.0255052	0.328736	0.251136	-0.595872	0.0245318	0.890771	1.93029e-05	-0.317702	0.26834	-0.691915	0.0061119	0.173032	0.554149	-0.157468	0.59083	-0.341199	0.232529	0.0286794	0.92247	-0.787138	0.000834224	0.57964	0.0298134	0.154897	0.596982	-0.509618	0.0626726	0.469005	0.0906921	-0.0372986	0.899265	0.210544	0.46999	-0.138345	0.637172
A_51_P425352	Jph4	blue	-0.515121	0.0594227	-0.52673	0.0529677	0.151676	0.604724	-0.686274	0.00672186	0.886872	2.36168e-05	-0.331002	0.247688	-0.682743	0.00712711	0.118352	0.686972	-0.0841432	0.774887	-0.447684	0.108447	0.192664	0.509319	-0.619777	0.0180726	0.504909	0.0655531	0.367406	0.196249	-0.495969	0.0712791	0.347436	0.223546	-0.0771662	0.793167	0.352917	0.215831	-0.221677	0.446263
A_52_P600492	Kalrn	blue	-0.541203	0.0456504	-0.552772	0.0403556	0.470056	0.0898733	-0.279746	0.332718	0.808841	0.000460239	0.176087	0.547063	-0.604949	0.021903	-0.0186658	0.9495	-0.215013	0.460392	-0.292372	0.310415	0.251544	0.385661	-0.732707	0.0028759	0.699993	0.00531441	0.145392	0.619939	-0.668852	0.00890859	0.39233	0.165292	-0.0698799	0.812363	-0.196366	0.501056	-0.598604	0.0237167
A_51_P493522	Kazald1	blue	0.208188	0.475087	0.207214	0.477202	0.121816	0.678253	0.475338	0.0858351	-0.759778	0.0016161	-0.123659	0.673628	0.674788	0.00810952	0.278855	0.334325	0.146683	0.6168	0.108516	0.711928	-0.622133	0.0175139	0.391664	0.166075	-0.498817	0.0694179	-0.623751	0.017138	0.522354	0.0553379	-0.181905	0.533681	0.48186	0.0810268	-0.49805	0.0699158	0.598544	0.0237345
A_51_P362671	Kcna6	blue	0.351644	0.217608	0.369288	0.193792	-0.347737	0.223117	0.271944	0.346936	-0.432106	0.122837	0.178204	0.542178	0.364236	0.200434	0.211253	0.468461	0.0345345	0.9067	-0.170385	0.560319	-0.0895273	0.760853	-0.110504	0.706862	-0.364947	0.19949	-0.636357	0.0144156	0.505245	0.0653444	0.4243	0.130512	0.0366028	0.901136	-0.464796	0.0940238	0.0161899	0.956193
A_52_P508962	Kcnab2	blue	-0.545283	0.0437283	-0.55503	0.0393771	0.286878	0.320013	-0.580961	0.0293546	0.966353	1.94838e-08	-0.0794921	0.787062	-0.747295	0.00212631	-0.00901954	0.975587	-0.134714	0.646118	-0.17311	0.553967	0.304645	0.28958	-0.678854	0.00759511	0.659279	0.0103239	0.417615	0.137337	-0.691522	0.00615292	0.337104	0.238546	-0.210197	0.470739	0.271104	0.348487	-0.483951	0.0795261
A_51_P396978	Kcnip4	blue	-0.276818	0.338015	-0.310433	0.280047	0.204593	0.482914	-0.225068	0.439155	0.504424	0.0658548	-0.101434	0.730065	-0.0618236	0.833703	0.416909	0.138071	-0.173939	0.552042	-0.448212	0.107981	-0.0870642	0.767265	-0.572881	0.0322459	0.280761	0.330893	-0.215421	0.459521	-0.507783	0.0637839	0.436476	0.118677	-0.0479057	0.870813	-0.338393	0.236641	-0.194746	0.504663
A_52_P445799	Kcnj3	blue	-0.58701	0.0273197	-0.595741	0.0245713	0.414357	0.140748	-0.447555	0.108561	0.865262	6.42137e-05	0.0419292	0.886828	-0.556306	0.038832	0.10764	0.714165	-0.142011	0.628184	-0.33351	0.243904	0.218098	0.453825	-0.709851	0.00445389	0.625916	0.0166447	0.213093	0.464504	-0.686169	0.00673368	0.491218	0.0744636	-0.146852	0.61639	-0.086865	0.767784	-0.570382	0.0331818
A_52_P121486	Kcnn2	blue	-0.405925	0.149836	-0.415287	0.139768	0.299272	0.298598	-0.29679	0.302818	0.833598	0.000211996	0.0888978	0.762491	-0.611989	0.0200148	-0.0484066	0.869472	-0.0152786	0.958657	-0.269945	0.350633	0.359618	0.206629	-0.817311	0.00035759	0.691676	0.00613674	0.113014	0.700482	-0.66677	0.00920279	0.631288	0.0154673	-0.132869	0.650682	-0.113818	0.69844	-0.451117	0.10544
A_51_P144264	Klf2	blue	0.293144	0.30908	0.308641	0.282979	-0.137836	0.638422	0.371802	0.19054	-0.848948	0.000122845	-0.0578071	0.844383	0.613074	0.0197353	0.144712	0.621595	0.00616781	0.983305	0.00144541	0.996087	-0.217279	0.455564	0.594018	0.0250966	-0.678628	0.00762302	-0.421653	0.133187	0.801327	0.000570015	-0.187943	0.519946	0.23581	0.41702	-0.332093	0.246037	0.405407	0.150407
A_52_P462392	Klf3	blue	-0.694144	0.00588307	-0.699534	0.00535735	0.443853	0.111873	-0.611399	0.0201683	0.966855	1.7822e-08	-0.117801	0.688364	-0.762063	0.00153427	0.032025	0.913455	-0.267155	0.355827	-0.269931	0.350658	0.218426	0.453128	-0.700059	0.00530824	0.674317	0.00817085	0.390315	0.167668	-0.631927	0.0153317	0.386059	0.172759	-0.148783	0.61171	0.215998	0.458291	-0.454291	0.10271
A_51_P507290	Klf5	blue	0.19816	0.497072	0.202917	0.486585	-0.217907	0.45423	0.0702393	0.811414	-0.302928	0.292445	-0.188947	0.517679	0.42021	0.13466	0.458975	0.0987718	0.212128	0.466577	0.0361892	0.902248	-0.360935	0.20485	-0.139472	0.634403	-0.402473	0.153667	-0.632953	0.0151156	0.337071	0.238595	0.442231	0.113346	0.115911	0.693138	-0.227263	0.434586	0.297073	0.302336
A_52_P164763	Kmt2e	blue	-0.667803	0.00905591	-0.658465	0.0104517	0.484334	0.079253	-0.452223	0.104483	0.722333	0.00352542	0.0447922	0.87915	-0.662384	0.00984714	-0.173366	0.553372	-0.304609	0.289641	-0.232879	0.423003	0.470043	0.0898834	-0.361892	0.203563	0.55562	0.0391247	0.542749	0.044915	-0.437329	0.117876	0.177669	0.543412	0.081747	0.781153	0.0454536	0.877378	-0.587608	0.0271245
A_51_P482128	Krt15	blue	-0.371775	0.190575	-0.37809	0.182559	0.282263	0.328202	-0.361652	0.203885	0.576948	0.0307654	-0.14702	0.615983	-0.556729	0.0386527	-0.326137	0.255127	0.207329	0.476952	-0.062085	0.833009	0.280466	0.331423	0.000369803	0.998999	0.504356	0.0658969	0.75833	0.00166969	-0.542459	0.0450526	-0.26156	0.366371	-0.00865324	0.976578	0.437304	0.1179	-0.118867	0.685675
A_52_P2259	Krtap6-3	blue	0.651271	0.0116355	0.666565	0.00923221	-0.65374	0.0112182	0.355954	0.211629	-0.691444	0.00616106	0.127472	0.664094	0.374719	0.186811	-0.0403846	0.890974	-0.167906	0.566123	0.197301	0.498977	0.112991	0.70054	0.282055	0.328573	-0.596365	0.0243832	-0.435636	0.119469	0.786174	0.00085523	-0.0302462	0.918247	-0.0762499	0.795575	-0.0510936	0.862288	0.215032	0.460352
A_52_P348189	Krtcap3	blue	0.530844	0.0508067	0.532896	0.0497532	-0.335274	0.241266	0.434756	0.120303	-0.879267	3.43052e-05	-0.0424845	0.885338	0.75412	0.00183362	0.0890718	0.762038	0.404256	0.15168	0.161469	0.581308	-0.394637	0.162599	0.797977	0.000625272	-0.672065	0.00846894	-0.241964	0.404603	0.537483	0.0474559	-0.533265	0.0495658	0.165065	0.572804	-0.105683	0.719169	0.495985	0.0712692
A_51_P476559	Krtcap3	blue	0.516936	0.058378	0.527236	0.0526984	-0.297192	0.302132	0.495146	0.0718237	-0.849687	0.000119484	0.161448	0.581359	0.662889	0.00977117	-0.0722428	0.806127	0.33775	0.23759	0.283847	0.325377	-0.294464	0.306805	0.788192	0.000811757	-0.571529	0.0327496	-0.146086	0.618251	0.482161	0.0808094	-0.579357	0.0299125	0.0878248	0.765284	-0.0741412	0.801124	0.289214	0.315911
A_52_P99190	Large	blue	-0.471616	0.0886671	-0.486246	0.0779014	0.247435	0.393727	-0.50952	0.0627317	0.892287	1.78113e-05	-0.0754404	0.797704	-0.605917	0.0216356	-0.0103047	0.97211	0.128516	0.661493	-0.464289	0.0944313	0.311464	0.278368	-0.540727	0.0458788	0.642326	0.0132481	0.458032	0.099556	-0.748727	0.00206203	0.292644	0.309944	-0.114456	0.696822	0.0904038	0.758575	-0.434804	0.120257
A_51_P133349	Lats2	blue	-0.540542	0.0459678	-0.548031	0.0424676	0.285361	0.322692	-0.532306	0.0500545	0.947355	2.74243e-07	-0.00325698	0.991183	-0.789882	0.000776719	-0.104259	0.722814	-0.209897	0.471387	-0.324796	0.257201	0.420613	0.134247	-0.665802	0.00934205	0.696164	0.00568155	0.449372	0.106961	-0.644558	0.0128305	0.331673	0.246672	-0.175981	0.547308	0.190334	0.514552	-0.540986	0.0457543
A_51_P331525	Lats2	blue	-0.289551	0.315322	-0.306455	0.28658	0.26598	0.358027	-0.150183	0.608325	0.791903	0.00073641	0.197581	0.498355	-0.787298	0.000830793	-0.274385	0.342452	-0.225686	0.437866	-0.088588	0.763297	0.450961	0.105575	-0.81171	0.000423115	0.769854	0.00127973	0.116851	0.690763	-0.601287	0.0229366	0.385014	0.174025	-0.243506	0.401523	0.0206853	0.944044	-0.418751	0.136161
A_51_P361830	Lgi2	blue	0.376898	0.184055	0.398325	0.158353	-0.323541	0.25915	0.27492	0.341474	-0.769921	0.00127771	-0.110366	0.707213	0.574068	0.0318086	0.224608	0.440117	-0.0694957	0.813379	0.240466	0.407607	-0.419237	0.13566	0.35905	0.207399	-0.684012	0.00697936	-0.529159	0.0516841	0.805186	0.000511276	-0.0174576	0.952766	0.147717	0.614294	-0.0466456	0.874185	0.479645	0.0826375
A_52_P698715	Lhx1os	blue	0.599963	0.023319	0.606292	0.0215327	-0.46586	0.0931742	0.405571	0.150226	-0.844324	0.000145665	0.147956	0.613714	0.798366	0.000618641	0.0942712	0.748545	0.101581	0.729688	0.213459	0.46372	-0.17468	0.550323	0.766928	0.00137103	-0.714485	0.00408921	-0.212242	0.466331	0.520368	0.0564387	-0.364556	0.200008	-0.235283	0.418093	-0.13211	0.652562	0.218025	0.453981
A_51_P176797	Limd2	blue	-0.407142	0.148501	-0.417972	0.136966	0.302653	0.292905	-0.333725	0.243582	0.908856	6.78415e-06	0.0799577	0.785841	-0.876234	3.95395e-05	-0.289987	0.314561	0.0433733	0.882954	-0.160776	0.582954	0.245332	0.39789	-0.708253	0.00458539	0.855857	9.42284e-05	0.399948	0.156509	-0.730735	0.00299143	0.169603	0.562145	-0.126337	0.666928	0.2551	0.378751	-0.374721	0.186809
A_51_P304239	Loxl1	blue	0.122327	0.676969	0.1102	0.707635	-0.0123001	0.966712	0.0211919	0.942676	-0.193273	0.507955	-0.325671	0.255846	0.227357	0.43439	0.00311651	0.991564	0.688483	0.00647754	0.0579318	0.84405	-0.503557	0.0663968	0.47108	0.0890798	-0.105385	0.71993	0.213471	0.463693	-0.110045	0.708032	-0.462841	0.0956007	-0.0569736	0.846602	0.407947	0.147622	0.600242	0.0232382
A_51_P475573	Lpar1	blue	0.586223	0.0275784	0.607487	0.0212076	-0.459916	0.0979932	0.485289	0.078576	-0.776746	0.00108376	0.376003	0.185184	0.438423	0.116855	-0.22971	0.429519	-0.0113284	0.96934	0.060153	0.838142	0.0490663	0.867707	0.597629	0.0240054	-0.491306	0.0744034	-0.167758	0.56647	0.642308	0.0132514	-0.329365	0.250176	-0.272432	0.346037	-0.125372	0.66934	0.0532922	0.856417
A_51_P148069	Lpgat1	blue	0.274782	0.341726	0.288154	0.317769	-0.236108	0.416415	0.104889	0.721201	-0.491627	0.074185	-0.266709	0.356661	0.367187	0.196537	-0.0300296	0.918831	0.197504	0.498528	0.490912	0.0746718	-0.274153	0.342877	0.506737	0.0644236	-0.44604	0.109909	0.0197939	0.946452	0.390279	0.167711	-0.246826	0.39493	0.0760798	0.796023	0.465723	0.0932829	0.574672	0.0315875
A_51_P257541	Lppr1	blue	0.212282	0.466246	0.225171	0.438941	-0.0421493	0.886238	0.351425	0.217914	-0.730417	0.00301045	-0.159788	0.585302	0.362519	0.202723	0.0345278	0.906718	-0.188928	0.51772	0.0374462	0.898869	-0.316646	0.270022	0.409809	0.145603	-0.494712	0.072112	-0.415742	0.139291	0.815415	0.000378784	-0.283469	0.326051	0.550746	0.0412484	-0.237223	0.414152	0.579099	0.0300032
A_51_P116137	Lrig1	blue	0.700061	0.00530807	0.71615	0.00396407	-0.72343	0.0034517	0.332917	0.244795	-0.6864	0.00670776	0.188404	0.518904	0.686724	0.00667147	0.10058	0.732263	0.232817	0.42313	-0.118098	0.687614	0.151643	0.604805	0.395955	0.161073	-0.644567	0.0128289	-0.357841	0.209045	0.546413	0.0432067	0.225955	0.437307	-0.24492	0.398707	-0.292443	0.310293	0.0899889	0.759653
A_51_P130079	Lrmp	blue	0.504371	0.0658876	0.529397	0.0515596	-0.67446	0.00815215	0.102926	0.726233	-0.541384	0.0455641	0.157993	0.589577	0.342837	0.230148	0.0691756	0.814224	-0.27034	0.3499	0.0212678	0.942471	0.163249	0.577093	0.29518	0.305574	-0.609455	0.0206797	-0.246593	0.395391	0.72657	0.00324751	0.0698588	0.812419	-0.391498	0.16627	0.0304542	0.917687	-0.0557044	0.849983
A_51_P194306	Lrrc1	blue	0.817385	0.000356788	0.831973	0.000223885	-0.678508	0.00763793	0.567453	0.0343037	-0.842854	0.000153598	0.342009	0.23135	0.495592	0.0715286	-0.242477	0.403576	0.106438	0.717237	0.293511	0.308447	0.150024	0.608711	0.577194	0.0306774	-0.577675	0.0305063	-0.267893	0.354448	0.670505	0.00868023	-0.33905	0.235674	-0.143198	0.625286	-0.111191	0.705115	0.142832	0.62618
A_51_P216085	Lrrc46	blue	-0.571103	0.0329097	-0.56871	0.0338187	0.50607	0.0648338	-0.288951	0.31637	0.646121	0.0125443	0.243521	0.401491	-0.614444	0.0193862	-0.232055	0.424693	-0.380545	0.179503	-0.0758015	0.796754	0.455225	0.101916	-0.294741	0.306328	0.572327	0.0324517	0.497844	0.07005	-0.494453	0.0722848	0.000458363	0.998759	-0.112846	0.700908	-0.0409342	0.889499	-0.703386	0.00500478
A_52_P467545	Lrrc4b	blue	-0.685603	0.00679747	-0.684831	0.00688527	0.226129	0.436944	-0.867174	5.91912e-05	0.801597	0.000565726	-0.426515	0.128302	-0.467502	0.091872	0.346974	0.224203	-0.130203	0.657295	-0.454647	0.102407	0.148149	0.613246	-0.385862	0.172997	0.259626	0.370054	0.458135	0.0994696	-0.385725	0.173163	0.366516	0.197418	-0.0884148	0.763748	0.316454	0.270329	-0.336618	0.239266
A_52_P734742	Lrrc73	blue	-0.622306	0.0174734	-0.619812	0.018064	0.246767	0.395047	-0.72355	0.00344376	0.91852	3.53777e-06	-0.177031	0.544882	-0.672828	0.00836699	0.051097	0.862279	-0.14457	0.621941	-0.25039	0.387918	0.329903	0.249356	-0.525279	0.0537452	0.518068	0.0577334	0.554309	0.0396878	-0.569663	0.0334546	0.331759	0.246543	-0.0909078	0.757266	0.342446	0.230715	-0.507467	0.0639766
A_52_P188423	Lrrfip1	blue	-0.568197	0.0340161	-0.572368	0.0324364	0.287871	0.318265	-0.621699	0.0176159	0.890876	1.91969e-05	-0.201453	0.489801	-0.669329	0.00884227	-0.0131386	0.964444	0.0770679	0.793425	-0.464279	0.0944389	0.0980944	0.738665	-0.526134	0.0532859	0.633045	0.0150963	0.517234	0.0582079	-0.646934	0.0123974	0.315373	0.272058	-0.246126	0.396316	0.389875	0.168189	-0.253086	0.382656
A_51_P416705	Lrrn2	blue	-0.465253	0.0936587	-0.46871	0.0909226	0.25681	0.375453	-0.493613	0.0728458	0.91126	5.80984e-06	-0.0253166	0.93154	-0.790029	0.00077372	-0.285832	0.321857	0.0466552	0.87416	0.019741	0.946595	0.402486	0.153652	-0.489655	0.0755321	0.717086	0.00389506	0.662135	0.00988471	-0.745354	0.00221598	0.148859	0.611527	-0.176516	0.546073	0.506912	0.0643166	-0.422046	0.132788
A_52_P357309	Madd	blue	-0.355918	0.211678	-0.351527	0.217771	-0.0334703	0.909564	-0.651541	0.0115893	0.693291	0.00596978	-0.24468	0.399185	-0.538068	0.0471688	-0.148742	0.61181	0.202164	0.488238	-0.271628	0.347518	0.326321	0.254842	-0.121023	0.680244	0.372082	0.19018	0.804168	0.000526274	-0.483848	0.0795996	0.030559	0.917404	-0.179528	0.53913	0.69044	0.00626703	-0.245989	0.396587
A_52_P608322	Maff	blue	0.638566	0.0139746	0.647644	0.0122701	-0.412752	0.142449	0.615255	0.0191821	-0.819082	0.000338675	0.221781	0.446044	0.615173	0.0192026	-0.0208642	0.943561	0.0852582	0.771975	0.216781	0.456623	0.0301301	0.91856	0.333213	0.244351	-0.563936	0.0356881	-0.603051	0.0224343	0.637297	0.0142266	0.0751158	0.798559	0.0330306	0.910747	-0.397851	0.158895	0.27913	0.333829
A_51_P353543	Magee2	blue	-0.590879	0.026075	-0.603478	0.0223139	0.529844	0.051326	-0.430931	0.123973	0.85289	0.000105767	-0.246976	0.394634	-0.711351	0.00433317	-0.0315671	0.914689	0.107138	0.715447	0.00226836	0.99386	-0.0645643	0.826431	-0.656221	0.0108105	0.717477	0.00386646	0.279639	0.33291	-0.682597	0.00714425	0.250789	0.387135	0.0500661	0.865034	0.288851	0.316546	-0.0456766	0.876781
A_51_P286798	Magel2	blue	0.324959	0.256947	0.333308	0.244208	-0.193025	0.50851	0.254972	0.378999	-0.800974	0.000575636	-0.284271	0.324625	0.731172	0.00296555	0.232468	0.423846	0.16117	0.582019	0.0994684	0.735124	-0.38022	0.179906	0.685005	0.00686537	-0.712925	0.00420928	-0.291503	0.311923	0.649464	0.0119484	-0.206861	0.477968	0.218226	0.453552	-0.118042	0.687754	0.660393	0.0101507
A_51_P373696	Maml2	blue	-0.617324	0.0186681	-0.639871	0.0137191	0.510454	0.0621705	-0.431795	0.123137	0.841451	0.000161496	-0.158032	0.589485	-0.669637	0.00879959	0.148813	0.611638	-0.351185	0.218251	-0.151621	0.604855	-0.0387136	0.895462	-0.783197	0.000922767	0.62679	0.0164487	0.0540022	0.854522	-0.572307	0.0324593	0.309983	0.280781	-0.110189	0.707663	0.113498	0.699252	-0.240043	0.408459
A_52_P120842	Man1a2	blue	0.477602	0.0841436	0.465829	0.0931989	-0.293408	0.308624	0.340237	0.233934	-0.4864	0.0777933	-0.0689225	0.814893	0.389014	0.169213	-0.0935642	0.750376	0.276972	0.337735	0.665459	0.00939183	-0.251212	0.386308	0.4479	0.108257	-0.34543	0.226411	-0.0992578	0.735666	0.156232	0.593784	-0.47428	0.0866337	0.0118997	0.967795	0.362558	0.202671	0.467538	0.0918441
A_51_P245895	Mapk4	blue	0.499271	0.0691243	0.512458	0.0609796	-0.369772	0.193163	0.480251	0.0821951	-0.718608	0.00378484	0.318869	0.266488	0.5736	0.0319804	0.146313	0.617701	-0.249844	0.388987	0.092088	0.754203	0.130885	0.655602	0.215964	0.458364	-0.59123	0.0259641	-0.653836	0.0112023	0.686738	0.00666991	0.165516	0.571742	0.00219452	0.994059	-0.647433	0.0123079	-0.0652209	0.82469
A_52_P657817	Mapk8	blue	-0.36455	0.200016	-0.354701	0.213356	2.91245e-05	0.999921	-0.490299	0.0750907	0.434826	0.120237	-0.00195527	0.994707	-0.168972	0.563624	0.200612	0.491655	-0.180467	0.536976	-0.559093	0.0376611	0.143599	0.624308	-0.209306	0.472665	0.123433	0.674195	0.307993	0.284043	-0.222803	0.443897	0.277533	0.336717	-0.158249	0.588968	0.0818712	0.780828	-0.519279	0.0570491
A_51_P257550	Marcksl1	blue	-0.391448	0.166329	-0.427981	0.126854	0.263862	0.362012	-0.420005	0.13487	0.653173	0.0113129	-0.393623	0.163779	-0.213234	0.464201	0.405943	0.149817	0.05191	0.860107	-0.285268	0.322855	-0.274927	0.341461	-0.546435	0.0431968	0.358561	0.208063	-0.00443935	0.987983	-0.626288	0.0165611	0.264203	0.361368	0.0981012	0.738648	0.0690388	0.814586	0.0654344	0.824125
A_52_P35801	Marcksl1	blue	-0.281932	0.328793	-0.314435	0.273565	0.0752014	0.798333	-0.445226	0.110637	0.691027	0.00620486	-0.246982	0.394621	-0.223017	0.443447	0.334424	0.242535	0.0570154	0.846491	-0.273428	0.344207	-0.0443082	0.880448	-0.519992	0.0566486	0.345908	0.225725	0.11599	0.692939	-0.673988	0.0082139	0.277254	0.337223	-0.0485826	0.869001	0.0972021	0.740968	-0.17534	0.548793
A_51_P162116	Mblac1	blue	-0.700802	0.00523924	-0.701085	0.0052131	0.368424	0.194917	-0.746156	0.00217856	0.915142	4.48063e-06	-0.314958	0.272723	-0.641449	0.0134148	0.130328	0.656983	-0.0983653	0.737967	-0.262484	0.364617	0.0291206	0.921281	-0.537485	0.0474552	0.542437	0.0450628	0.504793	0.0656247	-0.594189	0.0250439	0.319921	0.264825	-0.0895816	0.760712	0.433885	0.121132	-0.272301	0.346279
A_51_P268709	Mc4r	blue	-0.296667	0.303029	-0.303465	0.291548	0.207769	0.475995	-0.23171	0.425401	0.818819	0.000341427	0.116506	0.691635	-0.773545	0.00117156	-0.242145	0.404241	0.0811056	0.782833	-0.242699	0.403133	0.395224	0.161918	-0.817731	0.000353034	0.775963	0.00110474	0.172097	0.556325	-0.606837	0.0213839	0.472191	0.0882252	-0.0199188	0.946115	-0.0214347	0.94202	-0.369608	0.193376
A_52_P231170	Megf9	blue	-0.387545	0.17097	-0.39487	0.162328	0.119982	0.682866	-0.552373	0.0405303	0.870253	5.17792e-05	-0.122621	0.676231	-0.594842	0.0248441	-0.0703251	0.811188	0.174421	0.550923	-0.12101	0.680278	0.215258	0.45987	-0.506493	0.0645735	0.587071	0.0273	0.531669	0.0503813	-0.748662	0.00206492	0.319938	0.264798	-0.372185	0.190047	0.536183	0.0480992	-0.311557	0.278218
A_51_P287810	Mgst1	blue	0.526432	0.0531265	0.534636	0.0488725	-0.307422	0.284983	0.464444	0.0943064	-0.84155	0.000160928	0.0745739	0.799985	0.781877	0.000954043	0.0358362	0.903198	0.384871	0.174198	0.307425	0.284978	-0.216281	0.457688	0.780611	0.000984809	-0.634527	0.0147889	-0.185121	0.526346	0.445898	0.110036	-0.425231	0.129581	0.219128	0.451641	-0.232956	0.422845	0.32362	0.259028
A_52_P502332	Mir99ahg	blue	-0.586251	0.0275692	-0.588359	0.0268808	0.442754	0.112869	-0.393221	0.164248	0.905159	8.54127e-06	0.162598	0.578633	-0.813322	0.000403346	-0.222094	0.445386	-0.220991	0.447708	-0.236717	0.415179	0.382839	0.176677	-0.661379	0.00999946	0.791108	0.000752065	0.434645	0.120408	-0.677703	0.00773807	0.290839	0.313075	-0.188788	0.518038	0.113596	0.699003	-0.616616	0.0188428
A_51_P364274	Mitf	blue	0.574125	0.0317876	0.580755	0.0294259	-0.224852	0.439606	0.691005	0.00620717	-0.729707	0.00305313	0.483953	0.0795243	0.36353	0.201372	-0.415024	0.140045	0.0345528	0.90665	0.66391	0.00961904	0.099563	0.73488	0.605368	0.0217871	-0.3191	0.266121	-0.119863	0.683165	0.367105	0.196644	-0.624051	0.0170691	-0.0550177	0.851814	-0.0992304	0.735737	0.0130193	0.964766
A_51_P217517	Mmel1	blue	0.642589	0.0131984	0.647666	0.0122661	-0.390603	0.167327	0.626065	0.0166113	-0.668248	0.00899322	0.304264	0.290216	0.574625	0.031605	-0.00521651	0.985879	0.440801	0.114655	0.190092	0.515097	-0.155667	0.595136	0.183424	0.530212	-0.373439	0.188441	-0.595248	0.0247206	0.345464	0.226361	0.0582172	0.843291	0.107948	0.713378	-0.438011	0.117239	0.192487	0.509716
A_52_P15507	Mmgt2	blue	-0.746444	0.00216528	-0.737878	0.00258959	0.473811	0.0869889	-0.681819	0.00723619	0.568424	0.0339288	-0.372003	0.190281	-0.452164	0.104534	0.123216	0.674738	-0.239515	0.409522	0.0505476	0.863747	-0.125804	0.66826	-0.0638291	0.82838	0.240363	0.407815	0.594865	0.0248371	-0.28551	0.322427	-0.150284	0.608082	0.0567639	0.84716	0.584346	0.0282024	-0.172816	0.554651
A_52_P327537	Mpdz	blue	-0.507653	0.0638629	-0.524866	0.0539683	0.404083	0.151873	-0.420813	0.134043	0.83886	0.000176939	-0.115633	0.693843	-0.626559	0.0165004	-0.0616967	0.83404	0.238204	0.412168	-0.433384	0.121611	0.0258292	0.930157	-0.50078	0.0681555	0.72381	0.00342651	0.427784	0.127048	-0.770942	0.00124706	0.154768	0.59729	-0.142953	0.625884	0.171801	0.557014	-0.206446	0.478872
A_51_P296846	Mpped1	blue	-0.697247	0.00557573	-0.699951	0.00531827	0.563848	0.0357229	-0.445359	0.110518	0.80845	0.000465492	-0.172421	0.55557	-0.580609	0.0294764	0.122819	0.675734	-0.092054	0.754291	-0.325118	0.256702	0.0371312	0.899715	-0.763242	0.00149336	0.62029	0.0179498	0.102079	0.728409	-0.543001	0.0447961	0.606477	0.0214822	0.113537	0.699155	-0.0247402	0.933096	-0.234941	0.41879
A_51_P372312	Mrpl54	blue	0.535146	0.0486168	0.538778	0.0468219	-0.39932	0.15722	0.342378	0.230814	-0.79689	0.00064411	-0.211589	0.467737	0.738639	0.00254946	0.232091	0.42462	0.274978	0.341367	0.224418	0.440515	-0.315726	0.271493	0.523499	0.0547102	-0.712462	0.0042454	-0.457239	0.100219	0.618477	0.0183863	-0.0875615	0.76597	0.18583	0.524736	-0.151148	0.605996	0.639202	0.0138497
A_51_P445487	Mturn	blue	-0.372781	0.189283	-0.388297	0.17007	0.184947	0.526742	-0.474623	0.0863739	0.799934	0.000592486	-0.119286	0.684617	-0.598107	0.0238635	-0.211258	0.46845	0.185126	0.526334	0.00384597	0.989589	0.163063	0.577532	-0.27086	0.348937	0.606328	0.0215231	0.713633	0.00415445	-0.802502	0.000551586	-0.0902854	0.758883	-0.291796	0.311414	0.681686	0.00725201	-0.240421	0.407699
A_51_P218910	Mturn	blue	-0.248714	0.391207	-0.270694	0.349244	0.116343	0.692047	-0.3004	0.296693	0.716435	0.00394294	0.0297362	0.919622	-0.302499	0.293163	0.130242	0.657199	0.114095	0.697738	-0.382205	0.177455	0.264034	0.361687	-0.603347	0.0223506	0.496752	0.0707644	0.123624	0.673714	-0.725277	0.00333041	0.514327	0.0598841	-0.203884	0.484466	-0.160604	0.583363	-0.4039	0.152075
A_51_P465449	Mybpc3	blue	0.0684323	0.816189	0.0841098	0.774974	0.0119583	0.967636	0.124057	0.672631	-0.53306	0.0496698	-0.31474	0.273074	0.252667	0.383471	-0.103291	0.725298	0.134834	0.645823	0.110412	0.707096	-0.235675	0.417295	0.612789	0.0198083	-0.381456	0.178378	0.089808	0.760124	0.537006	0.0476912	-0.455404	0.101765	0.54007	0.0461949	0.179082	0.540157	0.594568	0.024928
A_51_P126476	Myo1b	blue	0.598324	0.0237994	0.614881	0.0192761	-0.511805	0.0613663	0.448074	0.108103	-0.923624	2.42704e-06	0.108978	0.710749	0.80036	0.000585548	0.153651	0.599973	0.0158391	0.957141	-0.0182829	0.950535	-0.0421121	0.886338	0.586375	0.0275285	-0.789751	0.000779386	-0.4682	0.0913231	0.795254	0.000673311	-0.0774765	0.792352	0.22402	0.441346	-0.465187	0.0937115	0.2386	0.411367
A_51_P126484	Myo1b	blue	0.524431	0.0542036	0.547131	0.0428776	-0.400549	0.155829	0.469092	0.0906243	-0.920848	2.98828e-06	0.152728	0.602191	0.669054	0.0088804	-0.000788511	0.997865	-0.0508919	0.862827	0.0868144	0.767916	0.020151	0.945488	0.645321	0.0126902	-0.718514	0.00379155	-0.350584	0.219094	0.829034	0.00024677	-0.209534	0.472172	0.270203	0.350154	-0.395366	0.161753	0.212613	0.465535
A_51_P392943	Napepld	blue	-0.439797	0.11558	-0.477355	0.084327	0.390637	0.167287	-0.332912	0.244804	0.772898	0.00118998	-0.107656	0.714124	-0.426243	0.128573	0.081096	0.782858	-0.0502649	0.864502	-0.187402	0.521169	-0.0202755	0.945151	-0.476489	0.0849724	0.602628	0.022554	0.289899	0.314714	-0.842112	0.000157735	0.028708	0.922393	-0.114931	0.69562	0.139467	0.634417	-0.232285	0.42422
A_51_P477850	Ncdn	blue	-0.586721	0.0274145	-0.590343	0.0262449	0.25541	0.378152	-0.706001	0.00477585	0.932887	1.14036e-06	-0.184347	0.528107	-0.70528	0.00483811	-0.0469276	0.87343	-0.00807031	0.978156	-0.187225	0.521572	0.269227	0.351966	-0.40312	0.152943	0.581206	0.0292701	0.706556	0.00472835	-0.68699	0.00664186	0.115243	0.69483	-0.197462	0.49862	0.507368	0.0640371	-0.434471	0.120574
A_52_P568028	Ncdn	blue	-0.555959	0.0389797	-0.572037	0.0325598	0.334124	0.242984	-0.554802	0.0394754	0.92053	3.05898e-06	-0.10415	0.723093	-0.725081	0.00334312	0.0210586	0.943036	-0.248798	0.391042	-0.165324	0.572194	0.143795	0.623829	-0.627349	0.0163242	0.644843	0.0127779	0.39355	0.163864	-0.668624	0.00894048	0.162281	0.579383	-0.197302	0.498976	0.29854	0.29984	-0.407434	0.148182
A_52_P7948	Nckap1	blue	-0.694865	0.00581052	-0.708381	0.00457479	0.458514	0.0991542	-0.631109	0.0155056	0.937168	7.75108e-07	-0.306623	0.286301	-0.697287	0.00557184	0.144565	0.621953	-0.204039	0.484127	-0.373395	0.188497	0.0432257	0.88335	-0.702531	0.00508138	0.63289	0.0151288	0.302009	0.293986	-0.601274	0.0229404	0.376773	0.184213	0.00329464	0.991081	0.19522	0.503606	-0.203914	0.484401
A_52_P420563	Ncor2	blue	-0.512061	0.0612143	-0.526678	0.0529954	0.189252	0.516988	-0.687303	0.00660719	0.915229	4.45387e-06	-0.257402	0.374314	-0.657664	0.0105787	0.0335648	0.909309	0.117858	0.68822	-0.311189	0.278815	0.123027	0.675213	-0.426028	0.128786	0.563637	0.0358074	0.608161	0.0210257	-0.711536	0.00431851	0.0859513	0.770167	-0.261149	0.367151	0.530501	0.0509846	-0.295796	0.304518
A_51_P114067	Ncs1	blue	0.531722	0.0503541	0.554541	0.0395878	-0.728146	0.00314869	0.0544856	0.853233	-0.564335	0.0355289	-0.0126858	0.965668	0.540851	0.0458193	0.294629	0.306521	-0.0501611	0.86478	-0.0700613	0.811884	0.0100527	0.972791	0.230504	0.427883	-0.714515	0.00408691	-0.409788	0.145625	0.706927	0.00469679	0.326024	0.255301	-0.302557	0.293066	-0.0604019	0.83748	0.120061	0.682665
A_52_P478103	Ndnf	blue	-0.601122	0.022984	-0.620156	0.0179816	0.542644	0.0449648	-0.425238	0.129574	0.683866	0.00699616	-0.433783	0.121229	-0.448213	0.107981	0.211542	0.467837	0.118283	0.687146	-0.43592	0.119201	-0.352503	0.216408	-0.561512	0.0366655	0.54881	0.0421154	0.0959987	0.744076	-0.531465	0.0504861	0.309178	0.282098	0.163097	0.577452	0.086878	0.76775	0.232309	0.42417
A_52_P624475	Neurod2	blue	-0.504907	0.0655539	-0.519936	0.05668	0.359823	0.206352	-0.419062	0.13584	0.971305	7.5761e-09	0.0563902	0.848156	-0.831608	0.000226635	-0.185999	0.524351	-0.0968506	0.741875	-0.0910985	0.756771	0.341798	0.231656	-0.701176	0.00520481	0.805565	0.000505785	0.431792	0.12314	-0.79268	0.000721371	0.201302	0.490135	-0.143627	0.624238	0.235384	0.417887	-0.512102	0.0611901
A_51_P379341	Neurod2	blue	-0.411526	0.143758	-0.429459	0.125405	0.39242	0.165187	-0.220225	0.449324	0.910818	5.97946e-06	0.192708	0.509221	-0.845301	0.000140578	-0.27835	0.335237	-0.137652	0.638875	0.0302732	0.918175	0.354453	0.213699	-0.800743	0.000579352	0.874056	4.36889e-05	0.264426	0.360948	-0.787531	0.000825787	0.236012	0.416611	-0.136014	0.64291	0.101832	0.729044	-0.498018	0.0699365
A_52_P367520	Nexn	blue	0.580692	0.0294478	0.588799	0.0267387	-0.383241	0.176185	0.521959	0.0555557	-0.960206	5.26115e-08	0.061914	0.833463	0.818989	0.000339645	0.1124	0.702039	0.0373054	0.899247	0.104259	0.722815	-0.17374	0.552503	0.674434	0.00815565	-0.750553	0.00198233	-0.446074	0.109878	0.728359	0.00313549	-0.242468	0.403594	0.209058	0.4732	-0.400435	0.155957	0.399628	0.156872
A_52_P476973	Nfib	blue	-0.542728	0.0449252	-0.551123	0.0410814	0.387205	0.171379	-0.444181	0.111577	0.954107	1.22137e-07	0.0703723	0.811063	-0.798546	0.000615607	-0.149652	0.609609	-0.0564771	0.847924	-0.201292	0.490157	0.355072	0.212844	-0.681857	0.00723171	0.781209	0.000970187	0.425058	0.129754	-0.752304	0.00190817	0.30616	0.287067	-0.209093	0.473126	0.139488	0.634364	-0.547035	0.0429214
A_51_P304412	Nfib	blue	-0.538216	0.047096	-0.549325	0.0418835	0.43761	0.117613	-0.359689	0.206532	0.936913	7.93754e-07	0.0825504	0.779051	-0.777458	0.00106496	-0.106335	0.7175	-0.173693	0.552613	-0.126753	0.665888	0.27681	0.338029	-0.842348	0.000156407	0.79945	0.000600469	0.219252	0.451379	-0.729611	0.00305892	0.457658	0.0998678	-0.183264	0.530577	0.0749593	0.79897	-0.479254	0.0829243
A_52_P3723	Nfib	blue	-0.0938353	0.749673	-0.109442	0.709567	-0.0113483	0.969286	-0.164236	0.574761	0.782537	0.000938296	0.317055	0.269369	-0.788278	0.000809926	-0.38068	0.179336	-0.100869	0.73152	0.027639	0.925275	0.586705	0.0274199	-0.681468	0.00727798	0.723832	0.003425	0.302348	0.293416	-0.652206	0.0114761	0.176816	0.54538	-0.351468	0.217853	0.202868	0.486693	-0.592299	0.0256287
A_52_P148428	Nfix	blue	-0.572981	0.0322092	-0.592864	0.0254529	0.544121	0.0442698	-0.342223	0.231039	0.791578	0.000742776	-0.158857	0.587518	-0.624322	0.017007	0.0465788	0.874364	-0.059897	0.838822	0.130422	0.656751	-0.0777988	0.791505	-0.693808	0.0059171	0.646511	0.0124735	0.121357	0.679407	-0.667275	0.00913077	0.212374	0.466047	0.0681497	0.816937	0.21394	0.462688	-0.162566	0.578709
A_51_P478598	Nfix	blue	-0.50465	0.0657139	-0.519049	0.0571785	0.331538	0.246877	-0.50005	0.0686227	0.91797	3.67896e-06	-0.0836788	0.7761	-0.69857	0.00544863	-0.0688808	0.815004	0.0970341	0.741402	0.0303073	0.918083	0.150434	0.607719	-0.564014	0.0356566	0.682436	0.0071632	0.476782	0.0847535	-0.807294	0.000481319	0.132993	0.650373	-0.18709	0.521876	0.416116	0.138899	-0.383793	0.17551
A_51_P295192	Nfkbia	blue	0.534565	0.0489081	0.551768	0.0407964	-0.345099	0.226886	0.502882	0.0668216	-0.867733	5.77835e-05	0.015221	0.958812	0.518497	0.0574903	-0.00545981	0.985221	-0.0689474	0.814828	0.333762	0.243526	-0.146243	0.61787	0.404357	0.151567	-0.632047	0.0153063	-0.558728	0.0378128	0.857836	8.71174e-05	-0.0981281	0.738578	0.255231	0.378498	-0.222861	0.443776	0.499583	0.0689232
A_52_P236448	Ngfr	blue	0.0668715	0.820319	0.0860087	0.770017	-0.0434235	0.88282	0.070935	0.809578	-0.698267	0.00547755	-0.287329	0.319217	0.478621	0.08339	0.254576	0.379765	-0.0800383	0.785629	-0.0293212	0.92074	-0.461141	0.0969856	0.64362	0.0130048	-0.657832	0.0105519	-0.195975	0.501926	0.788789	0.000799224	-0.399842	0.156628	0.336136	0.239983	-0.0705067	0.810708	0.473557	0.0871821
A_52_P650180	Nipal2	blue	0.480522	0.0819974	0.493586	0.0728637	-0.443232	0.112435	0.250195	0.388299	-0.883512	2.79393e-05	-0.0802919	0.784965	0.883921	2.73811e-05	0.23792	0.412742	0.191252	0.512488	0.0803476	0.784819	-0.22182	0.445961	0.871991	4.79431e-05	-0.861791	7.42152e-05	-0.167784	0.566408	0.647046	0.0123771	-0.32029	0.264244	0.0222592	0.939793	-0.120865	0.680643	0.334068	0.243068
A_52_P472515	Nisch	blue	-0.760207	0.00160047	-0.770492	0.00126049	0.665906	0.00932703	-0.472078	0.0883119	0.728386	0.00313382	-0.235756	0.417131	-0.703901	0.00495899	-0.0503863	0.864178	-0.336923	0.238813	-0.125778	0.668325	-0.178113	0.542387	-0.400979	0.155343	0.615879	0.0190259	0.424092	0.130721	-0.486806	0.0775088	-0.114625	0.696395	0.035912	0.902994	0.416559	0.138437	-0.0982877	0.738167
A_52_P66371	Nlrx1	blue	-0.415134	0.13993	-0.405367	0.150451	0.21915	0.451596	-0.461956	0.0963201	0.741452	0.00240525	-0.0141393	0.961737	-0.762698	0.00151214	-0.371735	0.190626	0.122381	0.676834	0.0449326	0.878774	0.281207	0.330093	-0.262083	0.365378	0.63191	0.0153353	0.76338	0.00148865	-0.562252	0.036365	-0.104123	0.723162	-0.0549215	0.852071	0.549349	0.0418724	-0.345391	0.226467
A_51_P424739	Nmnat3	blue	-0.126099	0.667521	-0.100945	0.731323	0.424104	0.130709	0.355973	0.211603	-0.473296	0.0873809	0.0653804	0.824268	0.0792299	0.787749	-0.178484	0.541532	-0.159941	0.584938	0.328815	0.251015	-0.295806	0.304501	0.270143	0.350264	-0.119877	0.683129	-0.210652	0.469756	0.489965	0.0753193	-0.269353	0.351731	0.475845	0.0854542	-0.214884	0.460669	0.28573	0.322039
A_52_P567167	Npcd	blue	-0.508576	0.0633016	-0.529406	0.0515549	0.265564	0.358808	-0.633566	0.0149877	0.728291	0.00313971	-0.509185	0.0629331	-0.357586	0.209393	0.17596	0.547357	0.229929	0.429068	-0.271433	0.347879	-0.081903	0.780745	-0.228106	0.432836	0.38724	0.171337	0.541356	0.0455774	-0.657856	0.0105482	0.0422651	0.885927	0.109871	0.708474	0.449778	0.106606	0.0667702	0.820587
A_52_P598895	Npnt	blue	-0.563962	0.0356776	-0.576487	0.0309308	0.416823	0.138161	-0.518364	0.0575656	0.758507	0.00166307	-0.20263	0.487215	-0.571543	0.0327444	-0.0282407	0.923653	0.118524	0.686537	0.0488567	0.868268	-0.165929	0.570768	-0.285414	0.322598	0.559772	0.0373794	0.569612	0.033474	-0.712651	0.00423065	-0.143711	0.624034	-0.23511	0.418446	0.627754	0.0162345	-0.173584	0.552866
A_51_P289889	Npnt	blue	-0.542001	0.0452698	-0.563443	0.0358851	0.356537	0.210829	-0.564284	0.0355493	0.828778	0.000248843	-0.238681	0.411204	-0.549315	0.0418878	0.106634	0.716735	0.144972	0.620962	-0.206624	0.478484	-0.154146	0.598784	-0.405925	0.149836	0.566325	0.0347435	0.459045	0.098713	-0.756191	0.00175147	0.00423769	0.988529	-0.309024	0.282351	0.468951	0.0907345	-0.188174	0.519423
A_52_P28844	Nrap	blue	-0.177953	0.542756	-0.169927	0.561388	0.406272	0.149455	0.240177	0.408188	-0.578231	0.0303089	-0.0703658	0.81108	0.531558	0.0504386	0.295321	0.305333	-0.322912	0.260131	0.0796536	0.786638	-0.416401	0.138602	0.448029	0.108142	-0.449498	0.106851	-0.345477	0.226343	0.482527	0.0805461	-0.215839	0.458631	0.375654	0.185625	-0.474669	0.0863392	0.2174	0.455307
A_51_P308844	Nrn1	blue	-0.481562	0.0812419	-0.506205	0.0647506	0.48614	0.077976	-0.22998	0.428963	0.810473	0.000438819	0.0927629	0.752452	-0.546602	0.0431198	-0.0304304	0.917751	-0.0376223	0.898395	-0.335868	0.240381	0.11151	0.704303	-0.664996	0.00945929	0.75656	0.00173714	0.186455	0.523317	-0.815096	0.000382448	0.273561	0.343962	-0.0771536	0.7932	-0.152796	0.602028	-0.394178	0.163132
A_52_P371237	Nrp1	blue	-0.632581	0.0151936	-0.638845	0.0139197	0.474086	0.0867806	-0.513593	0.0603129	0.936202	8.47646e-07	-0.125664	0.668609	-0.873459	4.48847e-05	-0.236893	0.414822	0.00378679	0.989749	-0.126009	0.667746	0.199079	0.495038	-0.537546	0.0474249	0.791514	0.000744029	0.598062	0.0238768	-0.710095	0.00443409	0.100622	0.732153	-0.0967129	0.742231	0.460791	0.0972733	-0.28075	0.330913
A_52_P518715	Nsf	blue	-0.440328	0.11509	-0.449724	0.106653	0.236207	0.416214	-0.517002	0.0583401	0.815422	0.000378706	-0.152778	0.60207	-0.744708	0.00224645	-0.264736	0.360364	0.111289	0.704865	-0.0072935	0.980258	0.107301	0.71503	-0.289042	0.316211	0.649842	0.0118824	0.745885	0.00219116	-0.696476	0.00565089	-0.193867	0.506628	-0.184465	0.527839	0.731685	0.00293532	-0.202707	0.487046
A_51_P160202	Nsf	blue	-0.371351	0.191121	-0.379292	0.18106	0.163241	0.577111	-0.489391	0.0757139	0.807154	0.00048326	-0.071597	0.80783	-0.680929	0.00734248	-0.308252	0.283618	0.142476	0.627049	0.0645316	0.826517	0.283921	0.325246	-0.23285	0.423063	0.624801	0.0168976	0.81527	0.000380446	-0.753091	0.00187559	-0.164336	0.574524	-0.189096	0.517342	0.674651	0.00812734	-0.325148	0.256654
A_52_P542165	Nsmf	blue	-0.533187	0.0496052	-0.539676	0.0463856	0.244851	0.398843	-0.61849	0.0183831	0.923869	2.38191e-06	-0.100563	0.732307	-0.664407	0.00954571	-0.117638	0.688775	0.0894114	0.761155	-0.214587	0.461304	0.332341	0.245663	-0.38315	0.176296	0.628886	0.0159857	0.733113	0.00285258	-0.781968	0.000951847	0.106962	0.715897	-0.165627	0.571481	0.44497	0.110867	-0.478862	0.083213
A_52_P574668	Nt5e	blue	0.467478	0.0918911	0.504632	0.0657252	-0.407321	0.148305	0.366072	0.198003	-0.667373	0.00911686	0.188	0.519817	0.248429	0.391768	-0.243077	0.402379	0.0358046	0.903283	0.184692	0.527322	0.0814	0.782062	0.363913	0.200863	-0.424976	0.129835	-0.215825	0.458661	0.756526	0.00173847	-0.0910262	0.756959	0.212995	0.464715	-0.112289	0.702321	0.19066	0.513818
A_52_P55706	Ntrk3	blue	-0.750097	0.002002	-0.758277	0.00167168	0.436976	0.118207	-0.75933	0.00163252	0.795426	0.000670183	-0.506777	0.064399	-0.643386	0.0130485	0.215607	0.459125	-0.301441	0.294939	-0.190811	0.513479	-0.185267	0.526013	-0.449575	0.106783	0.414114	0.141005	0.401596	0.154649	-0.38401	0.175246	0.0985713	0.737435	-0.038853	0.895088	0.588968	0.0266845	-0.0172998	0.953192
A_51_P519251	Nupr1	blue	0.669336	0.00884123	0.685047	0.00686063	-0.544989	0.043865	0.4346	0.120451	-0.750208	0.00199717	0.14291	0.625988	0.652148	0.0114859	-0.027101	0.926726	0.56486	0.0353202	0.272947	0.345091	0.0052354	0.985828	0.569763	0.0334166	-0.591259	0.0259548	-0.249543	0.389578	0.462611	0.0957868	-0.132148	0.652467	0.0582548	0.843191	-0.187103	0.521848	0.225666	0.437908
A_51_P351062	Odf4	blue	0.415878	0.139148	0.445261	0.110606	-0.342834	0.230153	0.360178	0.205872	-0.891366	1.87059e-05	0.087417	0.766346	0.613814	0.0195462	0.0942182	0.748682	-0.168485	0.564764	0.133266	0.649699	-0.0972355	0.740881	0.575607	0.0312479	-0.75321	0.00187069	-0.407065	0.148586	0.921817	2.78137e-06	-0.122643	0.676175	0.133705	0.648613	-0.288119	0.31783	0.229077	0.430828
A_51_P137236	Olfm1	blue	-0.558056	0.0380936	-0.577531	0.0305573	0.39962	0.15688	-0.543871	0.0443868	0.849782	0.00011906	-0.316677	0.269972	-0.564628	0.0354124	-0.0129887	0.964849	0.24089	0.406755	-0.171136	0.558565	-0.0137396	0.962818	-0.364357	0.200272	0.625485	0.0167422	0.585244	0.0279027	-0.808448	0.000465522	0.011465	0.968971	0.0517949	0.860414	0.428697	0.126151	-0.0893549	0.761302
A_51_P374376	Olfr1366	blue	0.361341	0.204304	0.352359	0.216609	-0.154308	0.598395	0.421011	0.133841	-0.620129	0.0179881	-0.134466	0.646732	0.441593	0.113929	0.186973	0.522142	-0.234189	0.420324	0.308077	0.283906	-0.363396	0.201552	0.0920897	0.754198	-0.468667	0.0909563	-0.71826	0.00380981	0.5863	0.0275531	0.0165412	0.955243	0.160579	0.583422	-0.12888	0.660587	0.59934	0.0235008
A_51_P345274	Onecut2	blue	0.688081	0.00652156	0.699415	0.00536861	-0.674571	0.00813782	0.395672	0.1614	-0.619327	0.0181807	0.396056	0.160956	0.44812	0.108062	-0.0514096	0.861444	-0.31008	0.280623	0.213672	0.463261	0.32564	0.255894	0.297373	0.301825	-0.546213	0.043299	-0.347018	0.224141	0.582053	0.0289792	-0.0270543	0.926853	-0.282609	0.327583	-0.265518	0.358893	-0.173577	0.552882
A_52_P213916	Onecut2	blue	0.676474	0.00789313	0.681405	0.00728555	-0.597341	0.0240911	0.450319	0.106133	-0.740042	0.00247669	0.273437	0.344191	0.571332	0.0328238	0.0711978	0.808884	-0.282381	0.327992	0.122281	0.677084	0.039796	0.892555	0.33986	0.234486	-0.621292	0.0177117	-0.508995	0.063048	0.665112	0.00944234	-0.0658738	0.82296	-0.253881	0.381112	-0.294959	0.305954	0.0779301	0.791161
A_52_P63728	Osr1	blue	-0.168484	0.564766	-0.183681	0.529625	0.131572	0.653896	-0.255241	0.378479	0.595115	0.0247612	-0.198035	0.49735	-0.568366	0.033951	-0.313481	0.275102	0.55687	0.0385932	0.107003	0.715792	0.0611338	0.835535	-0.224885	0.439539	0.573284	0.032097	0.528046	0.0522694	-0.644428	0.0128547	-0.150622	0.607265	-0.0280729	0.924105	0.584597	0.0281185	0.120823	0.680749
A_52_P316697	Ost4	blue	0.583668	0.0284307	0.587962	0.0270094	-0.411046	0.144271	0.414534	0.140561	-0.599377	0.0234901	0.126856	0.665632	0.590143	0.0263085	0.060383	0.83753	0.183123	0.530899	0.631793	0.0153601	-0.163359	0.576832	0.319722	0.265139	-0.484009	0.0794844	-0.37508	0.186352	0.3053	0.288493	-0.0698528	0.812435	-0.0464776	0.874636	-0.0592566	0.840525	0.246409	0.395754
A_52_P451775	Otub2	blue	-0.348756	0.221671	-0.355781	0.211867	0.222003	0.445578	-0.353503	0.215016	0.89357	1.66227e-05	0.0413234	0.888454	-0.780077	0.000998041	-0.257917	0.373326	0.11496	0.695546	0.0295983	0.919993	0.307813	0.28434	-0.714419	0.00409425	0.775658	0.00111299	0.379913	0.180287	-0.750399	0.00198893	0.372721	0.18936	-0.274988	0.341349	0.377774	0.182955	-0.333701	0.243618
A_51_P119923	Pa2g4	blue	-0.497123	0.0705211	-0.507054	0.0642291	0.254931	0.379078	-0.590501	0.0261946	0.655555	0.0109188	-0.42269	0.132135	-0.550203	0.0414902	0.108518	0.711923	-0.276092	0.339336	0.107845	0.713641	-0.209925	0.471325	-0.399386	0.157146	0.354405	0.213766	0.334319	0.242692	-0.357629	0.209334	0.038733	0.89541	-0.163663	0.576114	0.730844	0.00298499	0.0921567	0.754024
A_52_P531651	Parvg	blue	-0.66705	0.00916284	-0.681392	0.00728708	0.579718	0.0297865	-0.453264	0.103588	0.85989	8.02064e-05	-0.0910539	0.756887	-0.665232	0.00942493	0.0402192	0.891418	-0.0721472	0.806379	-0.0560679	0.849015	-0.0158398	0.957139	-0.588464	0.0268469	0.678949	0.00758344	0.318725	0.266716	-0.716403	0.00394532	0.127493	0.664041	-0.0598125	0.839047	0.168407	0.564948	-0.357592	0.209384
A_52_P500979	Pcsk1	blue	0.569428	0.033544	0.582085	0.0289682	-0.509872	0.06252	0.341689	0.231815	-0.688804	0.00644271	0.0387186	0.895449	0.658154	0.0105009	0.10287	0.726376	0.433522	0.121479	-0.0714546	0.808206	-0.171162	0.558505	0.427649	0.127181	-0.570598	0.0330998	-0.356295	0.21116	0.482283	0.0807213	0.11334	0.699652	-0.200442	0.492028	-0.102281	0.727889	0.359342	0.207002
A_52_P46102	Pde1a	blue	-0.585051	0.0279668	-0.589942	0.0263725	0.359713	0.206501	-0.605942	0.021629	0.775271	0.00112353	-0.454141	0.102838	-0.614239	0.0194383	-0.0122143	0.966944	0.153435	0.600491	-0.138133	0.637692	-0.0221356	0.940127	-0.408479	0.147043	0.522738	0.055127	0.501691	0.067575	-0.538204	0.0471019	0.202282	0.48798	0.0717108	0.80753	0.580721	0.0294376	0.0924183	0.753346
A_51_P327011	Pde1a	blue	-0.584543	0.0281367	-0.590904	0.0260669	0.363011	0.202066	-0.589924	0.0263782	0.836984	0.000188853	-0.362803	0.202343	-0.749268	0.00203814	-0.118866	0.685676	0.0457858	0.876488	-0.126455	0.666633	0.0619753	0.8333	-0.454404	0.102614	0.617027	0.0187412	0.55586	0.0390221	-0.567134	0.0344275	0.125954	0.667883	-0.00933042	0.974746	0.621703	0.017615	-0.00357731	0.990316
A_51_P327016	Pde1a	blue	-0.52515	0.0538147	-0.528962	0.0517871	0.353938	0.214413	-0.51826	0.0576243	0.789348	0.000787658	-0.304165	0.290379	-0.675264	0.00804796	-0.154651	0.597572	0.202326	0.487882	0.00433113	0.988276	0.0621316	0.832885	-0.405181	0.150657	0.608032	0.0210602	0.559586	0.0374566	-0.62222	0.0174936	0.13924	0.634973	-0.0345275	0.906719	0.614363	0.0194069	-0.0128408	0.965249
A_52_P502828	Pde2a	blue	-0.415045	0.140023	-0.392149	0.165505	-0.0463871	0.874878	-0.686907	0.00665118	0.474618	0.086378	-0.339221	0.235424	-0.382148	0.177525	0.286656	0.320403	-0.363899	0.200881	-0.275591	0.340249	0.167439	0.567219	-0.43844	0.116839	0.0165986	0.955088	0.118207	0.687339	0.124088	0.672553	0.624827	0.0168916	-0.198905	0.495423	0.332669	0.24517	-0.178993	0.540361
A_51_P350453	Pdk4	blue	0.708512	0.00456389	0.70917	0.00450959	-0.503895	0.066185	0.558294	0.0379942	-0.874434	4.29432e-05	0.101114	0.730888	0.631561	0.0154093	0.0470912	0.872993	0.108562	0.711812	0.176936	0.545102	-0.283396	0.32618	0.464577	0.0941997	-0.625762	0.0166795	-0.562037	0.0364523	0.681929	0.00722319	-0.24595	0.396663	-0.0711514	0.809006	-0.185716	0.524993	0.475373	0.0858086
A_51_P443819	Pdzph1	blue	0.725546	0.00331302	0.743962	0.00228209	-0.766317	0.00139076	0.348322	0.222286	-0.797674	0.000630476	0.145904	0.618695	0.671885	0.0084931	0.111998	0.703063	-0.0322499	0.91285	0.106918	0.716009	0.134357	0.647001	0.432342	0.12261	-0.773718	0.00116667	-0.433312	0.12168	0.769243	0.00129839	0.0560431	0.849081	-0.0177417	0.951998	-0.23903	0.4105	0.124074	0.672588
A_52_P327176	Pdzrn3	blue	0.216792	0.4566	0.21917	0.451553	-0.00283427	0.992328	0.390009	0.168031	-0.598747	0.0236749	0.00920022	0.975098	0.645324	0.0126897	0.200714	0.491428	0.407954	0.147615	-0.099496	0.735053	-0.41274	0.142461	0.380202	0.179928	-0.394372	0.162907	-0.392341	0.165279	0.280902	0.33064	-0.092584	0.752916	0.370205	0.192601	-0.432916	0.122059	0.311185	0.278821
A_51_P411253	Pea15a	blue	-0.428766	0.126083	-0.440258	0.115155	0.150838	0.606744	-0.628295	0.0161153	0.695912	0.00570635	-0.35947	0.206829	-0.394177	0.163133	-0.0090818	0.975419	0.26612	0.357765	-0.126881	0.665569	0.0430706	0.883766	-0.0545509	0.853059	0.379577	0.180704	0.774708	0.00113902	-0.672578	0.00840023	-0.122245	0.677174	-0.11819	0.68738	0.684839	0.00688432	-0.08775	0.765478
A_51_P121266	Pex5l	blue	-0.518758	0.0573428	-0.509636	0.0626615	0.192888	0.508816	-0.579349	0.0299156	0.823699	0.000293111	-0.00355885	0.990366	-0.706155	0.00476269	-0.0765048	0.794905	-0.247296	0.394002	-0.117589	0.688899	0.502804	0.0668704	-0.559181	0.0376245	0.499497	0.0689787	0.450997	0.105544	-0.444806	0.111014	0.413658	0.141487	-0.229131	0.430716	0.2941	0.307431	-0.602105	0.0227026
A_51_P310896	Pfkl	blue	-0.394377	0.162901	-0.39968	0.156812	0.092563	0.752971	-0.554739	0.0395023	0.752488	0.00190052	-0.130723	0.656004	-0.405839	0.149931	0.0876901	0.765634	0.265831	0.358306	-0.184933	0.526774	0.199157	0.494865	-0.37461	0.186949	0.413511	0.141642	0.485158	0.078669	-0.66622	0.00928168	0.205702	0.480493	0.00632771	0.982872	0.288134	0.317804	-0.435572	0.11953
A_51_P343818	Pgbd5	blue	-0.717036	0.00389871	-0.71792	0.00383437	0.404336	0.151591	-0.701216	0.00520108	0.95585	9.71972e-08	-0.211488	0.467955	-0.720981	0.00361789	0.0355183	0.904053	-0.142183	0.627766	-0.281259	0.33	0.184884	0.526885	-0.564493	0.0354659	0.618725	0.0183261	0.544705	0.0439971	-0.634246	0.0148467	0.297277	0.301989	-0.0584562	0.842655	0.356283	0.211178	-0.407097	0.14855
A_51_P230634	Phactr3	blue	0.661049	0.0100499	0.669908	0.00876214	-0.309198	0.282065	0.792189	0.000730854	-0.783535	0.000914885	0.470939	0.0891892	0.485444	0.0784666	-0.146785	0.616554	-0.00684326	0.981477	0.28403	0.325053	0.0732104	0.803576	0.160493	0.583626	-0.38125	0.178632	-0.725884	0.00329131	0.577996	0.0303923	0.0759838	0.796275	0.030747	0.916898	-0.634771	0.0147385	0.113433	0.699418
A_52_P259258	Phf20	blue	-0.462702	0.0957132	-0.457852	0.0997061	0.179496	0.539204	-0.536199	0.0480913	0.890445	1.96374e-05	-0.0111687	0.969772	-0.768632	0.00131726	-0.228946	0.431097	-0.0335608	0.90932	-0.125516	0.668978	0.423949	0.130865	-0.557618	0.0382776	0.657846	0.0105498	0.586107	0.0276166	-0.626611	0.0164887	0.331251	0.24731	-0.230119	0.428675	0.465884	0.0931548	-0.465722	0.093284
A_51_P410260	Pip5k1b	blue	-0.520536	0.0563448	-0.543601	0.0445136	0.464524	0.0942423	-0.336008	0.240172	0.93296	1.13315e-06	-0.0206205	0.944219	-0.767995	0.00133716	-0.0926512	0.752742	-0.0350756	0.905244	-0.220109	0.449568	0.115488	0.69421	-0.797057	0.00064118	0.836145	0.00019439	0.224541	0.440256	-0.797121	0.000640068	0.29587	0.304391	-0.110042	0.708038	0.118745	0.685982	-0.296089	0.304017
A_51_P337195	Pipox	blue	0.569057	0.0336859	0.580102	0.0296524	-0.388535	0.169785	0.526247	0.0532254	-0.966517	1.89264e-08	0.119237	0.68474	0.809729	0.000448474	0.168581	0.564539	-0.105651	0.719248	0.152449	0.602863	-0.221212	0.447242	0.572914	0.0322336	-0.772899	0.00118995	-0.565839	0.0349341	0.791537	0.00074358	-0.171321	0.558132	0.153711	0.599827	-0.421357	0.133488	0.323296	0.259533
A_51_P154668	Pisd-ps1	blue	0.364599	0.199951	0.356112	0.211412	-0.0873207	0.766597	0.555532	0.0391622	-0.648297	0.0121538	0.259536	0.370226	0.514177	0.0599711	0.0724405	0.805606	0.0536004	0.855594	-0.0812527	0.782447	-0.222508	0.444516	0.344722	0.227427	-0.359763	0.206432	-0.492119	0.0738517	0.379121	0.181271	-0.315125	0.272456	0.182309	0.532757	-0.576246	0.0310173	0.103365	0.725106
A_52_P654624	Pisd-ps3	blue	0.263313	0.363049	0.23748	0.413632	0.181524	0.534553	0.608924	0.0208213	-0.583172	0.0285982	-0.00747903	0.979756	0.438057	0.117195	0.105223	0.720345	0.0976649	0.739773	0.136635	0.641379	-0.494439	0.0722941	0.199604	0.493878	-0.22638	0.436422	-0.647675	0.0122646	0.271166	0.348372	-0.299869	0.297589	0.305554	0.288072	-0.473264	0.0874049	0.561179	0.0368014
A_52_P609109	Pitpnc1	blue	0.441697	0.113834	0.447996	0.108172	-0.234835	0.419006	0.52124	0.0559537	-0.763676	0.00147853	0.312605	0.276518	0.677508	0.00776256	0.180477	0.536951	-0.117405	0.689362	-0.0950255	0.746593	-0.107888	0.71353	0.360866	0.204943	-0.559109	0.0376541	-0.603166	0.0224016	0.580677	0.0294527	0.0167063	0.954797	-0.126664	0.666111	-0.659627	0.0102695	0.0286114	0.922654
A_51_P322658	Plcxd1	blue	0.442653	0.112961	0.465702	0.0933001	-0.366269	0.197744	0.359673	0.206555	-0.917601	3.77651e-06	-0.0389966	0.894702	0.743063	0.00232558	0.179683	0.538776	0.0153576	0.958443	0.00386139	0.989547	-0.227384	0.434334	0.612809	0.0198033	-0.784141	0.000900907	-0.42529	0.129521	0.863047	7.04593e-05	-0.127572	0.663845	0.348557	0.221953	-0.33602	0.240155	0.392125	0.165532
A_51_P155755	Pld6	blue	0.55412	0.0397693	0.559756	0.0373863	-0.296512	0.303293	0.527284	0.052673	-0.892799	1.73287e-05	0.0350969	0.905186	0.588267	0.0269105	-0.0366619	0.900977	0.177948	0.542767	0.218932	0.452058	-0.310108	0.280578	0.66917	0.00886427	-0.593194	0.0253508	-0.354852	0.213147	0.676878	0.00784185	-0.477017	0.0845787	0.115645	0.693811	-0.171678	0.557301	0.525323	0.0537216
A_51_P280785	Plekha2	blue	-0.625963	0.0166343	-0.632484	0.0152142	0.352389	0.216567	-0.614209	0.0194459	0.898338	1.27612e-05	-0.0959109	0.744303	-0.716301	0.00395288	0.0708066	0.809916	-0.287153	0.319528	-0.287861	0.318283	0.158063	0.589411	-0.612648	0.0198446	0.591327	0.0259336	0.386809	0.171855	-0.564168	0.0355955	0.248858	0.390923	-0.227387	0.434328	0.239875	0.408797	-0.478989	0.0831192
A_51_P418725	Plekhf1	blue	0.48668	0.077597	0.501879	0.0674555	-0.43526	0.119825	0.35927	0.2071	-0.821009	0.000319012	0.15672	0.592619	0.597237	0.024122	0.105724	0.719062	-0.28578	0.32195	0.181142	0.535427	0.0386102	0.89574	0.55986	0.0373434	-0.743271	0.00231548	-0.376183	0.184957	0.808546	0.000464204	-0.251855	0.385054	0.0651588	0.824855	-0.295316	0.30534	0.0653418	0.82437
A_51_P503883	Plekhg4	blue	0.592905	0.0254403	0.596534	0.0243323	-0.406986	0.148672	0.486712	0.0775746	-0.873843	4.41129e-05	0.0598194	0.839029	0.61991	0.0180406	-0.0261133	0.929391	0.042939	0.884119	0.260715	0.367977	-0.331346	0.247166	0.673529	0.00827415	-0.624347	0.0170013	-0.297898	0.30093	0.643103	0.0131016	-0.538666	0.0468764	0.0770231	0.793543	-0.0135615	0.9633	0.458434	0.0992213
A_51_P417917	Plekhg5	blue	-0.720669	0.00363951	-0.727578	0.00318399	0.685774	0.00677817	-0.395027	0.162146	0.858285	8.55686e-05	0.00926754	0.974916	-0.767673	0.00134732	-0.158344	0.58874	-0.17817	0.542255	0.0359047	0.903013	0.133228	0.649792	-0.524019	0.0544274	0.767034	0.00136764	0.458994	0.0987553	-0.709776	0.00446004	0.0551914	0.851351	-0.0265104	0.92832	0.181613	0.534349	-0.425735	0.129078
A_51_P101347	Pls1	blue	0.508888	0.0631131	0.524655	0.0540823	-0.407994	0.147571	0.441426	0.114082	-0.7803	0.000992505	0.351393	0.217959	0.551344	0.0409836	-0.00487925	0.986792	-0.164579	0.573951	-0.0299134	0.919144	0.0317152	0.91429	0.538023	0.0471905	-0.592658	0.0255171	-0.328923	0.25085	0.677343	0.0077832	-0.233754	0.421212	-0.208567	0.474266	-0.357076	0.210089	-0.0542975	0.853735
A_52_P480141	Plxna1	blue	-0.546003	0.0433956	-0.570342	0.033197	0.380625	0.179404	-0.519393	0.0569846	0.892941	1.71967e-05	-0.317502	0.268658	-0.596581	0.0243183	0.108612	0.711683	0.0247124	0.933171	-0.214615	0.461244	0.0967049	0.742251	-0.65017	0.0118253	0.614304	0.0194218	0.281692	0.329223	-0.719633	0.00371198	0.335797	0.240486	0.0424426	0.885451	0.213931	0.462708	-0.117088	0.690163
A_52_P661	Plxna4	blue	-0.46517	0.0937243	-0.480218	0.0822188	0.379819	0.180404	-0.313753	0.274663	0.92321	2.50474e-06	0.0335721	0.90929	-0.827979	0.000255429	-0.183201	0.530719	-0.117561	0.688968	-0.17643	0.546272	0.281966	0.328733	-0.860982	7.6718e-05	0.835292	0.000200145	0.20961	0.472007	-0.705251	0.00484064	0.418264	0.136665	-0.0891055	0.76195	0.119953	0.682938	-0.340107	0.234124
A_51_P258529	Pmp22	blue	0.530536	0.0509666	0.542346	0.0451058	-0.373469	0.188403	0.444683	0.111125	-0.932464	1.18301e-06	0.10813	0.712914	0.764301	0.00145736	0.153421	0.600525	0.00284777	0.992291	0.195815	0.502281	-0.232566	0.423645	0.69915	0.0053936	-0.773026	0.00118632	-0.405589	0.150206	0.741231	0.00241635	-0.342999	0.229913	0.0291709	0.921145	-0.301613	0.294651	0.265451	0.359019
A_51_P372141	Pnkd	blue	-0.649747	0.0118989	-0.652544	0.0114189	0.157526	0.590692	-0.865924	6.24347e-05	0.764349	0.00145576	-0.468187	0.091333	-0.388585	0.169725	0.409072	0.1464	-0.21773	0.454605	-0.574175	0.0317694	0.16439	0.574397	-0.395752	0.161307	0.193037	0.508482	0.396025	0.160992	-0.332845	0.244904	0.422812	0.132012	-0.0116457	0.968482	0.258494	0.372219	-0.299197	0.298726
A_51_P392377	Ppfia2	blue	-0.513512	0.0603603	-0.535994	0.0481933	0.495299	0.0717227	-0.2724	0.346096	0.914268	4.75558e-06	0.0594531	0.840003	-0.806586	0.000491215	-0.157166	0.591553	-0.103991	0.723501	-0.173959	0.551994	0.178663	0.541122	-0.801931	0.000560482	0.864406	6.65705e-05	0.211559	0.467801	-0.77654	0.00108924	0.249476	0.389709	-0.0784909	0.789688	0.0549946	0.851876	-0.360061	0.206029
A_52_P42537	Ppp1r13b	blue	-0.364274	0.200383	-0.371933	0.190372	0.0549075	0.852108	-0.556486	0.0387557	0.908035	7.14622e-06	0.0439963	0.881284	-0.699176	0.00539114	-0.134817	0.645864	-0.0225099	0.939116	-0.196545	0.500658	0.477816	0.0839849	-0.492109	0.0738584	0.60433	0.0220751	0.605491	0.021753	-0.710264	0.00442042	0.180194	0.537603	-0.341497	0.232094	0.359035	0.20742	-0.617071	0.0187303
A_51_P130409	Ppp1r13b	blue	-0.327005	0.25379	-0.335816	0.240457	0.0529256	0.857395	-0.488171	0.0765575	0.864854	6.53287e-05	0.138389	0.637063	-0.63664	0.0143584	-0.136489	0.641739	0.0244637	0.933842	-0.238425	0.411721	0.503773	0.0662616	-0.453194	0.103648	0.594598	0.0249187	0.581134	0.0292947	-0.7349	0.00275158	0.16022	0.584275	-0.376659	0.184357	0.239498	0.409557	-0.702634	0.00507212
A_51_P402484	Ppp1r9b	blue	-0.57169	0.0326897	-0.580866	0.0293876	0.121757	0.6784	-0.816216	0.000369708	0.795742	0.000664489	-0.423241	0.131578	-0.490798	0.0747492	0.346326	0.225128	-0.237941	0.412698	-0.459431	0.0983936	0.163291	0.576994	-0.462906	0.095548	0.259006	0.371238	0.354844	0.213159	-0.36216	0.203203	0.353745	0.21468	-0.165305	0.572238	0.326304	0.254868	-0.279319	0.333488
A_51_P412191	Ppp3cb	blue	-0.591038	0.0260246	-0.608466	0.0209436	0.293831	0.307894	-0.634142	0.0148681	0.916742	4.01123e-06	-0.279101	0.333881	-0.649471	0.0119472	0.142981	0.625815	-0.232644	0.423485	-0.398365	0.158307	0.223844	0.441716	-0.656798	0.0107174	0.55304	0.0402384	0.332229	0.245832	-0.583629	0.0284438	0.34884	0.221553	0.0305317	0.917478	0.184493	0.527775	-0.302934	0.292435
A_52_P258606	Prdx6	blue	-0.586114	0.0276143	-0.596304	0.0244013	0.214721	0.461018	-0.701776	0.0051499	0.831322	0.000228802	-0.26809	0.354081	-0.483399	0.0799202	0.253079	0.38267	-0.179768	0.53858	-0.265109	0.359664	0.115272	0.694757	-0.508047	0.0636229	0.38184	0.177904	0.38306	0.176406	-0.554327	0.03968	0.279966	0.332322	-0.0479416	0.870716	0.33051	0.248433	-0.403539	0.152477
A_52_P29987	Prickle2	blue	-0.379407	0.180915	-0.388876	0.169378	0.268381	0.353539	-0.278612	0.334764	0.881475	3.08612e-05	0.157997	0.589569	-0.806012	0.000499364	-0.199125	0.494937	-0.21914	0.451616	-0.0735009	0.802811	0.448635	0.107608	-0.877226	3.77599e-05	0.769315	0.00129619	0.165947	0.570725	-0.631001	0.0155287	0.473579	0.0871656	-0.116422	0.691846	0.0337325	0.908858	-0.514468	0.059802
A_51_P221062	Prkar2b	blue	0.375455	0.185878	0.397573	0.159213	-0.328959	0.250796	0.265435	0.35905	-0.921202	2.91132e-06	-0.117009	0.690363	0.769584	0.00128795	0.211232	0.468505	0.0573342	0.845642	0.0448043	0.879118	-0.294037	0.30754	0.784485	0.000893039	-0.840832	0.000165079	-0.271629	0.347516	0.838132	0.000181486	-0.301655	0.294579	0.257685	0.37377	-0.170155	0.560855	0.408102	0.147453
A_52_P31593	Prkce	blue	-0.707747	0.00462772	-0.727181	0.00320891	0.47182	0.0885098	-0.665646	0.00936474	0.89761	1.32978e-05	-0.412298	0.142932	-0.627527	0.0162849	0.2628	0.36402	-0.245051	0.398447	-0.263523	0.362652	-0.106116	0.718059	-0.663192	0.00972585	0.539969	0.0462437	0.238989	0.410581	-0.571507	0.032758	0.311208	0.278785	-0.0526808	0.858049	0.298208	0.300404	-0.0990502	0.736201
A_52_P375455	Prkce	blue	-0.61667	0.0188294	-0.6316	0.015401	0.46653	0.0926413	-0.491296	0.0744102	0.919648	3.26217e-06	-0.0696449	0.812984	-0.785274	0.000875217	-0.0359701	0.902838	-0.285246	0.322896	-0.0240705	0.934903	0.149622	0.609682	-0.667017	0.00916754	0.700015	0.00531233	0.351187	0.218247	-0.669429	0.00882836	0.162	0.580051	-0.164822	0.573376	0.28316	0.326601	-0.406104	0.149639
A_51_P290290	Prkcg	blue	-0.543954	0.0443477	-0.552791	0.0403471	0.321833	0.261818	-0.548292	0.0423495	0.982687	3.7461e-10	-0.0827889	0.778427	-0.801971	0.000559848	-0.140265	0.632459	0.0184667	0.950039	-0.156975	0.592009	0.320873	0.263325	-0.620546	0.0178886	0.744415	0.0022604	0.541555	0.0454823	-0.763991	0.00146782	0.246903	0.394777	-0.125323	0.669462	0.344134	0.228273	-0.422597	0.132229
A_52_P553069	Prkg1	blue	-0.421756	0.133082	-0.418636	0.136279	0.247364	0.393868	-0.40402	0.151942	0.863355	6.95621e-05	0.0694088	0.813608	-0.799536	0.000599052	-0.380754	0.179244	0.114774	0.696017	-0.0661893	0.822125	0.404564	0.151339	-0.492121	0.0738508	0.768613	0.00131787	0.657004	0.0106842	-0.715285	0.00402867	0.142601	0.626743	-0.0446646	0.879492	0.39457	0.162676	-0.439673	0.115695
A_51_P369056	Prox1	blue	-0.725724	0.00330157	-0.741141	0.00242085	0.543067	0.0447651	-0.592319	0.0256225	0.835797	0.00019672	-0.202631	0.487213	-0.492482	0.0736064	0.242982	0.402568	-0.200846	0.491137	-0.260748	0.367915	-0.141843	0.628596	-0.501903	0.0674403	0.535281	0.0485488	0.334206	0.242862	-0.680505	0.00739355	0.201539	0.489611	-0.221811	0.445982	0.20855	0.474301	-0.323306	0.259517
A_51_P369058	Prox1	blue	-0.651125	0.0116605	-0.668796	0.00891645	0.574077	0.0318051	-0.4499	0.106499	0.833488	0.00021278	-0.0506881	0.863372	-0.60165	0.0228324	-0.0357525	0.903423	-0.0792859	0.787602	-0.0498205	0.865691	-0.0199578	0.946009	-0.386507	0.172218	0.673024	0.00834094	0.519887	0.0567076	-0.811095	0.000430861	-0.064747	0.825946	-0.230189	0.428531	0.317877	0.268062	-0.379105	0.181292
A_51_P344461	Prrt2	blue	-0.690935	0.00621459	-0.697552	0.00554622	0.466855	0.0923833	-0.539647	0.0463995	0.830995	0.000231304	-0.226102	0.437	-0.631142	0.0154986	0.180664	0.536524	-0.313437	0.275173	-0.477917	0.08391	0.166225	0.570072	-0.762278	0.00152673	0.552946	0.0402798	0.11448	0.696762	-0.425897	0.128917	0.552543	0.0404558	0.166898	0.568489	-0.0902779	0.758902	-0.293689	0.308139
A_52_P271528	Psrc1	blue	-0.449047	0.107246	-0.46116	0.0969707	0.412136	0.143105	-0.339311	0.235291	0.79929	0.000603127	-0.0970366	0.741395	-0.610727	0.0203439	-0.137703	0.638751	0.3858	0.173072	-0.148386	0.612672	-0.0358008	0.903293	-0.508842	0.0631406	0.746321	0.00217093	0.409427	0.146016	-0.806337	0.000494745	0.163042	0.577582	-0.0696288	0.813027	0.257025	0.375039	-0.124949	0.670396
A_51_P311904	Ptk2b	blue	-0.477909	0.083916	-0.495412	0.0716478	0.351047	0.218443	-0.385082	0.173942	0.921528	2.84194e-06	-0.0182451	0.950637	-0.768601	0.00131824	-0.0404161	0.89089	-0.215049	0.460317	-0.120614	0.681273	0.240077	0.40839	-0.861858	7.40092e-05	0.740162	0.00247052	0.155451	0.595655	-0.669368	0.00883678	0.410975	0.144348	-0.0935639	0.750376	0.0921316	0.75409	-0.376086	0.185079
A_52_P148883	Ptprf	blue	0.625241	0.0167975	0.637811	0.0141243	-0.460915	0.0971713	0.480119	0.0822913	-0.956158	9.32579e-08	0.0403358	0.891105	0.794578	0.000685668	0.0635949	0.829002	0.294421	0.306878	0.101165	0.730758	-0.219343	0.451188	0.745612	0.00220386	-0.747079	0.00213615	-0.342844	0.230138	0.698254	0.00547874	-0.283868	0.325341	0.0721387	0.806401	-0.217943	0.454154	0.443163	0.112498
A_51_P185639	Ptprf	blue	0.560935	0.0369013	0.577142	0.0306962	-0.456489	0.100848	0.3727	0.189387	-0.920907	2.97534e-06	-0.0317474	0.914203	0.804377	0.000523171	0.0974433	0.740345	0.336348	0.239667	0.139375	0.634642	-0.19652	0.500714	0.815837	0.000373985	-0.786497	0.00084814	-0.224141	0.441094	0.678654	0.00761984	-0.312427	0.276807	0.129966	0.657883	-0.136528	0.641642	0.414578	0.140515
A_51_P342805	Ptpru	blue	-0.80342	0.000537522	-0.802859	0.000546081	0.735411	0.00272326	-0.457025	0.100398	0.806771	0.000488619	-0.179611	0.53894	-0.658668	0.0104197	-0.0388495	0.895097	-0.0674726	0.818728	-0.159056	0.587045	-0.000198477	0.999463	-0.543051	0.0447725	0.689247	0.00639472	0.368435	0.194904	-0.607098	0.0213131	0.324532	0.25761	0.0501797	0.86473	0.176912	0.545158	-0.191285	0.512413
A_51_P485810	Pygb	blue	-0.453107	0.103722	-0.447379	0.108718	0.258833	0.37157	-0.478838	0.0832304	0.729865	0.00304358	-0.0396352	0.892987	-0.68301	0.00709579	-0.372457	0.189699	0.211856	0.467162	-0.0399383	0.892173	0.270186	0.350185	-0.12401	0.672749	0.61283	0.019798	0.877563	3.71714e-05	-0.647834	0.0122362	-0.157515	0.590718	-0.186716	0.522724	0.642021	0.0133059	-0.328083	0.252134
A_52_P432919	Rab3d	blue	-0.417253	0.137713	-0.422493	0.132334	0.357731	0.209194	-0.302658	0.292896	0.841065	0.000163721	0.0908515	0.757412	-0.738291	0.00256773	-0.326821	0.254073	0.256158	0.376709	-0.100305	0.732971	0.249313	0.39003	-0.510768	0.0619831	0.823267	0.000297153	0.545052	0.0438356	-0.807753	0.000474986	0.0948814	0.746966	0.00714374	0.980663	0.204381	0.483378	-0.378972	0.181457
A_52_P392255	Rapgef5	blue	-0.601205	0.0229602	-0.605059	0.0218724	0.280329	0.331669	-0.661527	0.0099769	0.956088	9.41412e-08	-0.151967	0.604023	-0.750802	0.00197162	-0.069174	0.814229	-0.0906741	0.757873	-0.202391	0.487741	0.318629	0.266868	-0.526474	0.0531042	0.62871	0.0160242	0.618783	0.018312	-0.672867	0.00836183	0.210136	0.47087	-0.0900936	0.759381	0.437504	0.117713	-0.457292	0.100174
A_51_P516861	Rapgef5	blue	-0.53	0.0512448	-0.52502	0.0538847	0.351729	0.217488	-0.428765	0.126084	0.906428	7.90059e-06	0.104623	0.721881	-0.891711	1.83666e-05	-0.320829	0.263395	-0.0575992	0.844936	-0.154915	0.596938	0.377026	0.183895	-0.627914	0.0161993	0.804136	0.000526752	0.533518	0.0494371	-0.643349	0.0130555	0.244181	0.400177	-0.145793	0.618964	0.30331	0.291806	-0.514847	0.0595815
A_52_P450183	Rapgef5	blue	-0.478267	0.0836518	-0.485704	0.0782835	0.204284	0.48359	-0.550645	0.0412936	0.92589	2.03589e-06	-0.111976	0.703118	-0.784855	0.000884637	-0.106489	0.717105	-0.147697	0.614341	-0.0520387	0.859763	0.356777	0.210499	-0.671871	0.00849494	0.637939	0.0140987	0.435003	0.120068	-0.621042	0.017771	0.312426	0.276808	-0.124204	0.672262	0.432624	0.122339	-0.395169	0.161981
A_51_P348433	Rasal1	blue	-0.740458	0.00245542	-0.753587	0.00185527	0.597872	0.0239331	-0.530946	0.0507539	0.859551	8.1317e-05	-0.269465	0.351522	-0.559333	0.0375613	0.0908617	0.757386	0.0737669	0.80211	-0.368736	0.19451	0.00505775	0.986309	-0.517718	0.0579318	0.643853	0.0129613	0.402172	0.154004	-0.724557	0.00337729	0.265638	0.35867	0.170468	0.560125	0.119232	0.684754	-0.202626	0.487224
A_52_P671676	Rasgrf1	blue	-0.630995	0.0155298	-0.648999	0.01203	0.416313	0.138693	-0.562028	0.036456	0.96731	1.64187e-08	-0.171006	0.558869	-0.681408	0.00728522	0.0901175	0.759319	-0.138203	0.63752	-0.325288	0.256437	0.176691	0.545669	-0.715091	0.00404331	0.677019	0.00782405	0.325893	0.255503	-0.728663	0.00311678	0.362268	0.203059	-0.0345911	0.906547	0.137014	0.640446	-0.371069	0.191484
A_52_P420734	Rasgrp2	blue	0.599923	0.0233308	0.621016	0.0177771	-0.398906	0.157691	0.535083	0.0486481	-0.879203	3.44084e-05	0.0885793	0.763319	0.497265	0.0704279	-0.142108	0.627947	0.0619751	0.8333	0.390998	0.16686	-0.13576	0.643537	0.503307	0.0665539	-0.585137	0.0279382	-0.408858	0.146632	0.794019	0.000696027	-0.218594	0.452773	0.185856	0.524676	-0.0950088	0.746636	0.481275	0.0814503
A_51_P302942	Rasl10a	blue	-0.601668	0.0228274	-0.626293	0.01656	0.595006	0.0247942	-0.364951	0.199485	0.84069	0.000165912	-0.18489	0.526871	-0.747715	0.0021073	-0.100252	0.733105	-0.125176	0.66983	0.095949	0.744205	-0.111577	0.704132	-0.590589	0.0261668	0.753734	0.00184928	0.324406	0.257806	-0.730669	0.00299541	-0.00905285	0.975497	-0.0717351	0.807466	0.420532	0.134331	-0.0668145	0.820469
A_52_P189038	Rbms1	blue	0.391466	0.166308	0.407008	0.148648	-0.275606	0.340221	0.355491	0.212266	-0.909625	6.45866e-06	-0.0730988	0.80387	0.768959	0.00130715	0.234831	0.419015	-0.176748	0.545537	0.290661	0.313386	-0.32097	0.263173	0.616196	0.0189469	-0.812648	0.000411514	-0.455198	0.101939	0.814507	0.000389283	-0.205314	0.48134	0.233747	0.421227	-0.187415	0.521141	0.420503	0.134361
A_52_P534250	Rbms3	blue	0.56745	0.0343048	0.554642	0.039544	-0.322535	0.26072	0.539141	0.0466452	-0.658919	0.0103803	0.0704513	0.810854	0.622831	0.017351	0.146139	0.618124	0.0185766	0.949741	-0.0807205	0.783842	-0.279616	0.332952	0.1897	0.515978	-0.423636	0.13118	-0.656463	0.0107714	0.417884	0.137058	0.077634	0.791938	-0.0531732	0.856734	-0.420338	0.134529	0.480229	0.0822111
A_52_P414464	Rcan2	blue	0.626174	0.0165868	0.632955	0.0151153	-0.565735	0.0349749	0.425324	0.129488	-0.861339	7.56057e-05	0.128248	0.662159	0.819996	0.00032923	0.24545	0.397654	0.0100346	0.97284	-0.126067	0.667601	-0.0382932	0.896592	0.504543	0.0657806	-0.783063	0.000925889	-0.53735	0.0475214	0.712295	0.00425857	-0.014113	0.961808	0.0468961	0.873515	-0.495808	0.0713859	0.171026	0.558822
A_52_P399175	Rffl	blue	0.303866	0.290878	0.311731	0.277934	-0.235545	0.41756	0.254122	0.380645	-0.698349	0.0054697	0.0332552	0.910143	0.491737	0.0741107	0.0974708	0.740274	-0.122731	0.675955	-0.228033	0.432988	-0.253563	0.38173	0.631799	0.0153587	-0.556285	0.0388411	-0.181825	0.533864	0.645709	0.0126192	-0.447519	0.108593	-0.00909358	0.975387	-0.206881	0.477926	0.236307	0.416012
A_51_P199634	Rgag4	blue	0.46894	0.0907431	0.472663	0.0878639	-0.285934	0.321678	0.460274	0.0976981	-0.868574	5.57207e-05	-0.122243	0.67718	0.723789	0.00342785	0.217416	0.455272	0.0963864	0.743074	0.105167	0.720488	-0.449496	0.106852	0.451676	0.104955	-0.676369	0.00790648	-0.602739	0.0225224	0.712729	0.00422454	-0.158615	0.588094	0.388994	0.169237	-0.266708	0.356663	0.61378	0.0195548
A_51_P501757	Rgmb	blue	-0.184762	0.527162	-0.187652	0.520604	-0.298282	0.300278	-0.700995	0.00522139	0.631424	0.0154384	-0.380431	0.179645	-0.373769	0.18802	0.18297	0.531247	0.00695861	0.981164	-0.215835	0.458638	0.279445	0.333261	-0.341185	0.23255	0.128923	0.660479	0.404661	0.151232	-0.286179	0.321245	0.311949	0.27758	-0.127231	0.664695	0.534587	0.0488974	-0.165267	0.572329
A_51_P389957	Rgs14	blue	-0.425979	0.128836	-0.432489	0.122469	0.341709	0.231786	-0.272056	0.34673	0.879379	3.41225e-05	0.151489	0.605174	-0.93521	9.27784e-07	-0.366553	0.19737	-0.1497	0.609492	-0.0193285	0.94771	0.467177	0.0921288	-0.748419	0.00207572	0.839681	0.000171919	0.350603	0.219066	-0.625105	0.0168283	0.217959	0.45412	0.00253578	0.993136	0.1591	0.586938	-0.482893	0.0802828
A_51_P135012	Rhpn2	blue	0.63365	0.0149703	0.648015	0.012204	-0.539298	0.0465686	0.464883	0.0939548	-0.830277	0.000236873	0.308132	0.283814	0.608802	0.0208537	-0.0287612	0.92225	-0.0301547	0.918494	0.0523138	0.859029	0.0992247	0.735751	0.588048	0.0269816	-0.659328	0.0103162	-0.3272	0.25349	0.690363	0.00627519	-0.199519	0.494066	-0.257311	0.374489	-0.270758	0.349126	0.0345276	0.906718
A_51_P111164	Rnd1	blue	0.462976	0.0954911	0.466237	0.0928742	-0.336279	0.239769	0.390768	0.167132	-0.7215	0.00358212	-0.0575524	0.84506	0.779172	0.00102078	0.227696	0.433687	0.385158	0.173849	-0.00294157	0.992037	-0.269112	0.352178	0.42766	0.127171	-0.605023	0.0218823	-0.458262	0.0993636	0.441152	0.114333	0.0312091	0.915653	0.280708	0.330989	-0.303428	0.291609	0.41348	0.141676
A_52_P343839	Rnd3	blue	0.606198	0.0215586	0.599085	0.0235755	-0.501663	0.0675924	0.412966	0.142221	-0.624581	0.0169477	0.0635307	0.829172	0.551415	0.0409523	0.146169	0.618051	0.121811	0.678264	-0.257265	0.374576	-0.1308	0.655811	0.222377	0.444792	-0.483635	0.0797515	-0.562924	0.0360937	0.49593	0.0713051	0.100754	0.731814	-0.20239	0.487742	-0.320892	0.263295	0.365383	0.198913
A_52_P22696	Rnf112	blue	-0.500374	0.0684153	-0.51298	0.060672	0.237895	0.412792	-0.622977	0.0173171	0.812065	0.000418701	-0.322817	0.260279	-0.615278	0.0191762	-0.0648928	0.82556	0.167145	0.567909	-0.212388	0.466017	-0.0409618	0.889424	-0.278565	0.33485	0.557354	0.0383885	0.690907	0.00621757	-0.681867	0.00723057	-0.0913263	0.756179	-0.139055	0.635428	0.696016	0.00569617	-0.080789	0.783662
A_51_P500661	Rnf182	blue	-0.462426	0.0959373	-0.470307	0.0896781	0.403095	0.152972	-0.323084	0.259862	0.826379	0.000269029	0.0218755	0.940829	-0.881397	3.09775e-05	-0.441926	0.113624	-0.0251828	0.931901	0.214316	0.461884	0.263022	0.363599	-0.447626	0.108499	0.80311	0.000542231	0.627184	0.0163609	-0.708526	0.00456272	-0.126823	0.665714	-0.068949	0.814823	0.564808	0.035341	-0.287859	0.318287
A_52_P213722	Rnf207	blue	0.421037	0.133815	0.421419	0.133425	-0.262733	0.364146	0.386112	0.172695	-0.729274	0.00307937	-0.0778673	0.791325	0.717825	0.00384122	0.400223	0.156197	0.045102	0.87832	-0.0517763	0.860464	-0.540027	0.0462157	0.220422	0.448908	-0.60536	0.0217892	-0.753843	0.00184485	0.6057	0.0216954	0.0811219	0.78279	0.193078	0.508392	-0.461989	0.0962932	0.49459	0.0721936
A_52_P226788	Rogdi	blue	-0.516521	0.0586157	-0.534448	0.0489671	0.322643	0.260551	-0.527706	0.052449	0.943384	4.20584e-07	-0.0972299	0.740896	-0.652948	0.0113508	0.0116096	0.96858	-0.0353612	0.904475	-0.07937	0.787382	0.172383	0.555658	-0.610639	0.0203671	0.667265	0.00913222	0.433095	0.121887	-0.812877	0.000408724	0.212857	0.46501	-0.170956	0.558986	0.296082	0.304029	-0.409573	0.145858
A_52_P303077	Rogdi	blue	-0.473891	0.0869283	-0.494147	0.0724885	0.32016	0.264449	-0.473504	0.0872221	0.926258	1.97761e-06	-0.0703405	0.811147	-0.675099	0.00806933	-0.0341273	0.907795	-0.022013	0.940458	-0.0178214	0.951783	0.162079	0.579863	-0.612708	0.0198294	0.69154	0.00615103	0.413778	0.14136	-0.819278	0.000336628	0.161047	0.58231	-0.190746	0.513624	0.307247	0.285272	-0.381089	0.17883
A_52_P505977	Rpl29	blue	0.186096	0.524131	0.186253	0.523774	0.182255	0.532881	0.495562	0.0715481	-0.636227	0.0144418	-0.13854	0.636691	0.44061	0.114831	0.181621	0.534332	0.0538431	0.854947	0.345373	0.226492	-0.588367	0.0268783	0.104874	0.721238	-0.34546	0.226367	-0.752562	0.00189743	0.516847	0.0584289	0.0301552	0.918492	0.358869	0.207644	-0.345586	0.226186	0.696694	0.00562955
A_51_P457989	Rragd	blue	0.42324	0.131579	0.43784	0.117398	-0.395871	0.16117	0.240153	0.408238	-0.652979	0.0113456	-0.0341371	0.907769	0.428091	0.126746	0.00156825	0.995755	-0.290868	0.313026	0.536347	0.0480175	-0.0342501	0.907465	0.474875	0.0861837	-0.612406	0.0199071	-0.200284	0.492377	0.666032	0.00930879	-0.294519	0.30671	0.195845	0.502215	0.114303	0.69721	0.278342	0.335251
A_52_P490032	Rragd	blue	0.364754	0.199746	0.381265	0.178613	-0.318067	0.267759	0.263823	0.362085	-0.664916	0.00947103	-0.017501	0.952648	0.412191	0.143047	0.0269115	0.927238	-0.387309	0.171254	0.499828	0.0687653	-0.00782978	0.978807	0.41566	0.139377	-0.611528	0.0201346	-0.289869	0.314766	0.731074	0.00297132	-0.223251	0.442957	0.273515	0.344047	-0.0172122	0.953429	0.247743	0.393118
A_51_P142421	Rspo1	blue	0.657535	0.0105993	0.672234	0.00844618	-0.54163	0.0454467	0.50093	0.0680591	-0.871902	4.81323e-05	0.162187	0.579607	0.709874	0.00445208	0.0151217	0.959081	0.267112	0.355907	0.101373	0.730223	-0.115494	0.694194	0.562618	0.0362172	-0.665998	0.00931376	-0.389464	0.168678	0.646691	0.0124412	-0.18524	0.526075	0.164545	0.574031	-0.240968	0.406599	0.266201	0.357613
A_52_P271725	Rtn3	blue	-0.46064	0.0973968	-0.4546	0.102447	0.259139	0.370983	-0.429081	0.125774	0.762139	0.00153162	0.0824085	0.779422	-0.768359	0.00132578	-0.370089	0.192752	-0.00993655	0.973106	0.0740189	0.801446	0.360055	0.206037	-0.309881	0.280947	0.639158	0.0138583	0.726306	0.0032643	-0.597744	0.0239711	-0.102957	0.726155	-0.0873153	0.766611	0.543671	0.0444805	-0.512286	0.0610812
A_52_P94401	Rtn4rl1	blue	0.109005	0.710681	0.0867902	0.767979	-0.30594	0.287431	-0.295691	0.304698	0.454557	0.102483	-0.114553	0.696578	-0.0871581	0.76702	0.0826652	0.778751	0.232788	0.42319	0.139769	0.633675	0.17073	0.559513	-0.231151	0.42655	0.16444	0.574278	0.264577	0.360663	-0.568358	0.033954	0.164998	0.572963	-0.338783	0.236067	0.414545	0.140549	-0.13099	0.65534
A_52_P440709	Ryr2	blue	-0.569982	0.0333332	-0.595043	0.0247832	0.512517	0.0609451	-0.384018	0.175236	0.704617	0.00489595	-0.444359	0.111417	-0.566011	0.0348662	0.217636	0.454805	-0.131708	0.65356	-0.246959	0.394668	-0.175971	0.547331	-0.75979	0.00161564	0.528351	0.0521082	-0.108436	0.712133	-0.410443	0.144919	0.405772	0.150004	0.250731	0.387249	0.0480497	0.870427	0.209348	0.472574
A_51_P202143	Samm50	blue	-0.811859	0.000421261	-0.821964	0.00030961	0.479925	0.0824327	-0.825171	0.000279674	0.831856	0.000224762	-0.575064	0.0314449	-0.547394	0.0427577	0.291906	0.311222	-0.0644343	0.826775	-0.426869	0.127952	-0.143172	0.625349	-0.368051	0.195405	0.404994	0.150862	0.485479	0.0784416	-0.491574	0.0742214	0.188394	0.518926	-0.0405509	0.890528	0.476502	0.0849624	-0.0217626	0.941134
A_51_P161786	Sarm1	blue	-0.2081	0.475277	-0.211142	0.4687	0.162293	0.579356	-0.209195	0.472905	0.712636	0.00423181	0.190783	0.513542	-0.664033	0.00960087	-0.504829	0.0656024	0.262362	0.364848	0.284432	0.324338	0.38626	0.172516	-0.289706	0.315051	0.720612	0.00364344	0.703724	0.00497466	-0.796781	0.000646027	-0.12312	0.674979	-0.110567	0.706702	0.470976	0.08916	-0.409758	0.145658
A_52_P604618	Sbf1	blue	-0.642172	0.0132773	-0.65433	0.0111201	0.348774	0.221646	-0.710828	0.00437503	0.879547	3.38506e-05	-0.313282	0.275423	-0.648259	0.0121607	0.038201	0.89684	0.0411474	0.888926	-0.294833	0.30617	-0.0223262	0.939613	-0.319367	0.2657	0.557921	0.0381504	0.677033	0.00782235	-0.681835	0.00723437	-0.049335	0.866989	-0.198923	0.495384	0.588992	0.0266766	-0.225891	0.43744
A_51_P498388	Sbk1	blue	-0.0657514	0.823285	-0.0687089	0.815458	-0.315181	0.272366	-0.523864	0.0545117	0.387068	0.171543	-0.407262	0.14837	-0.267619	0.354961	0.263468	0.362756	-0.0634419	0.829407	-0.215433	0.459496	0.102197	0.728105	-0.38465	0.174467	-0.0226462	0.938748	0.0182328	0.950671	0.0146267	0.960419	0.453366	0.1035	-0.297169	0.302172	0.441482	0.11403	0.0980099	0.738883
A_51_P184340	Scn3b	blue	-0.480285	0.0821698	-0.492488	0.0736027	0.279859	0.332515	-0.481827	0.0810502	0.963939	2.93706e-08	-0.0478043	0.871084	-0.848802	0.00012352	-0.186095	0.524132	-0.077099	0.793344	-0.14781	0.614068	0.390206	0.167797	-0.684398	0.00693484	0.757749	0.00169159	0.460059	0.097875	-0.708585	0.00455788	0.255278	0.378407	-0.113534	0.699162	0.303301	0.291821	-0.410482	0.144878
A_52_P113611	Scn5a	blue	0.302149	0.293751	0.311665	0.278041	-0.169069	0.563397	0.299859	0.297605	-0.888191	2.20782e-05	-0.271409	0.347922	0.752187	0.00191304	0.273316	0.344413	-0.0734931	0.802831	0.0740012	0.801493	-0.454671	0.102386	0.660886	0.0100749	-0.776148	0.00109973	-0.416383	0.13862	0.807411	0.000479694	-0.253911	0.381054	0.366457	0.197497	-0.187452	0.521057	0.66642	0.00925291
A_51_P125695	Scn8a	blue	-0.585745	0.0277364	-0.589427	0.026537	0.240987	0.406562	-0.653027	0.0113375	0.927964	1.72494e-06	-0.103808	0.72397	-0.651828	0.0115404	0.0803762	0.784744	-0.186552	0.523097	-0.401726	0.154503	0.355475	0.212289	-0.630548	0.0156257	0.555649	0.0391122	0.423865	0.13095	-0.598558	0.0237303	0.45513	0.101997	-0.197285	0.499012	0.193371	0.507735	-0.544363	0.0441564
A_52_P962414	Sec14l3	blue	0.311007	0.279112	0.338657	0.236252	-0.123561	0.673874	0.416458	0.138542	-0.606464	0.0214857	0.0452654	0.877883	0.280493	0.331375	-0.0524958	0.858543	0.100705	0.731941	0.141919	0.628411	-0.268776	0.352804	0.102096	0.728366	-0.313098	0.275721	-0.526212	0.053244	0.659457	0.010296	0.142099	0.62797	0.351892	0.21726	-0.290695	0.313327	0.444977	0.110861
A_52_P534438	Sept3	blue	-0.592137	0.0256794	-0.599776	0.0233736	0.316959	0.269523	-0.622423	0.0174463	0.953805	1.26968e-07	-0.159047	0.587065	-0.752235	0.00191104	-0.111375	0.704646	-0.0506342	0.863516	-0.140308	0.632352	0.281637	0.329321	-0.496038	0.0712342	0.665385	0.00940263	0.648898	0.0120477	-0.729291	0.00307833	0.129001	0.660283	-0.0581057	0.843587	0.470608	0.0894447	-0.401586	0.154661
A_51_P346803	Sept9	blue	-0.613846	0.0195382	-0.6305	0.015636	0.562064	0.0364413	-0.36246	0.202802	0.861645	7.46618e-05	-0.155582	0.595341	-0.704951	0.00486675	-0.0126738	0.965701	-0.0296973	0.919726	-0.270612	0.349396	0.146523	0.617189	-0.760263	0.00159844	0.740621	0.00244715	0.157574	0.590578	-0.648934	0.0120414	0.410678	0.144667	0.157091	0.591731	-0.0441797	0.880792	-0.190783	0.513542
A_51_P236303	Serpina1d	blue	0.40382	0.152164	0.405823	0.149948	-0.154432	0.598098	0.487817	0.0768034	-0.535161	0.048609	0.0527301	0.857917	0.371586	0.190818	-0.128281	0.662077	0.381769	0.177992	0.115238	0.694843	-0.0102342	0.972301	0.302538	0.293098	-0.244841	0.398864	-0.278148	0.335603	0.312382	0.276879	-0.214708	0.461045	0.746341	0.00217003	-0.475212	0.0859299	0.331169	0.247434
A_51_P181297	Serpinb1a	blue	0.524336	0.0542552	0.544422	0.0441289	-0.468797	0.0908549	0.317054	0.269371	-0.823025	0.000299435	0.172299	0.555854	0.656584	0.0107518	0.0279945	0.924317	-0.0131574	0.964393	0.17299	0.554245	0.00966516	0.97384	0.775773	0.00110986	-0.72728	0.00320269	-0.123776	0.673335	0.677244	0.0077957	-0.353933	0.21442	-0.160248	0.584208	-0.157535	0.590671	0.0805421	0.784309
A_51_P246773	Sesn3	blue	0.470637	0.0894227	0.485564	0.0783816	-0.264037	0.361683	0.503551	0.0664011	-0.913534	4.99691e-06	0.0508327	0.862985	0.563732	0.0357695	-0.0506475	0.86348	-0.0702942	0.811269	0.284298	0.324577	-0.214166	0.462205	0.619617	0.0181107	-0.644403	0.0128592	-0.38618	0.172613	0.80809	0.000470381	-0.355335	0.212481	0.169919	0.561407	-0.119963	0.682913	0.453729	0.103189
A_51_P201747	Sez6l	blue	-0.607895	0.0210971	-0.637092	0.0142677	0.420584	0.134277	-0.566639	0.0346207	0.853477	0.000103396	-0.323706	0.258894	-0.517433	0.0580941	0.135738	0.643591	0.0371392	0.899694	-0.410199	0.145182	-0.0659354	0.822797	-0.421515	0.133328	0.581334	0.029226	0.458084	0.0995127	-0.771078	0.00124303	0.036791	0.90063	-0.0241809	0.934605	0.304904	0.28915	-0.14041	0.632103
A_52_P427377	Sez6l	blue	-0.283871	0.325335	-0.289217	0.315906	0.143573	0.624372	-0.341453	0.232158	0.863589	6.8886e-05	0.150136	0.60844	-0.689625	0.00635404	-0.312018	0.277468	0.280175	0.331947	0.0188067	0.94912	0.438765	0.116537	-0.527945	0.0523227	0.739743	0.00249203	0.557303	0.0384101	-0.843459	0.00015029	0.240673	0.407191	-0.299945	0.297461	0.340304	0.233835	-0.51035	0.062233
A_51_P199624	Sfswap	blue	-0.656708	0.0107318	-0.671087	0.00860093	0.485403	0.0784958	-0.5862	0.027586	0.744612	0.002251	-0.414418	0.140683	-0.569655	0.0334576	0.0657	0.823421	-0.0200425	0.945781	-0.0725766	0.805247	-0.286981	0.319831	-0.33867	0.236234	0.513446	0.060399	0.475919	0.0853987	-0.58673	0.0274116	-0.0285587	0.922796	-0.157328	0.591165	0.686048	0.00674729	0.07943	0.787224
A_52_P196161	Sh3gl2	blue	-0.813596	0.000400053	-0.828162	0.00025391	0.55845	0.0379289	-0.71345	0.00416856	0.795395	0.000670753	-0.474898	0.0861666	-0.354209	0.214038	0.394182	0.163128	-0.0970996	0.741232	-0.42947	0.125395	-0.107945	0.713387	-0.40841	0.147119	0.384907	0.174155	0.350343	0.219433	-0.589136	0.0266304	0.317902	0.268022	0.127945	0.662916	0.132453	0.651712	-0.144312	0.622569
A_51_P393305	Sidt1	blue	-0.471043	0.0891087	-0.491859	0.0740277	0.285849	0.321828	-0.483258	0.0800213	0.887455	2.29259e-05	-0.0921489	0.754045	-0.4755	0.085713	0.0852009	0.772125	0.0945354	0.747861	-0.220713	0.448294	0.154241	0.598556	-0.569593	0.0334813	0.609819	0.0205833	0.384591	0.174538	-0.865873	6.25726e-05	0.320774	0.263481	-0.169637	0.562068	0.188098	0.519595	-0.395019	0.162156
A_51_P328725	Sik1	blue	0.604421	0.0220498	0.59378	0.0251697	-0.303422	0.291619	0.629296	0.0158964	-0.855587	9.52353e-05	0.0478149	0.871056	0.701455	0.00517918	0.0402317	0.891385	0.144835	0.621295	0.216398	0.457438	-0.173589	0.552854	0.523083	0.054938	-0.580269	0.0295943	-0.520151	0.0565598	0.536351	0.0480158	-0.322926	0.260109	0.333201	0.244369	-0.392543	0.165042	0.482373	0.0806567
A_51_P120220	Sipa1l3	blue	-0.463504	0.0950634	-0.480066	0.0823302	0.345804	0.225874	-0.361685	0.203841	0.924923	2.19595e-06	0.0428705	0.884303	-0.846216	0.000135944	-0.146977	0.616088	-0.185914	0.524544	-0.16086	0.582755	0.297833	0.301041	-0.812797	0.000409703	0.790508	0.000764047	0.239677	0.409196	-0.672214	0.00844893	0.309672	0.281289	-0.159196	0.58671	0.134548	0.646528	-0.417242	0.137724
A_51_P432180	Slc16a6	blue	0.544175	0.0442442	0.561113	0.0368285	-0.450456	0.106014	0.341143	0.23261	-0.858227	8.5767e-05	-0.0183486	0.950358	0.601892	0.0227634	-0.0729578	0.804242	0.221641	0.446338	0.156315	0.593586	-0.201618	0.489437	0.83553	0.000198524	-0.671081	0.00860176	-0.0635738	0.829057	0.683315	0.0070602	-0.502549	0.0670312	0.0212902	0.94241	0.090116	0.759323	0.450299	0.106151
A_51_P137913	Slc17a7	blue	-0.677475	0.00776666	-0.69595	0.00570269	0.415189	0.139872	-0.681186	0.00731174	0.899974	1.16198e-05	-0.36868	0.194584	-0.481076	0.0815941	0.277445	0.336878	0.0064309	0.982593	-0.405169	0.150669	-0.017555	0.952502	-0.532741	0.0498324	0.516723	0.0585001	0.379786	0.180444	-0.714863	0.00406054	0.330112	0.249039	-0.0193528	0.947644	0.202606	0.487266	-0.213196	0.464283
A_51_P424550	Slc23a3	blue	0.15491	0.596951	0.174361	0.551062	0.0415514	0.887842	0.341076	0.232707	-0.61468	0.0193267	0.0328598	0.911207	0.546977	0.0429483	0.0141049	0.96183	0.407471	0.148141	0.0719947	0.806781	-0.153251	0.600932	0.540865	0.0458125	-0.406529	0.149173	-0.156842	0.592327	0.366632	0.197266	-0.104849	0.721303	0.330896	0.247848	-0.315745	0.271462	0.238711	0.411143
A_51_P268496	Slc24a3	blue	-0.399245	0.157306	-0.428686	0.126162	0.329159	0.25049	-0.331016	0.247666	0.80798	0.000471871	-0.0797554	0.786371	-0.422879	0.131943	0.0990394	0.736229	-0.018688	0.94944	-0.100692	0.731974	0.0935335	0.750455	-0.64455	0.0128321	0.6038	0.0222234	0.174944	0.549709	-0.829204	0.000245394	0.357214	0.209901	-0.155189	0.596283	0.0801311	0.785386	-0.266107	0.357789
A_51_P251352	Slc25a13	blue	0.486989	0.0773807	0.51102	0.0618325	-0.366722	0.197147	0.437237	0.117962	-0.944439	3.76543e-07	0.132199	0.652342	0.731381	0.00295321	0.106299	0.717593	-0.130913	0.655532	0.130173	0.65737	-0.0990878	0.736104	0.627761	0.0162331	-0.780346	0.000991361	-0.435729	0.119381	0.8644	6.65876e-05	-0.117932	0.688032	0.0607456	0.836567	-0.348701	0.221749	0.236528	0.415561
A_51_P447329	Slc25a22	blue	-0.559834	0.0373539	-0.579319	0.0299257	0.258182	0.372818	-0.692298	0.0060721	0.872491	4.6882e-05	-0.356055	0.21149	-0.513794	0.060195	0.144916	0.621096	-0.0132818	0.964056	-0.204358	0.483429	0.1577	0.590278	-0.377755	0.182979	0.460709	0.0973405	0.56283	0.0361317	-0.702111	0.0051194	0.124825	0.670707	-0.0618549	0.83362	0.420532	0.134331	-0.248754	0.391129
A_51_P117477	Slc27a1	blue	-0.175387	0.548683	-0.193093	0.508357	-0.179235	0.539804	-0.511929	0.0612923	0.458042	0.0995472	-0.0914486	0.755862	-0.114848	0.69583	0.289688	0.315083	-0.275083	0.341175	-0.200786	0.491269	0.298383	0.300107	-0.106914	0.71602	-0.00134811	0.996351	0.32786	0.252476	-0.330335	0.248699	0.00283177	0.992334	-0.301398	0.295011	0.184754	0.52718	-0.518177	0.057671
A_51_P513661	Slc4a8	blue	-0.714536	0.00408536	-0.731331	0.00295616	0.479725	0.0825793	-0.65501	0.011008	0.902654	9.93198e-06	-0.341523	0.232056	-0.522249	0.0553956	0.26785	0.354529	-0.0478039	0.871085	-0.455149	0.10198	-0.0311835	0.915722	-0.595818	0.0245481	0.554144	0.0397591	0.313361	0.275295	-0.681437	0.00728175	0.408236	0.147308	-0.088535	0.763435	0.151896	0.604193	-0.205021	0.48198
A_51_P199974	Slc4a8	blue	-0.700956	0.00522507	-0.706872	0.00470154	0.538371	0.0470205	-0.564745	0.035366	0.779867	0.00100328	-0.324254	0.258041	-0.706911	0.00469819	-0.124998	0.670275	-0.0701358	0.811688	0.0346246	0.906457	-0.0206431	0.944158	-0.303397	0.291661	0.590046	0.0263394	0.631475	0.0154277	-0.576007	0.0311034	-0.0938293	0.749689	0.0330988	0.910564	0.64619	0.0125317	-0.0687098	0.815456
A_51_P351872	Slc6a9	blue	0.374981	0.186478	0.393158	0.164322	-0.307571	0.284738	0.283404	0.326167	-0.818415	0.000345704	0.114185	0.697511	0.723004	0.00348015	0.0712718	0.808688	-0.0123866	0.966478	0.0237657	0.935726	-0.167896	0.566145	0.864719	6.56993e-05	-0.701076	0.00521398	-0.037947	0.897522	0.601474	0.0228828	-0.440904	0.114561	-0.0848855	0.772948	-0.125804	0.668259	0.134146	0.647521
A_52_P876218	Slc8a1	blue	-0.563313	0.0359374	-0.566359	0.0347301	0.351478	0.21784	-0.498439	0.0696629	0.914276	4.75278e-06	-0.0399103	0.892248	-0.729544	0.00306302	-0.0642105	0.827369	-0.202079	0.488424	-0.161793	0.580542	0.209021	0.473281	-0.745004	0.00223244	0.6942	0.00587743	0.331693	0.246642	-0.646279	0.0125156	0.485688	0.0782945	-0.27578	0.339905	0.320359	0.264134	-0.38932	0.16885
A_51_P257498	Slc8a2	blue	-0.401299	0.154983	-0.425681	0.129132	0.499939	0.0686942	-0.104439	0.722353	0.646959	0.0123928	0.0612542	0.835215	-0.638824	0.0139238	-0.0671329	0.819627	-0.142944	0.625905	0.15575	0.594939	-0.0203281	0.945009	-0.676302	0.00791501	0.654958	0.0110165	-0.0344721	0.906867	-0.560699	0.036998	0.0565681	0.847682	-0.00113844	0.996918	-0.00492061	0.98668	-0.234792	0.419094
A_51_P101388	Slit1	blue	-0.468899	0.0907752	-0.474403	0.0865404	0.393513	0.163908	-0.362316	0.202995	0.852227	0.000108497	0.0133797	0.963792	-0.873001	4.58218e-05	-0.423907	0.130907	0.101179	0.730723	0.141379	0.629731	0.234983	0.418703	-0.428956	0.125897	0.818774	0.0003419	0.674412	0.00815846	-0.750617	0.00197957	-0.110917	0.705811	-0.0921699	0.75399	0.545903	0.0434415	-0.297301	0.301948
A_52_P47781	Slitrk3	blue	-0.638714	0.0139456	-0.657087	0.010671	0.506863	0.0643465	-0.539063	0.046683	0.831043	0.000230933	-0.411986	0.143266	-0.612837	0.0197962	0.101099	0.730928	-0.0709183	0.809621	0.0171455	0.953609	-0.188386	0.518946	-0.581159	0.0292862	0.592797	0.0254737	0.304623	0.289617	-0.640905	0.0135192	0.181993	0.533479	0.0710758	0.809206	0.461615	0.0965982	0.067311	0.819156
A_51_P315980	Slitrk5	blue	-0.513507	0.060363	-0.538036	0.0471842	0.310709	0.279596	-0.550253	0.0414679	0.769082	0.00130335	-0.38613	0.172674	-0.471817	0.0885123	0.364288	0.200365	-0.178907	0.540559	-0.31163	0.278099	-0.183901	0.529123	-0.708442	0.00456972	0.431247	0.123667	-0.00372167	0.989926	-0.488014	0.0766667	0.414747	0.140337	-0.119985	0.682857	0.15317	0.601129	-0.0126026	0.965894
A_51_P213045	Smoc2	blue	-0.466758	0.0924604	-0.480344	0.0821271	0.400671	0.155691	-0.342207	0.231062	0.890526	1.95542e-05	0.0373756	0.899058	-0.868242	5.65291e-05	-0.400958	0.155367	0.0971365	0.741137	0.013451	0.963599	0.259352	0.370576	-0.46585	0.0931818	0.859635	8.10386e-05	0.651915	0.0115256	-0.82228	0.00030655	-0.124133	0.672439	-0.0689964	0.814698	0.447043	0.109015	-0.34175	0.231727
A_52_P646762	Smoc2	blue	-0.379195	0.18118	-0.391103	0.166736	0.328502	0.251493	-0.278916	0.334215	0.834444	0.00020601	0.127927	0.662959	-0.82888	0.000248018	-0.485385	0.0785086	0.174201	0.551433	0.0238664	0.935454	0.323557	0.259126	-0.368596	0.194694	0.84746	0.000129845	0.720085	0.00368024	-0.836248	0.000193699	-0.202269	0.488008	-0.113287	0.699788	0.452949	0.103858	-0.39666	0.160261
A_52_P270384	Sobp	blue	-0.623811	0.0171243	-0.639441	0.0138029	0.412423	0.142799	-0.589542	0.0265003	0.937443	7.55443e-07	-0.276047	0.339419	-0.775008	0.00113075	-0.024536	0.933647	-0.0353641	0.904467	-0.130094	0.657565	0.0155546	0.95791	-0.602322	0.0226409	0.686224	0.00672743	0.456257	0.101044	-0.69532	0.00576511	0.140472	0.631951	-0.0963915	0.743061	0.52531	0.0537287	-0.165713	0.571278
A_52_P25283	Sphkap	blue	-0.673585	0.00826686	-0.698233	0.00548078	0.596928	0.0242141	-0.440846	0.114614	0.80868	0.000462402	-0.246944	0.394697	-0.514834	0.0595893	0.260397	0.368583	-0.130612	0.656279	-0.339806	0.234565	-0.245985	0.396594	-0.699308	0.00537864	0.612027	0.0200052	0.0591602	0.840782	-0.653295	0.0112924	0.307763	0.284422	0.0116823	0.968383	0.00874302	0.976335	-0.120938	0.680459
A_51_P151902	Spon1	blue	-0.543133	0.0447336	-0.568884	0.0337521	0.434078	0.120948	-0.466073	0.0930047	0.647169	0.0123551	-0.341902	0.231504	-0.145244	0.620299	0.394615	0.162624	-0.00342663	0.990724	-0.151684	0.604704	-0.276766	0.338109	-0.408489	0.147032	0.34285	0.230129	0.14726	0.615401	-0.682613	0.00714235	0.286878	0.320012	-0.0580619	0.843704	0.129771	0.658368	-0.0429218	0.884165
A_52_P452697	Spred2	blue	-0.398258	0.15843	-0.405346	0.150475	0.28865	0.316899	-0.289966	0.314597	0.67825	0.00766983	0.0133154	0.963965	-0.688009	0.00652942	-0.062144	0.832852	-0.498767	0.0694506	0.235921	0.416796	0.170665	0.559664	-0.747964	0.00209608	0.527068	0.0527875	0.0324045	0.912433	-0.35678	0.210496	0.289176	0.315977	-0.0680972	0.817076	0.235222	0.418218	-0.318227	0.267505
A_52_P238523	Sprn	blue	-0.525815	0.0534569	-0.549687	0.0417211	0.440868	0.114593	-0.411928	0.143327	0.871258	4.95311e-05	-0.105077	0.720719	-0.557961	0.0381334	0.0340818	0.907918	0.132857	0.650711	-0.20328	0.485789	0.0583912	0.842828	-0.558057	0.038093	0.692507	0.00605042	0.359951	0.206178	-0.855505	9.55417e-05	0.1495	0.609977	0.0215748	0.941642	0.0786998	0.78914	-0.311509	0.278295
A_52_P368532	Spry2	blue	0.478355	0.0835862	0.489876	0.0753807	-0.285815	0.321888	0.538999	0.046714	-0.661046	0.0100503	0.359031	0.207424	0.356217	0.211268	-0.0616499	0.834164	-0.0711734	0.808948	-0.0460306	0.875833	0.0745016	0.800175	0.202726	0.487004	-0.388627	0.169676	-0.557516	0.0383203	0.624491	0.0169682	0.0243433	0.934167	-0.114749	0.696082	-0.51331	0.0604787	0.028237	0.923663
A_52_P672338	Sptb	blue	-0.532226	0.0500957	-0.534948	0.0487159	0.33232	0.245696	-0.454077	0.102893	0.822904	0.000300584	-0.0218866	0.9408	-0.758866	0.00164967	0.00164691	0.995542	-0.294811	0.306208	-0.247632	0.393337	0.302429	0.293281	-0.77569	0.00111213	0.59959	0.0234279	0.140336	0.632284	-0.420463	0.134401	0.49263	0.0735066	-0.203439	0.485441	0.0632721	0.829858	-0.434129	0.120899
A_51_P403799	Sptbn2	blue	-0.488073	0.0766255	-0.483959	0.0795204	0.10624	0.717742	-0.665898	0.00932823	0.833041	0.000216014	-0.0720865	0.806539	-0.683362	0.00705474	-0.152418	0.602937	-0.009398	0.974563	-0.251275	0.386186	0.422435	0.132393	-0.272816	0.34533	0.504476	0.0658224	0.793449	0.000706728	-0.573147	0.0321477	0.0188766	0.948931	-0.177524	0.543746	0.518547	0.0574618	-0.56099	0.0368788
A_51_P332742	Srl	blue	-0.194056	0.506204	-0.204605	0.482889	0.103914	0.723699	-0.199653	0.49377	0.861008	7.66356e-05	0.350699	0.218932	-0.817412	0.000356487	-0.429526	0.12534	0.0333362	0.909925	-0.0113354	0.969321	0.562275	0.0363556	-0.648496	0.0121186	0.831721	0.00022578	0.452815	0.103973	-0.793163	0.000712159	0.149617	0.609694	-0.285457	0.322521	0.175453	0.54853	-0.661476	0.00998466
A_52_P145628	Sstr4	blue	-0.418194	0.136737	-0.43641	0.118739	0.383675	0.175654	-0.255569	0.377846	0.881246	3.12041e-05	0.0238912	0.935387	-0.748317	0.00208026	-0.119318	0.684536	-0.080981	0.783159	-0.0229025	0.938056	0.233207	0.422331	-0.897408	1.34505e-05	0.791888	0.000736713	0.0832146	0.777314	-0.713997	0.00412645	0.477509	0.0842128	-0.0787682	0.788961	0.0675193	0.818604	-0.291692	0.311593
A_52_P53698	Stat5b	blue	0.706806	0.00470708	0.719117	0.00374853	-0.557996	0.0381189	0.547786	0.0425793	-0.948154	2.5063e-07	0.194567	0.505064	0.769669	0.00128537	0.0528317	0.857646	0.162584	0.578667	0.0226419	0.93876	-0.0831071	0.777595	0.608972	0.0208084	-0.728501	0.00312675	-0.46432	0.0944062	0.733027	0.00285751	-0.1824	0.532548	0.0643981	0.826871	-0.394604	0.162637	0.266089	0.357822
A_52_P322389	Strn4	blue	-0.76563	0.00141316	-0.769642	0.00128619	0.359043	0.207408	-0.836299	0.000193359	0.87117	4.97249e-05	-0.413559	0.141591	-0.603697	0.0222523	0.211215	0.468542	-0.204483	0.483155	-0.400073	0.156367	0.112912	0.70074	-0.393878	0.163482	0.408093	0.147463	0.565949	0.0348909	-0.480376	0.0821038	0.189219	0.517064	0.000297248	0.999195	0.425494	0.129318	-0.305936	0.287438
A_51_P324124	Sun2	blue	0.529927	0.0512825	0.542326	0.0451155	-0.442976	0.112668	0.375066	0.18637	-0.889462	2.06724e-05	-0.0360329	0.902669	0.646727	0.0124346	0.0993046	0.735546	-0.0907092	0.757782	0.317968	0.267917	-0.142308	0.627459	0.632391	0.0152336	-0.783734	0.000910267	-0.375204	0.186195	0.826077	0.000271654	-0.339449	0.235089	0.246959	0.394667	-0.109999	0.708149	0.382992	0.17649
A_51_P252000	Susd4	blue	-0.708624	0.00455459	-0.716612	0.00392989	0.579192	0.0299706	-0.484626	0.0790455	0.712368	0.00425282	-0.175386	0.548686	-0.593942	0.0251198	-0.029884	0.919223	-0.411028	0.144291	0.0878591	0.765194	-0.0389406	0.894852	-0.34751	0.223439	0.522968	0.0550007	0.471648	0.088642	-0.527254	0.0526888	-0.0594265	0.840074	-0.0400184	0.891958	0.466563	0.0926152	-0.240296	0.40795
A_52_P556111	Susd6	blue	-0.40184	0.154376	-0.405515	0.150288	0.271355	0.348023	-0.333788	0.243488	0.899465	1.19659e-05	0.136048	0.642826	-0.900496	1.1274e-05	-0.416555	0.138441	-0.0180757	0.951095	-0.123612	0.673746	0.496218	0.0711154	-0.626643	0.0164817	0.844109	0.000146803	0.537741	0.0473293	-0.700034	0.00531053	0.196744	0.500215	-0.118609	0.686325	0.277787	0.336256	-0.473334	0.0873517
A_52_P671174	Svop	blue	-0.50731	0.0640725	-0.504114	0.0660482	0.231642	0.42554	-0.603361	0.0223469	0.833092	0.000215644	-0.177692	0.543358	-0.725444	0.00331959	-0.242409	0.403713	0.127545	0.663912	-0.0913762	0.75605	0.297238	0.302054	-0.286122	0.321346	0.599046	0.023587	0.797185	0.000638962	-0.62916	0.015926	0.0190304	0.948515	-0.0822169	0.779923	0.618035	0.018494	-0.292163	0.310776
A_51_P396325	Syn2	blue	-0.58098	0.029348	-0.598909	0.0236272	0.439976	0.115415	-0.520203	0.0565309	0.874459	4.28948e-05	-0.250156	0.388375	-0.696156	0.00568239	-0.101038	0.731085	0.0641644	0.827491	0.00928396	0.974872	-0.0415451	0.887859	-0.433623	0.121382	0.685731	0.00678296	0.572925	0.0322297	-0.780884	0.000978118	-0.045814	0.876413	-0.0973052	0.740702	0.601733	0.0228088	-0.116823	0.690832
A_52_P306162	Syne1	blue	-0.539771	0.0463395	-0.548498	0.042256	0.429846	0.125027	-0.365275	0.199056	0.904858	8.69973e-06	0.0619067	0.833482	-0.868828	5.51093e-05	-0.159056	0.587045	-0.191606	0.511691	-0.168423	0.56491	0.202688	0.487087	-0.812079	0.000418517	0.80605	0.000498822	0.236368	0.415887	-0.626196	0.0165819	0.322894	0.260159	-0.174308	0.551186	0.163936	0.575468	-0.415186	0.139874
A_52_P453864	Syne1	blue	-0.404712	0.151175	-0.415416	0.139633	0.311727	0.277942	-0.277657	0.336493	0.8102	0.00044234	0.126434	0.666686	-0.847441	0.000129939	-0.252916	0.382987	-0.360503	0.205432	0.151791	0.604446	0.328751	0.251113	-0.740273	0.00246489	0.717016	0.00390014	0.236436	0.415748	-0.551351	0.0409805	0.192844	0.508915	-0.194106	0.506092	0.299693	0.297887	-0.444115	0.111637
A_51_P469688	Syt17	blue	-0.739932	0.00248231	-0.755385	0.00178308	0.689776	0.00633783	-0.485702	0.0782848	0.764526	0.00144982	-0.377639	0.183125	-0.51823	0.0576415	0.0670681	0.819798	0.100631	0.732131	-0.129982	0.657845	-0.24908	0.390486	-0.388874	0.16938	0.614783	0.0193008	0.415497	0.139548	-0.70259	0.00507612	0.0892284	0.761631	0.0978936	0.739183	0.341507	0.232079	0.0679237	0.817534
A_51_P367530	Syt6	blue	0.525185	0.0537958	0.513185	0.060552	-0.299478	0.298249	0.525377	0.0536926	-0.669861	0.00876867	0.226308	0.436572	0.403183	0.152873	-0.0445345	0.879841	-0.131432	0.654243	0.117293	0.689645	-0.0879642	0.764921	0.407669	0.147925	-0.422635	0.132191	-0.409766	0.145649	0.493525	0.0729052	-0.451587	0.105032	-0.0932292	0.751244	-0.259888	0.369554	0.181483	0.534646
A_51_P359173	Syt7	blue	-0.152382	0.603023	-0.170248	0.560637	-0.0397377	0.892711	-0.307728	0.284479	0.588931	0.0266962	0.175982	0.547307	-0.16228	0.579386	0.18576	0.524893	0.0804159	0.78464	-0.300154	0.297107	0.240199	0.408146	-0.393503	0.163919	0.317414	0.268798	0.186179	0.523941	-0.656487	0.0107674	0.295578	0.304891	-0.420896	0.133958	-0.091847	0.754828	-0.633606	0.0149794
A_51_P233982	Tacc1	blue	0.40318	0.152876	0.402639	0.153481	-0.348343	0.222257	0.335904	0.240327	-0.660857	0.0100793	0.0731135	0.803832	0.647826	0.0122375	0.374537	0.187041	-0.216745	0.456701	-0.343836	0.228703	-0.1638	0.57579	0.193001	0.508565	-0.61165	0.0201029	-0.694344	0.00586286	0.648391	0.0121372	0.159741	0.585415	0.0521742	0.859401	-0.627745	0.0162366	0.157442	0.590894
A_52_P261322	Tanc1	blue	-0.521095	0.0560339	-0.540107	0.0461773	0.405641	0.150149	-0.437182	0.118014	0.932881	1.14092e-06	-0.00630401	0.982936	-0.766603	0.00138148	-0.225734	0.437768	0.0552814	0.851111	-0.0852859	0.771903	0.23435	0.419995	-0.464353	0.0943798	0.791882	0.000736816	0.629199	0.0159174	-0.880679	3.20685e-05	-0.0428704	0.884303	-0.203917	0.484394	0.391031	0.166821	-0.412933	0.142256
A_52_P378493	Tbata	blue	-0.664926	0.00946956	-0.679039	0.00757237	0.661132	0.0100373	-0.321821	0.261838	0.876589	3.8896e-05	-0.0755946	0.797299	-0.849671	0.000119557	-0.142817	0.626217	-0.187037	0.521997	-0.155946	0.594469	0.110147	0.707772	-0.766453	0.00138634	0.838119	0.000181573	0.211095	0.468801	-0.629682	0.0158125	0.25292	0.382979	0.124545	0.671409	0.0410912	0.889077	-0.218937	0.452046
A_51_P293516	Tbc1d1	blue	-0.431834	0.1231	-0.451582	0.105037	0.375271	0.18611	-0.255474	0.378029	0.874853	4.21308e-05	0.11908	0.685137	-0.681779	0.00724099	-0.0687564	0.815333	-0.164588	0.573929	-0.138111	0.637747	0.313339	0.275331	-0.861007	7.66382e-05	0.756273	0.00174826	0.0913294	0.756171	-0.733215	0.00284671	0.466162	0.0929332	-0.113222	0.699954	-0.0757483	0.796894	-0.47706	0.0845468
A_51_P412225	Tbc1d16	blue	0.319514	0.265467	0.341987	0.231381	-0.22049	0.448764	0.267494	0.355194	-0.472464	0.0880162	0.118878	0.685647	0.0207486	0.943873	-0.410232	0.145147	-0.0569971	0.846539	0.607268	0.0212667	-0.0193092	0.947762	0.463317	0.0952154	-0.241271	0.405992	0.123631	0.673698	0.46503	0.0938364	-0.509041	0.0630206	-0.063655	0.828842	0.475373	0.0858085	0.237928	0.412725
A_52_P417846	Tbkbp1	blue	-0.288878	0.316499	-0.311187	0.27882	0.0578243	0.844337	-0.448738	0.107518	0.825659	0.000275331	-0.102585	0.727109	-0.507282	0.0640898	0.154374	0.598238	0.0280698	0.924114	-0.36132	0.204332	0.146496	0.617255	-0.739127	0.00252397	0.534943	0.0487187	0.120705	0.681044	-0.654342	0.0111182	0.467752	0.0916756	-0.253041	0.382744	0.104773	0.721497	-0.307534	0.284799
A_52_P250578	Tcaf1	blue	-0.0840171	0.775216	-0.0885082	0.763504	-0.132405	0.65183	-0.307252	0.285263	0.307215	0.285324	-0.0777851	0.791541	-0.236346	0.415931	0.12463	0.671195	-0.244147	0.400244	-0.131711	0.653552	-0.11504	0.695345	-0.309406	0.281725	0.102662	0.726912	0.0194663	0.947337	-0.104284	0.722752	0.250771	0.387171	-0.738277	0.00256846	0.494986	0.07193	-0.0496443	0.866162
A_51_P265137	Tcf4	blue	-0.528501	0.0520292	-0.538517	0.0469492	0.391192	0.166631	-0.408548	0.146969	0.900476	1.12872e-05	-0.131373	0.65439	-0.826165	0.000270891	-0.108825	0.71114	-0.0738237	0.80196	-0.219027	0.451856	0.138055	0.637883	-0.836577	0.00019152	0.772526	0.00120066	0.208423	0.474577	-0.599773	0.0233744	0.413629	0.141517	0.0482643	0.869853	0.212502	0.465774	-0.182607	0.532075
A_52_P521101	Tcf4	blue	-0.477562	0.0841731	-0.485892	0.0781506	0.31235	0.27693	-0.437188	0.118009	0.95606	9.44919e-08	0.0363707	0.90176	-0.853248	0.000104316	-0.305972	0.287379	0.0494815	0.866597	-0.103536	0.724669	0.334746	0.242054	-0.588425	0.0268596	0.829052	0.00024662	0.602166	0.0226852	-0.805498	0.000506751	0.122805	0.67577	-0.135422	0.644369	0.400226	0.156193	-0.440499	0.114933
A_52_P424847	Tcf4	blue	-0.453111	0.103719	-0.467739	0.0916851	0.293984	0.30763	-0.422869	0.131954	0.944883	3.59211e-07	-0.0243738	0.934085	-0.768046	0.00133555	-0.0667681	0.820592	-0.0790024	0.788346	-0.11401	0.697954	0.196399	0.500982	-0.834754	0.000203847	0.753885	0.00184314	0.235907	0.416824	-0.726736	0.00323696	0.41666	0.138331	-0.208334	0.47477	0.242913	0.402705	-0.35866	0.207928
A_52_P404341	Tdo2	blue	-0.643907	0.0129513	-0.664635	0.00951227	0.50957	0.0627011	-0.51099	0.0618508	0.807746	0.000475078	-0.34609	0.225465	-0.66703	0.00916567	0.0943594	0.748316	-0.00756777	0.979516	-0.441623	0.113901	-0.22197	0.445648	-0.561494	0.0366729	0.640069	0.0136806	0.276837	0.33798	-0.574002	0.0318327	0.105219	0.720354	0.00618119	0.983268	0.275348	0.340693	0.0262663	0.928978
A_52_P47660	Tenm2	blue	-0.551519	0.0409059	-0.56749	0.0342894	0.411958	0.143295	-0.467564	0.0918237	0.84103	0.000163928	-0.306005	0.287324	-0.567663	0.0342224	0.116888	0.690669	0.0534762	0.855926	-0.108538	0.711872	-0.0505447	0.863755	-0.736426	0.00266764	0.609051	0.0207872	0.155376	0.595834	-0.663795	0.00963609	0.475524	0.0856954	0.0396394	0.892975	0.273468	0.344133	-0.0353645	0.904466
A_51_P184853	Tenm2	blue	-0.539933	0.0462612	-0.554669	0.0395323	0.416671	0.13832	-0.440455	0.114973	0.817354	0.000357127	-0.294859	0.306126	-0.555978	0.0389719	0.0886139	0.76323	0.0717097	0.807533	-0.0972	0.740973	-0.0724937	0.805465	-0.717379	0.00387362	0.614109	0.0194713	0.161772	0.58059	-0.660697	0.010104	0.463512	0.0950572	0.0471964	0.872711	0.289222	0.315897	-0.00922958	0.975019
A_52_P666930	Thra	blue	-0.678993	0.00757796	-0.687339	0.00660322	0.32549	0.256125	-0.762099	0.001533	0.930448	1.40521e-06	-0.384086	0.175153	-0.657766	0.0105624	0.116344	0.692044	-0.0591328	0.840855	-0.320033	0.264648	0.168368	0.565039	-0.492921	0.0733109	0.521168	0.0559935	0.552479	0.0404839	-0.603888	0.0221986	0.251607	0.385538	0.0225759	0.938938	0.428222	0.126617	-0.254583	0.37975
A_52_P328044	Tle1	blue	-0.325699	0.255803	-0.316754	0.26985	0.0997452	0.734411	-0.370247	0.192547	0.781204	0.000970313	0.220344	0.449073	-0.756041	0.00175732	-0.224712	0.439899	-0.243928	0.40068	0.0400437	0.89189	0.4966	0.0708639	-0.697995	0.00550361	0.600313	0.0232177	0.302328	0.29345	-0.469287	0.0904717	0.450518	0.105961	-0.398255	0.158433	0.272622	0.345687	-0.636877	0.0143108
A_51_P368713	Tmbim4	blue	0.739455	0.00250692	0.745175	0.00222436	-0.569529	0.0335054	0.493793	0.0727256	-0.737779	0.00259484	0.240857	0.406821	0.614652	0.0193338	-0.1208	0.680806	0.304693	0.289501	0.622753	0.0173693	0.00501328	0.986429	0.609117	0.0207698	-0.563308	0.0359395	-0.17955	0.53908	0.370613	0.192074	-0.375399	0.185948	-0.128415	0.661745	0.0367627	0.900706	0.162754	0.578263
A_52_P31641	Tmem145	blue	0.470009	0.0899097	0.46469	0.0941095	-0.24354	0.401453	0.49205	0.0738983	-0.645473	0.0126624	0.157384	0.591031	0.708362	0.00457637	0.0579914	0.843892	0.383347	0.176056	0.0226327	0.938785	-0.340796	0.233116	0.494486	0.0722627	-0.39583	0.161218	-0.271159	0.348386	0.176951	0.545067	-0.284881	0.323542	0.158089	0.589348	-0.278169	0.335565	0.26142	0.366637
A_51_P154379	Tmem150c	blue	-0.540249	0.0461089	-0.556462	0.0387659	0.28903	0.316233	-0.555572	0.0391449	0.898267	1.28127e-05	-0.180963	0.535838	-0.538347	0.0470322	0.220598	0.448537	-0.0838476	0.775659	-0.443512	0.112182	0.135577	0.643988	-0.757679	0.00169425	0.565961	0.0348861	0.171866	0.556863	-0.656047	0.0108388	0.557999	0.0381176	-0.110399	0.707129	0.0367103	0.900847	-0.344696	0.227464
A_51_P272728	Tmem165	blue	0.316115	0.27087	0.301794	0.294346	-0.0666572	0.820886	0.354224	0.214016	-0.357432	0.209604	-0.100564	0.732304	0.259587	0.370128	-0.0362297	0.902139	-0.00751026	0.979671	0.749967	0.00200764	-0.240227	0.408089	0.135351	0.644545	-0.208936	0.473466	-0.308555	0.283119	0.143383	0.624834	-0.23397	0.420771	0.217819	0.454418	0.147491	0.614842	0.484272	0.0792975
A_52_P141608	Tmem252	blue	0.723565	0.00344273	0.731926	0.00292126	-0.662984	0.00975698	0.425374	0.129438	-0.735869	0.002698	0.153912	0.599346	0.562692	0.0361871	0.0494138	0.866778	0.0478504	0.87096	0.277451	0.336866	0.150451	0.60768	0.346622	0.224705	-0.660812	0.0100863	-0.491202	0.0744739	0.661496	0.00998166	0.0184322	0.950132	-0.0815068	0.781782	-0.218738	0.452467	0.173793	0.55238
A_52_P518270	Tmem255a	blue	0.413407	0.141753	0.401096	0.155212	-0.107935	0.71341	0.425598	0.129214	-0.525966	0.0533761	-0.0403275	0.891128	0.462118	0.0961883	-0.0889564	0.762338	0.654884	0.0110288	0.140485	0.63192	-0.428923	0.12593	0.548278	0.042356	-0.223766	0.441879	-0.0891241	0.761902	0.0660158	0.822585	-0.467535	0.0918464	-0.00679215	0.981615	0.0128863	0.965126	0.572858	0.0322547
A_52_P25141	Tmem37	blue	0.787448	0.000827576	0.792389	0.000726985	-0.692378	0.00606372	0.461222	0.0969192	-0.88808	2.22037e-05	0.122646	0.676169	0.779655	0.00100859	0.0321404	0.913145	0.221774	0.446058	0.295204	0.305533	-0.0629353	0.830751	0.705753	0.00479724	-0.762958	0.00150312	-0.284851	0.323595	0.594598	0.0249188	-0.344261	0.228091	-0.0595148	0.839839	-0.0634609	0.829357	0.286543	0.320602
A_52_P185698	Tmem74	blue	-0.526959	0.0528456	-0.547256	0.0428206	0.355369	0.212434	-0.490067	0.0752493	0.882411	2.94891e-05	-0.284178	0.324789	-0.721794	0.00356202	0.0709502	0.809537	-0.0700649	0.811875	-0.339447	0.235091	0.0306847	0.917066	-0.78476	0.000886797	0.661622	0.00996251	0.153148	0.60118	-0.580821	0.0294029	0.404402	0.151518	-0.053587	0.85563	0.222057	0.445463	-0.0634426	0.829405
A_51_P224843	Tmsb4x	blue	-0.671128	0.00859531	-0.67007	0.0087399	0.468984	0.0907085	-0.526857	0.0528998	0.891776	1.83035e-05	-0.144608	0.621847	-0.774481	0.00114531	0.0155307	0.957975	-0.250355	0.387986	-0.297892	0.30094	0.17209	0.55634	-0.798414	0.000617827	0.675799	0.00797926	0.219413	0.45104	-0.488376	0.076415	0.53111	0.0506694	0.0200345	0.945802	0.0915792	0.755523	-0.309297	0.281904
A_51_P131408	Tnfrsf12a	blue	0.355996	0.211571	0.361098	0.20463	-0.277969	0.335928	0.293423	0.308598	-0.784127	0.000901216	-0.0654418	0.824105	0.63392	0.0149141	0.245635	0.397288	-0.163377	0.576789	-0.00604067	0.983649	-0.240904	0.406727	0.526882	0.0528865	-0.721499	0.00358224	-0.454543	0.102495	0.747033	0.00213826	-0.148475	0.612455	-0.112202	0.702543	-0.163507	0.576484	0.363383	0.201569
A_52_P451073	Tnfrsf21	blue	-0.573229	0.0321173	-0.577671	0.0305076	0.394756	0.16246	-0.488793	0.0761266	0.929064	1.57661e-06	-0.0777988	0.791505	-0.839922	0.000170471	-0.151613	0.604877	-0.0326829	0.911684	-0.285546	0.322364	0.299602	0.29804	-0.683924	0.00698945	0.760065	0.00160561	0.412365	0.142861	-0.631291	0.0154668	0.349628	0.22044	-0.0916126	0.755436	0.200433	0.492047	-0.348589	0.221908
A_51_P168762	Tnfrsf21	blue	-0.543229	0.0446885	-0.553367	0.0400962	0.371192	0.191326	-0.46723	0.092087	0.947178	2.7971e-07	-0.0894291	0.761109	-0.827445	0.000259904	-0.112517	0.701744	-0.101341	0.730305	-0.26301	0.363622	0.270218	0.350126	-0.777866	0.00105431	0.767445	0.00135454	0.317446	0.268746	-0.653295	0.0112925	0.419198	0.1357	-0.12082	0.680756	0.207526	0.476523	-0.311329	0.278588
A_52_P545604	Tnks1bp1	blue	-0.607528	0.0211964	-0.62861	0.0160461	0.397038	0.159827	-0.60709	0.0213151	0.901497	1.0634e-05	-0.33047	0.248494	-0.579604	0.0298261	0.225536	0.438179	0.00393827	0.989339	-0.302729	0.292778	-0.118717	0.686052	-0.648658	0.0120901	0.585474	0.0278263	0.264146	0.361476	-0.696026	0.0056952	0.310139	0.280527	-0.124094	0.672538	0.271618	0.347538	-0.134685	0.64619
A_52_P44507	Tomm34	blue	-0.673572	0.0082686	-0.689803	0.00633491	0.509919	0.0624917	-0.517056	0.0583096	0.901428	1.06771e-05	-0.190459	0.51427	-0.798361	0.000618729	-0.0649359	0.825446	-0.263908	0.361926	-0.210612	0.469843	0.245298	0.397957	-0.586198	0.0275867	0.685299	0.00683189	0.422784	0.13204	-0.604321	0.0220776	0.123419	0.674229	0.0901046	0.759353	0.213026	0.464649	-0.304285	0.290179
A_51_P320876	Tomm34	blue	-0.631279	0.0154694	-0.647826	0.0122377	0.580112	0.0296491	-0.386099	0.172711	0.865575	6.33669e-05	-0.0938781	0.749563	-0.799236	0.000604017	-0.134141	0.647535	-0.21971	0.450411	0.0342415	0.907488	0.230894	0.42708	-0.609565	0.0206505	0.734702	0.00276267	0.355486	0.212273	-0.652338	0.0114536	0.0916396	0.755366	0.103294	0.725289	0.157004	0.591938	-0.313905	0.274418
A_52_P591017	Tpbg	blue	0.568247	0.033997	0.582566	0.0288041	-0.389546	0.168581	0.510543	0.0621177	-0.917863	3.70711e-06	0.065863	0.822989	0.770143	0.001271	0.149945	0.608901	0.0847121	0.773401	0.0450219	0.878535	-0.133046	0.650244	0.494608	0.0721816	-0.723383	0.00345484	-0.587697	0.0270957	0.773529	0.00117202	0.0414692	0.888063	0.150663	0.607166	-0.479925	0.0824331	0.39538	0.161737
A_51_P196596	Trim2	blue	-0.579794	0.0297597	-0.595661	0.0245953	0.458525	0.0991455	-0.426486	0.128331	0.890193	1.98984e-05	-0.152693	0.602275	-0.751294	0.00195067	0.0449428	0.878747	-0.25591	0.377186	-0.232552	0.423673	0.135922	0.643136	-0.866528	6.08503e-05	0.700595	0.00525837	0.0818031	0.781006	-0.565545	0.0350496	0.489215	0.0758352	-0.0288939	0.921892	0.0483334	0.869668	-0.221478	0.446681
A_52_P419247	Trim2	blue	-0.571033	0.0329361	-0.579791	0.0297609	0.447506	0.108605	-0.381316	0.17855	0.910682	6.0326e-06	0.0529676	0.857283	-0.815011	0.000383425	-0.0854001	0.771605	-0.33102	0.247661	-0.172449	0.555504	0.264818	0.36021	-0.861508	7.50833e-05	0.765542	0.00141606	0.172933	0.554379	-0.6042	0.0221113	0.446528	0.109473	-0.123353	0.674395	0.0520193	0.859815	-0.459127	0.0986451
A_51_P317695	Trpc3	blue	0.527457	0.0525807	0.530197	0.0511423	-0.278862	0.334312	0.550103	0.0415347	-0.958158	7.07836e-08	0.0738243	0.801959	0.866703	6.03967e-05	0.182194	0.533021	0.0652377	0.824646	0.15782	0.589991	-0.334472	0.242463	0.666081	0.00930182	-0.732191	0.00290583	-0.501697	0.0675708	0.646447	0.0124852	-0.304574	0.289699	0.191287	0.512409	-0.415025	0.140044	0.396721	0.160191
A_52_P352701	Trpc4ap	blue	-0.642974	0.0131257	-0.647406	0.0123127	0.217022	0.456111	-0.821748	0.000311715	0.851155	0.000113027	-0.406925	0.148739	-0.603861	0.0222064	0.121212	0.679771	-0.173102	0.553985	-0.310646	0.2797	0.22382	0.441764	-0.329039	0.250673	0.385294	0.173685	0.65443	0.0111036	-0.482401	0.0806362	0.128096	0.662538	-0.0100296	0.972854	0.527589	0.0525111	-0.285483	0.322475
A_51_P235816	Tsc22d3	blue	0.556762	0.0386389	0.568235	0.0340015	-0.433582	0.121421	0.51507	0.059452	-0.667238	0.00913601	0.473153	0.0874899	0.572461	0.0324019	0.0460411	0.875805	-0.115403	0.694425	-0.0734889	0.802842	0.242868	0.402794	0.265001	0.359867	-0.499474	0.0689933	-0.510707	0.0620194	0.528093	0.0522442	0.110362	0.707223	-0.0983503	0.738005	-0.693658	0.00593235	-0.238457	0.411655
A_51_P235821	Tsc22d3	blue	0.538756	0.0468323	0.550992	0.0411394	-0.436184	0.118952	0.463676	0.0949253	-0.742011	0.00237734	0.316084	0.27092	0.690187	0.0062939	0.164232	0.57477	-0.0194872	0.947281	-0.121588	0.678824	0.133291	0.649638	0.354181	0.214075	-0.620441	0.0179137	-0.540409	0.0460318	0.60746	0.0212148	0.122099	0.677541	0.0155502	0.957922	-0.696188	0.00567915	-0.0828324	0.778313
A_51_P259631	Tsks	blue	0.375594	0.185701	0.379239	0.181124	-0.247511	0.393577	0.317527	0.268618	-0.717363	0.00387483	-0.267829	0.354569	0.738073	0.00257927	0.375456	0.185876	0.238371	0.411829	-0.152464	0.602826	-0.458987	0.0987614	0.280451	0.33145	-0.6217	0.0176156	-0.655804	0.0108782	0.610022	0.0205295	0.220321	0.449121	0.325435	0.256211	-0.38709	0.171516	0.693572	0.00594116
A_52_P324825	Tspan9	blue	0.109724	0.708847	0.108442	0.712116	0.0475334	0.871809	0.132898	0.65061	-0.542615	0.0449787	-0.403431	0.152597	0.632755	0.0151572	0.295463	0.30509	0.490051	0.0752605	0.0853009	0.771864	-0.686341	0.0067143	0.558728	0.0378127	-0.467817	0.0916244	-0.174313	0.551173	0.259711	0.369891	-0.231708	0.425406	0.212416	0.465958	0.0660017	0.822622	0.738003	0.00258299
A_51_P331021	Ttc32	blue	0.584667	0.0280949	0.57921	0.0299643	-0.25049	0.38772	0.616549	0.0188594	-0.709222	0.00450533	0.0596952	0.839359	0.317182	0.269167	-0.243349	0.401834	0.13534	0.644573	0.367131	0.19661	-0.305561	0.288059	0.392766	0.164781	-0.299505	0.298205	-0.371486	0.190947	0.491986	0.0739419	-0.493416	0.072978	0.210374	0.470357	-0.0253953	0.931328	0.635161	0.0146587
A_51_P208697	Ttl	blue	0.625697	0.0166942	0.65573	0.0108902	-0.575633	0.0312386	0.395154	0.161999	-0.693659	0.00593223	0.286285	0.321058	0.294271	0.307137	-0.419839	0.135041	0.144219	0.622795	0.368663	0.194605	0.289315	0.315734	0.641948	0.0133197	-0.460244	0.0977224	0.0873972	0.766398	0.607035	0.0213302	-0.393255	0.164209	-0.00675994	0.981702	0.14801	0.613583	0.0712136	0.808842
A_51_P165504	Twist2	blue	-0.603018	0.0224435	-0.625267	0.0167915	0.814547	0.000388824	-0.0761637	0.795802	0.688114	0.00651785	-0.00482387	0.986942	-0.618158	0.0184639	-0.153526	0.600272	-0.0377357	0.89809	0.0385715	0.895844	-0.121743	0.678435	-0.593565	0.0252358	0.814953	0.000384103	0.124297	0.67203	-0.722933	0.00348492	0.057973	0.843941	0.216565	0.457083	-0.0897346	0.760314	-0.0852716	0.77194
A_51_P317706	Uba1	blue	-0.592597	0.0255361	-0.58591	0.0276819	0.194168	0.505955	-0.788434	0.000806653	0.708147	0.00459427	-0.317508	0.268648	-0.404788	0.15109	0.0852344	0.772037	0.0771992	0.79308	-0.239954	0.408637	0.206084	0.479662	-0.0235061	0.936427	0.274163	0.342858	0.828506	0.000251075	-0.508718	0.0632157	0.0241575	0.934668	-0.151792	0.604445	0.548085	0.0424431	-0.355251	0.212597
A_51_P274633	Uhrf1bp1l	blue	-0.647528	0.0122908	-0.652468	0.0114317	0.421386	0.133459	-0.532911	0.0497458	0.924623	2.24753e-06	-0.0214615	0.941948	-0.751862	0.00192666	-0.0451755	0.878123	-0.271339	0.348052	-0.338628	0.236295	0.373504	0.188358	-0.661325	0.0100077	0.677206	0.00780049	0.399938	0.15652	-0.611666	0.0200988	0.384503	0.174645	-0.130235	0.657216	0.0979126	0.739134	-0.54048	0.0459973
A_51_P184171	Umodl1	blue	-0.291961	0.311126	-0.310673	0.279656	0.0850474	0.772525	-0.421638	0.133202	0.691214	0.00618517	0.0048397	0.986899	-0.226134	0.436934	0.197337	0.498897	0.0799762	0.785792	-0.414156	0.14096	0.189398	0.516661	-0.403594	0.152416	0.396468	0.160482	0.297288	0.301969	-0.715244	0.00403176	0.330347	0.248681	-0.301626	0.294629	-0.0515043	0.861191	-0.479501	0.0827437
A_51_P294535	Unc5b	blue	0.279752	0.332707	0.297945	0.300851	-0.0487556	0.868538	0.429065	0.12579	-0.605314	0.0218018	0.211034	0.468932	0.172068	0.556391	-0.328697	0.251196	-0.240941	0.406654	0.639673	0.0137577	-0.117228	0.68981	0.480509	0.0820064	-0.292198	0.310717	-0.0777999	0.791502	0.51625	0.0587711	-0.513311	0.0604777	-0.00778239	0.978935	0.198949	0.495325	0.217013	0.456131
A_51_P469449	Ung	blue	0.710589	0.00439422	0.714022	0.00412455	-0.34959	0.220493	0.771493	0.00123077	-0.844268	0.00014596	0.283152	0.326615	0.466667	0.0925327	-0.281536	0.329502	0.176179	0.546852	0.252804	0.383204	-0.0297407	0.91961	0.431263	0.123651	-0.382927	0.176569	-0.464302	0.0944204	0.578256	0.0303001	-0.325231	0.256527	0.292029	0.311009	-0.406531	0.149171	0.401491	0.154767
A_51_P183051	Upb1	blue	0.348355	0.222239	0.368093	0.19535	-0.258609	0.371998	0.294379	0.306951	-0.891594	1.84812e-05	-0.115603	0.69392	0.70776	0.0046266	0.121509	0.679024	0.0409844	0.889364	0.0950709	0.746475	-0.217442	0.455217	0.806301	0.000495248	-0.770916	0.00124782	-0.196432	0.500908	0.790194	0.000770373	-0.383403	0.175987	0.380518	0.179536	-0.193877	0.506603	0.417196	0.137772
A_52_P438144	Usp29	blue	0.594202	0.02504	0.607226	0.0212782	-0.303661	0.291221	0.63963	0.0137661	-0.865923	6.24388e-05	0.152284	0.603261	0.566189	0.0347965	-0.0420009	0.886636	0.0258005	0.930235	0.469712	0.0901405	-0.205284	0.481404	0.330073	0.249097	-0.549801	0.0416698	-0.646806	0.0124205	0.707071	0.00468463	-0.0395882	0.893113	0.114888	0.69573	-0.257309	0.374493	0.460047	0.0978846
A_51_P257982	Usp29	blue	0.433725	0.121285	0.441044	0.114432	-0.25578	0.377437	0.413398	0.141762	-0.900845	1.10474e-05	-0.0423875	0.885598	0.789346	0.000787696	0.0965949	0.742536	0.110548	0.706749	0.186955	0.522182	-0.358945	0.207541	0.80806	0.000470779	-0.710146	0.00442995	-0.227995	0.433067	0.60796	0.0210796	-0.462439	0.0959265	0.20242	0.487675	-0.101165	0.730757	0.466801	0.0924262
A_51_P417077	Vill	blue	0.476922	0.0846492	0.47995	0.0824148	-0.27489	0.341529	0.478478	0.0834956	-0.757133	0.00171508	0.0599197	0.838762	0.763628	0.00148015	0.277617	0.336565	0.239675	0.4092	0.177857	0.542976	-0.335073	0.241565	0.335099	0.241526	-0.602964	0.0224588	-0.635626	0.0145639	0.493268	0.0730775	-0.0166269	0.955011	0.32109	0.262984	-0.4963	0.071061	0.307395	0.285028
A_52_P413448	Vmp1	blue	0.677717	0.00773638	0.692957	0.00600408	-0.40646	0.149249	0.700977	0.00522305	-0.834332	0.000206796	0.527609	0.0525003	0.57098	0.0329559	-0.166793	0.568736	-0.140848	0.631031	0.446366	0.109618	0.12489	0.670545	0.415226	0.139832	-0.508997	0.0630467	-0.476229	0.0851667	0.588733	0.0267602	-0.160094	0.584573	-0.0870326	0.767348	-0.447663	0.108466	-0.0566339	0.847507
A_51_P247030	Vwa5b2	blue	0.344941	0.227113	0.339673	0.234759	-0.185542	0.525388	0.348851	0.221537	-0.744681	0.00224773	-0.133905	0.648117	0.817857	0.000351672	0.383975	0.175288	0.145647	0.619319	-0.0388515	0.895092	-0.627753	0.0162348	0.458826	0.0988953	-0.629531	0.0158453	-0.528307	0.0521316	0.466245	0.0928675	-0.161126	0.582123	0.18571	0.525007	-0.25965	0.370007	0.519464	0.056945
A_52_P436590	Wbscr17	blue	-0.529981	0.0512549	-0.546651	0.0430976	0.424905	0.129906	-0.389404	0.16875	0.953074	1.39277e-07	0.0232008	0.937251	-0.769338	0.00129549	-0.0842516	0.774604	-0.10608	0.718152	-0.196217	0.501387	0.255811	0.377378	-0.7914	0.000746283	0.799665	0.000596913	0.268724	0.3529	-0.768479	0.00132204	0.372292	0.189911	-0.151452	0.605264	0.0719754	0.806832	-0.431796	0.123137
A_52_P446948	Wbscr17	blue	-0.311905	0.277652	-0.320066	0.264596	0.245134	0.398283	-0.228675	0.431659	0.860891	7.70043e-05	0.224128	0.441121	-0.774096	0.00115605	-0.259094	0.37107	-0.074528	0.800106	0.112113	0.702769	0.459705	0.098167	-0.811075	0.00043112	0.776897	0.00107974	0.221093	0.447493	-0.710927	0.00436707	0.420719	0.134139	-0.213005	0.464693	0.0935936	0.750299	-0.5442	0.0442327
A_52_P329207	Wfdc18	blue	-0.230939	0.426986	-0.214506	0.461477	0.483754	0.0796663	0.22269	0.444135	-0.484176	0.0793655	-0.0683109	0.81651	0.261092	0.36726	0.0556344	0.85017	-0.26981	0.350883	0.342569	0.230536	-0.366937	0.196865	0.424552	0.13026	-0.28431	0.324555	-0.166861	0.568576	0.454892	0.102199	-0.355009	0.212931	0.437609	0.117614	-0.223044	0.44339	0.25766	0.373819
A_51_P246166	Wfdc18	blue	-0.19909	0.495014	-0.190637	0.513871	0.486503	0.0777211	0.273455	0.344156	-0.480807	0.0817896	-0.0784068	0.789909	0.247202	0.394186	0.0294939	0.920275	-0.325969	0.255386	0.404015	0.151947	-0.400587	0.155786	0.394594	0.162649	-0.253552	0.381751	-0.199394	0.494343	0.417487	0.13747	-0.421337	0.133508	0.462432	0.0959323	-0.16986	0.561546	0.321137	0.26291
A_51_P486217	Wnk4	blue	0.362224	0.203117	0.375409	0.185936	-0.125684	0.668559	0.423818	0.130997	-0.807734	0.000475238	0.00848402	0.977036	0.462864	0.0955821	-0.0371021	0.899794	0.118068	0.68769	0.226144	0.436913	-0.372948	0.18907	0.646347	0.0125032	-0.523178	0.0548859	-0.272132	0.34659	0.676528	0.00788624	-0.500657	0.0682341	0.121678	0.6786	-0.112141	0.702698	0.473071	0.0875521
A_52_P231691	Wnt7b	blue	-0.621663	0.0176243	-0.623138	0.0172798	0.503775	0.0662603	-0.486087	0.0780136	0.791891	0.000736655	-0.305928	0.287451	-0.676441	0.00789723	-0.0220209	0.940437	0.0935177	0.750496	-0.003017	0.991833	-0.129208	0.65977	-0.608729	0.0208734	0.635679	0.0145529	0.297836	0.301036	-0.561392	0.0367144	0.338632	0.236289	-0.0201183	0.945576	0.448588	0.10765	0.0323596	0.912554
A_52_P267736	Wscd2	blue	-0.416171	0.138842	-0.409303	0.14615	0.291368	0.312156	-0.289247	0.315854	0.793149	0.000712415	0.236968	0.41467	-0.878536	3.55113e-05	-0.331195	0.247396	-0.366035	0.198052	0.0453323	0.877703	0.386827	0.171834	-0.738488	0.00255737	0.741136	0.0024211	0.294845	0.306149	-0.471965	0.0883988	0.320531	0.263863	-0.26356	0.362583	0.237772	0.41304	-0.544291	0.0441902
A_51_P448427	Xpnpep1	blue	-0.501109	0.067945	-0.493637	0.0728298	0.284206	0.32474	-0.502922	0.0667964	0.852263	0.000108347	0.0218354	0.940938	-0.74484	0.00224019	-0.272952	0.345081	-0.0397884	0.892575	0.10365	0.724377	0.405787	0.149988	-0.438306	0.116964	0.652613	0.0114072	0.668414	0.00896982	-0.657078	0.0106724	0.179926	0.538218	-0.173746	0.55249	0.470577	0.0894691	-0.495491	0.0715956
A_52_P403020	Xrn1	blue	-0.723665	0.00343612	-0.735223	0.00273367	0.317716	0.268317	-0.857441	8.85031e-05	0.859697	8.08351e-05	-0.481421	0.0813439	-0.477373	0.0843141	0.363278	0.201709	-0.184229	0.528376	-0.439997	0.115395	-0.0823767	0.779505	-0.413576	0.141573	0.356543	0.21082	0.472325	0.0881228	-0.530348	0.0510639	0.230044	0.428829	-0.11545	0.694306	0.430238	0.124646	-0.202506	0.487488
A_52_P279651	Zbtb20	blue	-0.518007	0.0577678	-0.525253	0.0537595	0.325061	0.256789	-0.447521	0.108592	0.924995	2.18374e-06	0.0858092	0.770537	-0.855959	9.38521e-05	-0.190846	0.5134	-0.289209	0.31592	-0.101589	0.729668	0.400736	0.155618	-0.695109	0.00578609	0.735852	0.00269895	0.409029	0.146446	-0.636433	0.0144002	0.259245	0.370781	-0.271041	0.348602	0.278203	0.335504	-0.562137	0.0364115
A_52_P214956	Zc2hc1c	blue	0.473973	0.0868659	0.480365	0.0821114	-0.35091	0.218637	0.348094	0.22261	-0.826267	0.000269996	-0.0720287	0.806692	0.748012	0.00209393	0.0393666	0.893708	0.37225	0.189964	0.0524702	0.858611	-0.258095	0.372984	0.868777	5.5232e-05	-0.66094	0.0100666	-0.0534933	0.85588	0.501359	0.0677862	-0.530441	0.0510159	0.286538	0.320611	-0.0745781	0.799974	0.435881	0.119238
A_51_P121206	Zeb2	blue	-0.707605	0.00463958	-0.724696	0.00336821	0.586619	0.027448	-0.525145	0.0538176	0.866881	5.9938e-05	-0.324202	0.258122	-0.727323	0.00320002	0.0939178	0.74946	-0.199534	0.494033	-0.0802093	0.785181	-0.196158	0.501518	-0.687252	0.00661286	0.661085	0.0100445	0.224415	0.440521	-0.593492	0.0252586	0.2033	0.485745	-0.0253584	0.931428	0.379694	0.180559	-0.0337958	0.908688
A_51_P106893	Zeb2	blue	-0.54431	0.0441813	-0.558754	0.0378022	0.358674	0.20791	-0.475363	0.0858165	0.92964	1.50331e-06	0.0301721	0.918447	-0.680912	0.0073446	-0.00458459	0.98759	-0.19792	0.497605	-0.328347	0.251731	0.215142	0.460117	-0.691838	0.00611985	0.709473	0.00448478	0.342237	0.231018	-0.740333	0.00246181	0.340153	0.234057	-0.299761	0.297771	0.123227	0.674711	-0.511005	0.0618417
A_52_P344389	Zer1	blue	-0.61394	0.019514	-0.628822	0.0159996	0.28393	0.32523	-0.720548	0.00364793	0.923799	2.39483e-06	-0.296553	0.303223	-0.568312	0.0339716	0.200314	0.492312	-0.0198627	0.946266	-0.486016	0.0780637	0.0734958	0.802824	-0.51688	0.0584097	0.528915	0.0518119	0.468931	0.0907499	-0.678964	0.00758161	0.282622	0.32756	-0.190049	0.515193	0.298609	0.299723	-0.310205	0.28042
A_51_P126626	Zfp503	blue	0.381517	0.178302	0.393544	0.163872	-0.0714299	0.808271	0.588813	0.0267344	-0.876726	3.86499e-05	0.0222069	0.939934	0.548557	0.0422295	0.048819	0.868369	-0.109676	0.708972	0.200141	0.492692	-0.348589	0.221909	0.358571	0.20805	-0.53855	0.0469329	-0.671689	0.0085195	0.803061	0.000542979	-0.108943	0.710839	0.379405	0.180918	-0.433369	0.121625	0.564705	0.0353816
A_51_P214985	Zfp521	blue	0.651468	0.0116017	0.665635	0.00936636	-0.493028	0.0732385	0.528842	0.0518502	-0.861561	7.49195e-05	0.264306	0.361174	0.509963	0.0624648	-0.224991	0.439317	0.0204744	0.944614	0.137832	0.638434	0.070651	0.810327	0.704657	0.00489244	-0.573071	0.0321757	-0.170549	0.559935	0.693217	0.00597741	-0.476646	0.0848549	0.01132	0.969363	-0.164816	0.573392	0.195519	0.502941
A_51_P336509	Zfpm2	blue	-0.699675	0.00534414	-0.70585	0.00478883	0.52299	0.0549886	-0.551896	0.0407398	0.931475	1.28804e-06	-0.153112	0.601266	-0.794187	0.000692902	-0.0814611	0.781902	-0.0653182	0.824432	-0.170968	0.558956	0.0147337	0.96013	-0.599731	0.0233867	0.747444	0.00211955	0.483179	0.080078	-0.697924	0.00551038	0.175708	0.54794	-0.11931	0.684557	0.425084	0.129728	-0.279976	0.332304
A_52_P663011	Zswim6	blue	0.363362	0.201597	0.381821	0.177927	-0.341552	0.232014	0.211338	0.468278	-0.377211	0.183662	0.127078	0.665078	-0.0617337	0.833941	-0.326827	0.254063	-0.141407	0.629663	0.557747	0.0382233	0.223217	0.443028	0.255486	0.378004	-0.261777	0.365959	-0.0235822	0.936221	0.508094	0.0635947	-0.281956	0.328751	-0.112962	0.700613	0.341923	0.231474	0.0952406	0.746036
A_52_P396884	2010300C02Rik	brown	-0.665852	0.00933481	-0.663861	0.00962629	0.449628	0.106737	-0.532667	0.0498703	0.889119	2.10448e-05	-0.0286829	0.922461	-0.881004	3.15713e-05	-0.174357	0.55107	-0.280172	0.331951	-0.141119	0.630368	0.290348	0.313931	-0.582191	0.0289319	0.698079	0.00549553	0.499486	0.068986	-0.526499	0.0530908	0.150151	0.608404	-0.0778222	0.791444	0.322082	0.261429	-0.482834	0.0803253
A_51_P333622	2010300C02Rik	brown	-0.54697	0.0429512	-0.542333	0.0451123	0.464987	0.0938713	-0.290493	0.313679	0.796662	0.000648114	0.180193	0.537603	-0.91238	5.39696e-06	-0.374368	0.187257	-0.200453	0.492003	-0.0846785	0.773489	0.342605	0.230484	-0.607126	0.0213055	0.79974	0.000595676	0.421977	0.132858	-0.522455	0.0552824	0.112179	0.702602	-0.0199574	0.946011	0.183651	0.529693	-0.510912	0.0618968
A_51_P403705	2610100L16Rik	brown	-0.0136322	0.963109	-0.00882829	0.976105	0.162228	0.579509	0.223562	0.442304	-0.608805	0.0208529	-0.193234	0.508043	0.746739	0.00215171	0.583933	0.0283412	-0.164705	0.573652	-0.220395	0.448963	-0.547917	0.0425197	0.189862	0.515613	-0.577198	0.0306762	-0.720348	0.00366184	0.547784	0.0425798	0.296678	0.30301	0.317459	0.268726	-0.654054	0.011166	0.396597	0.160334
A_52_P209277	4921507G05Rik	brown	0.298751	0.299483	0.30467	0.289539	-0.342472	0.230677	0.195127	0.503815	-0.411643	0.143632	0.130382	0.65685	0.442584	0.113024	0.235951	0.416734	0.00811858	0.978025	-0.0793369	0.787469	-0.00689529	0.981336	0.12464	0.671171	-0.439334	0.116008	-0.393763	0.163616	0.373162	0.188795	0.0666597	0.820879	0.228091	0.432869	-0.359972	0.206149	-0.11831	0.687078
A_51_P179480	4930539E08Rik	brown	0.497804	0.0700763	0.496591	0.0708701	-0.359912	0.206231	0.388608	0.169698	-0.68225	0.00718515	-0.0444782	0.879992	0.832631	0.000219009	0.375219	0.186176	0.212979	0.464749	-0.105739	0.719023	-0.318936	0.266381	0.241477	0.405578	-0.602187	0.0226792	-0.666043	0.00930729	0.439863	0.115519	0.303882	0.290851	0.0576874	0.844701	-0.485874	0.0781632	0.431403	0.123516
A_51_P494293	9130024F11Rik	brown	-0.157567	0.590594	-0.154586	0.597727	0.0908717	0.75736	-0.0548545	0.852249	-0.0943021	0.748465	-0.151098	0.606118	0.387126	0.171474	0.586637	0.0274421	-0.13905	0.63544	-0.395654	0.161421	-0.155306	0.596001	-0.29291	0.309485	-0.273409	0.344241	-0.595065	0.0247763	0.211509	0.46791	0.684375	0.00693754	0.341318	0.232355	-0.660545	0.0101273	-0.0134638	0.963564
A_51_P427703	A830021M18Rik	brown	-0.0283988	0.923227	-0.0429308	0.884141	0.349769	0.220241	0.331761	0.246539	0.467887	0.091569	0.516412	0.0586782	-0.620245	0.0179604	-0.633169	0.0150704	0.14609	0.618242	0.388881	0.169372	0.120735	0.68097	-0.485474	0.0784454	0.862626	7.17006e-05	0.17283	0.554619	-0.723691	0.00343435	-0.144104	0.623075	-0.170038	0.56113	0.0769365	0.793771	-0.27121	0.348291
A_52_P507364	Acap2	brown	-0.302357	0.293401	-0.299825	0.297663	0.298404	0.300071	-0.180353	0.537236	0.605695	0.0216967	0.095876	0.744393	-0.734316	0.00278429	-0.4205	0.134363	-0.0335096	0.909458	0.473558	0.0871813	0.0983115	0.738105	-0.435963	0.11916	0.646624	0.0124533	0.398587	0.158055	-0.510332	0.0622438	-0.0241797	0.934608	-0.254498	0.379917	0.636806	0.0143251	-0.179411	0.5394
A_51_P355996	Acot5	brown	-0.122975	0.675344	-0.143313	0.625004	0.324079	0.258314	0.125165	0.669856	0.667694	0.00907128	0.455787	0.10144	-0.728118	0.00315042	-0.582143	0.0289485	0.100181	0.73329	0.405191	0.150645	0.37959	0.180688	-0.491007	0.0746067	0.878478	3.56082e-05	0.366727	0.19714	-0.855132	9.69486e-05	-0.171707	0.557233	-0.196577	0.500586	0.129939	0.65795	-0.486967	0.0773959
A_51_P311038	Adamts15	brown	0.610871	0.0203062	0.603235	0.0223822	-0.51713	0.0582673	0.343409	0.22932	-0.623386	0.0172224	0.126004	0.667759	0.8109	0.000433349	0.119236	0.684744	0.470424	0.0895876	-0.0318573	0.913907	-0.072053	0.806627	0.667885	0.00904437	-0.550967	0.0411503	-0.0853165	0.771823	0.142619	0.6267	-0.260363	0.368648	-0.145536	0.619589	-0.206041	0.479755	0.134363	0.646986
A_52_P424231	Adamts16	brown	0.192182	0.510399	0.188148	0.519483	-0.268624	0.353087	0.017076	0.953797	-0.287296	0.319276	-0.140716	0.631353	0.645598	0.0126395	0.612551	0.0198697	0.229726	0.429487	-0.454126	0.102851	-0.324632	0.257455	-0.0141883	0.961605	-0.44875	0.107508	-0.540082	0.0461892	0.194373	0.505495	0.4562	0.101092	0.0793257	0.787498	-0.516538	0.058606	0.129574	0.65886
A_51_P156882	Adarb1	brown	0.690464	0.00626442	0.684433	0.00693085	-0.609139	0.0207637	0.367396	0.196262	-0.626963	0.0164101	0.211764	0.46736	0.672638	0.0083923	-0.0547813	0.852444	0.24498	0.398588	0.356108	0.211417	0.0297759	0.919515	0.690812	0.00622758	-0.547098	0.0428929	0.00933477	0.974734	0.188001	0.519814	-0.446954	0.109095	-0.295069	0.305764	0.117487	0.689156	0.0688869	0.814987
A_51_P303061	Adcy8	brown	0.319753	0.26509	0.314293	0.273793	-0.113881	0.698282	0.382861	0.176651	-0.441856	0.113688	0.118886	0.685626	0.674301	0.00817289	0.263017	0.363609	0.370227	0.192573	-0.10853	0.711893	-0.381036	0.178896	0.165757	0.571174	-0.283939	0.325213	-0.453163	0.103674	0.0438997	0.881543	0.144238	0.622749	0.107418	0.714731	-0.518851	0.0572902	0.192389	0.509935
A_52_P425667	Adcyap1	brown	0.00112023	0.996968	-0.00989964	0.973206	-0.000973652	0.997364	-0.0135863	0.963233	-0.230969	0.426925	-0.286072	0.321434	0.660923	0.0100693	0.659178	0.0103396	0.263974	0.361801	-0.314185	0.273967	-0.529341	0.0515889	0.0116755	0.968401	-0.384182	0.175036	-0.497126	0.0705191	0.0471542	0.872824	0.4047	0.151188	0.113639	0.698896	-0.371579	0.190828	0.298114	0.300563
A_51_P514270	Add2	brown	-0.573454	0.0320344	-0.575158	0.0314107	0.413346	0.141817	-0.450596	0.105892	0.84138	0.000161902	0.0549057	0.852113	-0.806963	0.000485919	-0.284589	0.32406	-0.0132859	0.964045	-0.227457	0.434183	0.206236	0.479329	-0.391929	0.165764	0.750948	0.00196538	0.667313	0.00912537	-0.675134	0.00806481	-0.0772463	0.792957	-0.148912	0.611399	0.372824	0.189228	-0.468168	0.0913479
A_52_P639048	Adra1b	brown	0.444621	0.111181	0.447833	0.108316	-0.287001	0.319795	0.378617	0.1819	-0.85652	9.17961e-05	-0.0277918	0.924864	0.920686	3.02422e-06	0.260583	0.368228	0.250953	0.386815	-0.0368677	0.900424	-0.376977	0.183957	0.752853	0.00188541	-0.726813	0.00323211	-0.305084	0.288851	0.498152	0.0698493	-0.268086	0.354088	0.0857263	0.770754	-0.309762	0.281143	0.390239	0.167758
A_52_P428345	Adra2c	brown	-0.648187	0.0121734	-0.631126	0.0155019	0.513878	0.0601456	-0.422321	0.132509	0.375356	0.186002	-0.40246	0.153681	-0.512297	0.0610749	0.170275	0.560575	-0.433357	0.121636	-0.111473	0.704397	-0.12509	0.670044	-0.48645	0.0777585	0.210352	0.470405	-0.0948935	0.746934	0.189371	0.516722	0.431569	0.123355	0.24084	0.406856	0.0936897	0.750051	0.161691	0.580783
A_52_P559066	Aim1l	brown	0.26343	0.362827	0.29047	0.313719	-0.286212	0.321187	0.142292	0.627498	-0.783209	0.000922489	-0.137113	0.640201	0.783815	0.000908407	0.40765	0.147946	0.0351645	0.905004	-0.00530561	0.985638	-0.321659	0.262091	0.54918	0.0419487	-0.820728	0.000321821	-0.401538	0.154715	0.771991	0.00121619	0.0361618	0.902322	0.258987	0.371274	-0.319294	0.265815	0.28382	0.325426
A_51_P428582	Ak4	brown	-0.0732735	0.80341	-0.094774	0.747243	0.1161	0.692661	-0.0531883	0.856694	0.621124	0.0177514	0.0454728	0.877327	-0.715434	0.00401754	-0.478753	0.0832933	0.324152	0.2582	-0.0943467	0.748349	0.267662	0.35488	-0.443648	0.112059	0.745704	0.00219959	0.365267	0.199066	-0.62757	0.0162753	-0.0592768	0.840471	-0.0579614	0.843972	0.309156	0.282135	-0.0153763	0.958392
A_52_P246703	Ak7	brown	0.0992628	0.735653	0.0984427	0.737767	-0.38834	0.170019	-0.358601	0.208009	-0.246427	0.395719	-0.324762	0.257253	0.542967	0.044812	0.342141	0.231158	0.107872	0.713572	-0.251812	0.385138	-0.119365	0.684418	0.747683	0.00210872	-0.580579	0.029487	0.430739	0.124159	0.132381	0.651891	-0.367368	0.196299	-0.246987	0.394611	0.360293	0.205716	0.0807194	0.783844
A_51_P342567	Akap12	brown	0.595584	0.0246189	0.595111	0.0247622	-0.447712	0.108423	0.455705	0.10151	-0.754389	0.00182279	0.162066	0.579894	0.837327	0.000186626	0.181246	0.53519	0.471733	0.0885771	-0.112906	0.700756	-0.225757	0.437718	0.568491	0.0339028	-0.596375	0.0243801	-0.360877	0.204927	0.343509	0.229176	-0.155289	0.596043	-0.0175044	0.952639	-0.395881	0.161159	0.193377	0.507723
A_52_P306305	Akap2	brown	-0.127848	0.663156	-0.131822	0.653276	-0.198188	0.49701	-0.466994	0.092274	-0.0356145	0.903794	-0.325157	0.256641	0.46673	0.0924823	0.43364	0.121366	0.023799	0.935636	-0.316792	0.269789	-0.0962365	0.743462	0.551523	0.0409044	-0.448814	0.107451	0.434273	0.120763	-0.0593641	0.840239	-0.187958	0.519913	-0.221415	0.446814	0.312561	0.276588	-0.0899275	0.759813
A_51_P460739	Amph	brown	-0.130017	0.657757	-0.115737	0.69358	0.337877	0.237403	0.211557	0.467807	0.344474	0.227784	0.555233	0.03929	-0.450081	0.106341	-0.467576	0.0918137	0.158902	0.587412	0.169512	0.562358	0.385265	0.17372	-0.391592	0.16616	0.60953	0.0206597	0.112335	0.702205	-0.436121	0.119011	0.309901	0.280915	-0.326571	0.254458	-0.236991	0.414622	-0.50254	0.0670371
A_52_P562817	Ank1	brown	0.351835	0.21734	0.353613	0.214864	-0.321908	0.261701	0.209405	0.472449	-0.432689	0.122277	0.0196396	0.946869	0.710707	0.00438472	0.420205	0.134665	0.260476	0.368432	-0.212588	0.465588	-0.352769	0.216037	0.0857055	0.770808	-0.445673	0.110237	-0.530477	0.0509968	0.204431	0.483269	0.420341	0.134526	-0.17066	0.559675	-0.357726	0.209201	0.195254	0.50353
A_52_P190855	Ankrd34c	brown	0.445193	0.110666	0.44428	0.111488	-0.248587	0.391456	0.45629	0.101016	-0.799263	0.00060358	0.0642344	0.827305	0.880462	3.24047e-05	0.270644	0.349338	0.247005	0.394576	-0.0842864	0.774513	-0.367939	0.195551	0.569385	0.0335604	-0.627528	0.0162846	-0.443251	0.112418	0.427855	0.126978	-0.184379	0.528035	0.229316	0.430334	-0.503196	0.0666236	0.29856	0.299805
A_51_P426754	Anxa5	brown	0.811891	0.000420852	0.80917	0.000455846	-0.706008	0.00477531	0.466692	0.0925127	-0.78962	0.000782065	0.185965	0.524429	0.828457	0.00025147	0.113416	0.699461	0.309265	0.281956	0.207318	0.476976	-0.0691269	0.814353	0.583113	0.0286182	-0.690399	0.00627139	-0.345862	0.225791	0.407461	0.148152	-0.201969	0.488668	-0.180444	0.537028	-0.190851	0.513389	0.192593	0.509479
A_52_P38057	Ap2b1	brown	0.413438	0.14172	0.429776	0.125095	-0.303336	0.291762	0.423771	0.131044	-0.438199	0.117063	0.406349	0.14937	0.357684	0.209258	-0.107681	0.714059	0.345547	0.226242	0.0467281	0.873965	0.144798	0.621385	0.183753	0.52946	-0.233702	0.421319	-0.25331	0.382222	0.227277	0.434557	0.00268242	0.992739	0.236256	0.416115	-0.447401	0.108698	-0.220827	0.448053
A_52_P381311	App	brown	-0.204415	0.483303	-0.183821	0.529305	0.228062	0.432928	0.0615505	0.834428	0.351744	0.217468	0.452645	0.10412	-0.551445	0.0409387	-0.310143	0.28052	-0.23624	0.416147	-0.0267353	0.927713	0.28285	0.327154	-0.578645	0.0301627	0.505613	0.065116	-0.0527032	0.857989	-0.132989	0.650385	0.337746	0.237596	-0.0377304	0.898105	-0.224594	0.440146	-0.528679	0.0519357
A_51_P503494	Arc	brown	0.142469	0.627067	0.148962	0.611279	-0.274637	0.341991	-0.0900096	0.7596	-0.626388	0.0165386	-0.494434	0.0722976	0.845838	0.000137842	0.659767	0.0102478	0.0264877	0.928381	-0.217408	0.45529	-0.428046	0.12679	0.487331	0.0771423	-0.869509	5.34962e-05	-0.397068	0.159792	0.637642	0.0141578	0.192719	0.509196	0.115951	0.693038	-0.0981455	0.738533	0.532167	0.050126
A_51_P199725	Arhgap24	brown	0.51455	0.059754	0.503907	0.0661777	-0.482178	0.0807969	0.234388	0.419917	-0.656525	0.0107613	0.00973232	0.973658	0.787342	0.00082985	0.233426	0.421884	0.115066	0.695277	-0.0989261	0.736521	-0.225279	0.438717	0.71124	0.004342	-0.651082	0.0116679	-0.112038	0.70296	0.316082	0.270924	-0.392614	0.164959	-0.236113	0.416405	-0.0825494	0.779054	0.211581	0.467754
A_52_P361081	Arhgef16	brown	0.543463	0.0445782	0.536727	0.0478293	-0.403107	0.152959	0.376272	0.184844	-0.83216	0.000222496	-0.109567	0.709248	0.705509	0.00481829	0.095567	0.745192	0.226724	0.435706	0.145058	0.620752	-0.340311	0.233826	0.778241	0.00104458	-0.687639	0.00657013	-0.212775	0.465187	0.543101	0.0447488	-0.576979	0.0307543	0.0793077	0.787545	0.0434047	0.88287	0.528487	0.0520366
A_51_P451516	Arhgef25	brown	-0.213903	0.462767	-0.224857	0.439596	0.296175	0.30387	-0.0030336	0.991788	0.743793	0.00229021	0.370032	0.192826	-0.843639	0.000149317	-0.605636	0.021713	0.222682	0.444151	0.0226545	0.938726	0.388026	0.170394	-0.539449	0.0464956	0.936776	8.03937e-07	0.460684	0.0973606	-0.794164	0.000693335	-0.0805202	0.784366	-0.0561893	0.848691	0.159989	0.584824	-0.458277	0.0993512
A_52_P191193	Arl15	brown	0.109219	0.710135	0.0860631	0.769875	-0.0306749	0.917092	0.0805618	0.784257	0.500621	0.0682572	0.309193	0.282074	-0.717731	0.00384804	-0.63273	0.0151624	0.173821	0.552316	0.222392	0.44476	0.435387	0.119704	-0.254496	0.379919	0.671328	0.00856825	0.456498	0.100841	-0.584052	0.0283014	-0.442862	0.112771	-0.19248	0.509731	0.360624	0.205269	-0.291652	0.311664
A_51_P111612	Arrdc4	brown	-0.143204	0.625271	-0.162406	0.579087	0.415694	0.139341	0.288124	0.317821	0.467088	0.0921995	0.378693	0.181806	-0.687446	0.0065914	-0.545072	0.0438264	-0.192255	0.510236	0.028394	0.92324	0.262169	0.365215	-0.611607	0.0201141	0.817221	0.000358579	0.00284589	0.992296	-0.493605	0.0728512	0.0401112	0.891708	-0.00166985	0.99548	-0.133381	0.649415	-0.184857	0.526947
A_51_P230799	Atp2b1	brown	-0.501136	0.0679278	-0.493971	0.072606	0.195089	0.5039	-0.550504	0.0413559	0.777358	0.00106758	-0.00724675	0.980385	-0.832998	0.000216322	-0.203209	0.485944	-0.294473	0.306788	-0.253217	0.382402	0.422445	0.132383	-0.455855	0.101383	0.548794	0.0421224	0.538974	0.0467264	-0.348333	0.22227	0.125505	0.669008	-0.227281	0.434548	0.384161	0.175062	-0.502659	0.0669619
A_52_P402960	B230337E12Rik	brown	0.296734	0.302914	0.286375	0.320899	-0.383465	0.175911	0.00679441	0.981609	-0.418217	0.136713	-0.167474	0.567135	0.853001	0.000105317	0.60531	0.0218031	0.0988136	0.736811	-0.22906	0.430863	-0.286086	0.32141	0.322298	0.261091	-0.641599	0.0133861	-0.344093	0.228333	0.18203	0.533396	0.21842	0.453142	-0.179071	0.540182	-0.257037	0.375015	0.160557	0.583474
A_51_P481221	Bace2	brown	0.186381	0.523484	0.197653	0.498198	-0.179589	0.538991	0.0359029	0.903018	-0.486664	0.0776084	-0.280639	0.331112	0.641667	0.0133733	0.250003	0.388674	0.472092	0.0883012	-0.0499866	0.865247	-0.306858	0.285913	0.54967	0.0417288	-0.523036	0.0549638	-0.0511387	0.862168	0.276779	0.338086	0.0499166	0.865434	-0.0370282	0.899992	0.0603075	0.837731	0.464704	0.0940978
A_52_P290202	Baiap2	brown	-0.374605	0.186955	-0.356204	0.211286	-0.0811143	0.78281	-0.707437	0.00465371	0.367904	0.195598	-0.48573	0.0782646	-0.394079	0.163248	0.190889	0.513303	-0.40097	0.155354	-0.104226	0.722899	0.0532451	0.856543	-0.16145	0.581354	-0.0674856	0.818693	0.315075	0.272536	0.212457	0.465869	0.188604	0.518452	-0.0972969	0.740723	0.644869	0.0127732	0.0400625	0.891839
A_51_P356045	Baiap3	brown	0.309689	0.281263	0.317013	0.269436	-0.302603	0.29299	0.115617	0.693883	-0.79072	0.000759799	-0.357837	0.20905	0.877439	3.73868e-05	0.428771	0.126078	0.0899078	0.759864	-0.0590946	0.840956	-0.432878	0.122095	0.713499	0.00416481	-0.845934	0.000137359	-0.28514	0.323083	0.656811	0.0107153	-0.134252	0.64726	0.179602	0.538961	-0.112008	0.703035	0.600105	0.023278
A_52_P533817	Barx2	brown	0.176827	0.545354	0.203084	0.486217	-0.13383	0.648302	0.184077	0.528722	-0.699425	0.00536763	-0.130565	0.656395	0.74442	0.00226016	0.354841	0.213163	0.0642014	0.827393	-0.0337171	0.908899	-0.227944	0.433173	0.44646	0.109534	-0.689244	0.00639505	-0.404344	0.151582	0.655057	0.0110004	0.192736	0.509157	0.409095	0.146375	-0.473672	0.0870948	0.290012	0.314517
A_51_P262998	Bcl11a	brown	-0.169225	0.56303	-0.168413	0.564933	0.383412	0.175976	0.244101	0.400336	0.525526	0.0536123	0.475316	0.0858515	-0.75561	0.00177422	-0.620491	0.0179018	-0.0419885	0.886669	0.145393	0.619937	0.360788	0.205048	-0.691933	0.00611003	0.8672	5.91255e-05	0.0738362	0.801927	-0.505524	0.0651714	0.201658	0.48935	0.11343	0.699425	-0.126202	0.667263	-0.355595	0.212123
A_51_P171772	Bcl11b	brown	-0.249084	0.390479	-0.23798	0.412619	0.0779273	0.791168	-0.285585	0.322295	0.525705	0.0535161	0.0738075	0.802003	-0.744572	0.00225294	-0.26572	0.358514	-0.400955	0.155371	0.301396	0.295014	0.349882	0.220082	-0.510038	0.0624198	0.410646	0.144701	0.215515	0.45932	-0.116981	0.690433	0.129833	0.658215	-0.145953	0.618575	0.408528	0.14699	-0.338296	0.236785
A_51_P217509	Btbd11	brown	0.336029	0.240141	0.320856	0.263352	-0.262363	0.364847	0.18106	0.535615	-0.531876	0.050275	-0.230206	0.428496	0.859811	8.04635e-05	0.584587	0.0281219	0.192059	0.510676	-0.120448	0.681692	-0.464127	0.0945614	0.272803	0.345354	-0.615853	0.0190323	-0.563301	0.0359423	0.261191	0.367071	0.200074	0.492841	-0.0186811	0.949459	-0.358213	0.208538	0.440274	0.11514
A_52_P31543	Btg2	brown	0.208513	0.474381	0.199841	0.493355	-0.15155	0.605028	0.128577	0.661341	-0.406984	0.148674	-0.148354	0.61275	0.691838	0.00611992	0.297757	0.30117	0.328941	0.250823	-0.0756328	0.797198	-0.292028	0.31101	0.488273	0.0764865	-0.424725	0.130086	-0.0645698	0.826416	0.0495972	0.866288	-0.224515	0.440312	0.415205	0.139855	-0.262982	0.363675	0.2307	0.427478
A_51_P157033	C130074G19Rik	brown	-0.0477748	0.871163	-0.0376261	0.898385	-0.148176	0.613179	-0.257231	0.374642	-0.525962	0.053378	-0.49936	0.0690669	0.778776	0.00103085	0.607049	0.0213262	0.0564274	0.848057	-0.184031	0.528826	-0.372364	0.189818	0.738364	0.00256391	-0.831085	0.000230613	0.00743095	0.979886	0.5003	0.0684625	-0.193611	0.507199	0.316572	0.270141	-0.010547	0.971454	0.308801	0.282715
A_52_P577315	C730002L08Rik	brown	-0.0862743	0.769324	-0.0685912	0.815769	0.191771	0.511321	0.153362	0.600668	-0.435912	0.119209	-0.144981	0.620939	0.50587	0.0649575	0.402724	0.153386	-0.0200175	0.945848	-0.194006	0.506316	-0.206914	0.477853	0.0700965	0.811791	-0.413943	0.141185	-0.562817	0.036137	0.485179	0.0786536	0.473502	0.0872237	0.426818	0.128003	-0.68397	0.00698417	0.238454	0.411662
A_52_P611610	Cacna1g	brown	0.148315	0.612843	0.135749	0.643563	-0.242384	0.403763	-0.123794	0.673291	-0.284609	0.324024	-0.321656	0.262096	0.756868	0.00172526	0.535013	0.0486832	0.380103	0.180051	-0.278575	0.334831	-0.349356	0.220824	0.450727	0.105778	-0.515578	0.0591584	-0.0446893	0.879426	-0.015269	0.958682	0.0419676	0.886725	-0.0894069	0.761166	-0.0637106	0.828695	0.267558	0.355074
A_51_P466910	Cacna1g	brown	0.100031	0.733676	0.0892306	0.761625	-0.00136916	0.996294	0.0865462	0.768615	-0.468965	0.090723	-0.316019	0.271024	0.773876	0.00116221	0.489717	0.0754899	0.338431	0.236585	-0.202912	0.486595	-0.672229	0.00844696	0.465145	0.0937443	-0.488201	0.0765367	-0.259157	0.370951	0.135915	0.643153	-0.0593464	0.840286	0.00776909	0.978971	-0.140535	0.631798	0.531035	0.0507083
A_51_P280384	Cacna1h	brown	-0.523182	0.0548835	-0.529641	0.0514318	0.407011	0.148644	-0.391171	0.166656	0.873628	4.45431e-05	0.0322961	0.912725	-0.920144	3.14665e-06	-0.248856	0.390928	-0.163093	0.577462	-0.00106306	0.997122	0.225254	0.438769	-0.658503	0.0104457	0.777149	0.00107307	0.392237	0.165401	-0.592683	0.0255091	0.0854103	0.771578	-0.12738	0.664323	0.325914	0.25547	-0.394503	0.162755
A_52_P556433	Calb2	brown	0.155988	0.59437	0.136056	0.642805	-0.194291	0.505679	-0.0895732	0.760734	-0.297067	0.302347	-0.395546	0.161546	0.690062	0.00630724	0.453562	0.103333	0.343867	0.228659	-0.0734056	0.803062	-0.467794	0.0916423	0.504452	0.0658372	-0.479257	0.0829221	0.00499128	0.986489	-0.0363483	0.90182	-0.183517	0.529998	-0.0677036	0.818117	0.164393	0.574389	0.436965	0.118218
A_51_P311436	Calb2	brown	0.126726	0.665957	0.106988	0.71583	-0.126402	0.666765	-0.0552927	0.851081	-0.297992	0.30077	-0.375099	0.186328	0.709787	0.00445912	0.487689	0.0768924	0.338326	0.236741	-0.0647879	0.825838	-0.508449	0.063379	0.44732	0.10877	-0.459057	0.0987035	-0.0756746	0.797088	-0.0490241	0.86782	-0.113014	0.700481	-0.0407338	0.890037	0.0646864	0.826107	0.433549	0.121453
A_52_P571780	Calb2	brown	0.0809405	0.783265	0.0610689	0.835707	-0.110125	0.707826	-0.118768	0.685924	-0.279169	0.333759	-0.449092	0.107207	0.696162	0.00568174	0.537247	0.0475725	0.317162	0.2692	-0.0665082	0.821281	-0.557108	0.0384925	0.446778	0.109251	-0.48144	0.0813307	-0.0687743	0.815285	-0.0267315	0.927723	-0.120631	0.681231	-0.0327533	0.911494	0.121328	0.679477	0.474207	0.0866889
A_52_P154101	Calca	brown	0.255177	0.378602	0.241076	0.406383	-0.148376	0.612696	0.236276	0.416074	-0.237863	0.412857	0.000143835	0.999611	0.54074	0.0458725	0.421249	0.133599	0.39811	0.158599	-0.213723	0.463152	-0.271697	0.347391	-0.134383	0.646935	-0.239392	0.40977	-0.607462	0.0212144	-0.0128138	0.965322	0.441064	0.114414	0.0303181	0.918054	-0.533871	0.0492585	0.149278	0.610512
A_52_P545181	Caln1	brown	-0.367467	0.196169	-0.339545	0.234948	0.262101	0.365343	-0.231048	0.426762	0.171635	0.557401	-0.262928	0.363777	-0.333704	0.243613	0.0866978	0.76822	-0.13029	0.657079	-0.252408	0.383975	-0.126158	0.667374	-0.438136	0.117122	0.133837	0.648286	-0.20925	0.472787	0.294085	0.307457	0.572108	0.0325333	0.260875	0.367672	-0.0458382	0.876348	0.224841	0.43963
A_51_P199407	Caln1	brown	-0.275976	0.339547	-0.25218	0.38442	0.0760427	0.79612	-0.293512	0.308444	0.104032	0.723395	-0.384247	0.174957	-0.212623	0.465514	0.223898	0.441601	-0.22799	0.433078	-0.30451	0.289806	-0.0503403	0.864301	-0.40872	0.146781	-0.0564822	0.847911	-0.287987	0.318061	0.429726	0.125144	0.634515	0.0147913	0.329313	0.250254	-0.0526241	0.8582	0.278521	0.334929
A_52_P188261	Camk2d	brown	0.54596	0.0434156	0.536827	0.0477798	-0.309693	0.281255	0.510279	0.0622756	-0.746391	0.00216771	0.10026	0.733087	0.893217	1.69431e-05	0.261607	0.366281	0.28959	0.315253	0.143649	0.624186	-0.309764	0.281139	0.471439	0.0888028	-0.591044	0.0260228	-0.503356	0.0665233	0.290737	0.313254	-0.106903	0.716048	0.115273	0.694754	-0.45328	0.103574	0.290198	0.314193
A_52_P428745	Camk2d	brown	0.392881	0.164646	0.393286	0.164173	-0.16739	0.567333	0.448789	0.107473	-0.756668	0.00173295	0.0798616	0.786093	0.876532	3.89984e-05	0.274233	0.342731	0.279232	0.333644	0.0261842	0.9292	-0.387119	0.171482	0.550332	0.0414328	-0.586134	0.0276077	-0.422542	0.132285	0.346581	0.224763	-0.150779	0.606888	0.194305	0.505647	-0.496781	0.0707448	0.267934	0.354371
A_52_P256997	Car10	brown	0.059002	0.841203	0.0649886	0.825306	-0.112224	0.702486	-0.0318018	0.914056	-0.603848	0.02221	-0.339928	0.234386	0.904849	8.70447e-06	0.619339	0.0181777	0.134929	0.645587	-0.334054	0.243089	-0.508594	0.0632909	0.603497	0.0223085	-0.753908	0.0018422	-0.251705	0.385345	0.439075	0.116249	0.00975364	0.973601	0.198587	0.496128	-0.289754	0.314968	0.361772	0.203724
A_51_P416152	Cartpt	brown	0.0906832	0.757849	0.0996412	0.734679	-0.121028	0.680232	0.00294557	0.992026	-0.716426	0.00394362	-0.427591	0.127238	0.849014	0.000122544	0.565027	0.035254	-0.188771	0.518075	-0.0393355	0.893792	-0.487111	0.0772958	0.61502	0.0192411	-0.857793	8.72684e-05	-0.34251	0.230621	0.688642	0.00646032	-0.0250538	0.93225	0.202828	0.48678	-0.124557	0.671378	0.543185	0.0447094
A_52_P208649	Cartpt	brown	0.0768972	0.793874	0.089183	0.761749	-0.129223	0.659733	-0.0300551	0.918762	-0.707481	0.00465002	-0.412124	0.143118	0.866542	6.08132e-05	0.581851	0.0290485	-0.136168	0.642529	-0.0864028	0.768989	-0.453097	0.103731	0.645669	0.0126265	-0.870709	5.07499e-05	-0.301084	0.295539	0.67897	0.00758084	-0.00323562	0.991241	0.185143	0.526296	-0.16652	0.569378	0.481638	0.0811873
A_51_P142861	Casp1	brown	0.229281	0.430405	0.231062	0.426734	-0.0382081	0.896821	0.321715	0.262004	-0.273414	0.344231	0.041958	0.886751	0.376218	0.184912	0.238895	0.410771	0.382171	0.177497	0.0239243	0.935298	-0.381283	0.17859	-0.203607	0.485071	-0.124782	0.670815	-0.624183	0.0170387	0.0970632	0.741326	0.407548	0.148057	0.20657	0.478603	-0.474642	0.08636	0.268097	0.354068
A_52_P638903	Cast	brown	0.244408	0.399725	0.259013	0.371226	-0.29489	0.306072	0.0668008	0.820506	-0.696923	0.00560725	-0.230214	0.428479	0.77644	0.00109192	0.470166	0.0897872	0.268049	0.354158	-0.421011	0.133841	-0.458207	0.0994102	0.571544	0.0327442	-0.744083	0.00227629	-0.334401	0.242569	0.630989	0.0155312	0.000290933	0.999212	0.0558906	0.849487	-0.279525	0.333116	0.391896	0.165802
A_51_P307721	Cbln1	brown	0.418995	0.135909	0.404905	0.150961	-0.224619	0.440093	0.417236	0.137731	-0.311243	0.278727	0.286952	0.319881	0.568766	0.0337972	0.132238	0.652245	0.359673	0.206554	0.0622572	0.832551	-0.209969	0.471231	0.0820113	0.780462	-0.161731	0.580687	-0.356671	0.210645	-0.169738	0.561831	0.0761679	0.795791	-0.0930731	0.751648	-0.362665	0.202528	-0.0187889	0.949168
A_51_P114797	Cbln2	brown	0.282092	0.328508	0.280369	0.331596	-0.298155	0.300494	0.154807	0.597198	-0.530411	0.0510311	-0.0769683	0.793687	0.805844	0.000501768	0.589751	0.0264334	0.11985	0.683196	-0.438393	0.116883	-0.309329	0.281851	0.198969	0.495282	-0.622284	0.0174786	-0.603323	0.0223574	0.397519	0.159275	0.339515	0.234991	0.0300854	0.91868	-0.59069	0.0261346	0.165371	0.572084
A_52_P233701	Cbln2	brown	0.255222	0.378516	0.259511	0.370273	-0.305211	0.288641	0.109685	0.708949	-0.513026	0.0606451	-0.107596	0.714276	0.784706	0.000888026	0.634234	0.0148491	0.0142446	0.961452	-0.285209	0.322961	-0.281557	0.329466	0.10209	0.72838	-0.662161	0.00988074	-0.678288	0.0076652	0.465404	0.0935377	0.494766	0.0720763	0.0124987	0.966174	-0.540815	0.0458366	0.158869	0.58749
A_52_P233703	Cbln2	brown	0.229106	0.430768	0.231018	0.426825	-0.292195	0.310721	0.0817367	0.78118	-0.551731	0.0408127	-0.187111	0.521828	0.80631	0.000495126	0.684868	0.00688098	-0.044435	0.880108	-0.34083	0.233067	-0.3412	0.232528	0.152127	0.603638	-0.719631	0.0037121	-0.692765	0.00602376	0.538548	0.0469338	0.431076	0.123832	0.0528036	0.857721	-0.522876	0.0550513	0.235572	0.417506
A_52_P432245	Cbln4	brown	0.375802	0.185438	0.378213	0.182405	-0.28646	0.320749	0.235522	0.417608	-0.76444	0.00145271	-0.225014	0.43927	0.89224	1.78553e-05	0.462126	0.0961811	0.0852735	0.771935	0.0305391	0.917458	-0.536105	0.048138	0.522864	0.0550577	-0.75878	0.00165289	-0.483015	0.0801954	0.556884	0.038587	-0.0303207	0.918046	0.110503	0.706865	-0.249974	0.388733	0.547324	0.0427896
A_52_P39083	Ccbe1	brown	-0.658598	0.0104307	-0.66336	0.00970084	0.682088	0.00720433	-0.265665	0.358619	0.819027	0.000339249	0.0445637	0.879763	-0.906467	7.88144e-06	-0.352099	0.216972	-0.174332	0.551128	-0.0203561	0.944933	0.199318	0.49451	-0.590623	0.0261559	0.868111	5.68492e-05	0.416172	0.138841	-0.614542	0.0193617	0.0359968	0.902766	0.140941	0.630803	0.160719	0.58309	-0.308596	0.283053
A_51_P193395	Ccdc134	brown	0.388836	0.169426	0.371229	0.191279	-0.286222	0.32117	0.246396	0.39578	-0.653207	0.0113072	-0.142082	0.628013	0.735549	0.00271562	0.315444	0.271945	0.153376	0.600633	-0.0577052	0.844654	-0.540414	0.0460291	0.620159	0.017981	-0.604264	0.0220936	-0.264542	0.36073	0.328667	0.251242	-0.444007	0.111734	-0.146131	0.618143	0.00721244	0.980477	0.452507	0.104238
A_51_P135732	Ccdc136	brown	0.432307	0.122644	0.420824	0.134032	-0.373087	0.188891	0.244268	0.400003	-0.559947	0.0373074	0.0551274	0.851521	0.880179	3.28459e-05	0.382725	0.176816	0.246967	0.394652	-0.0882943	0.764061	-0.168804	0.564017	0.522892	0.0550423	-0.607082	0.0213174	-0.262781	0.364056	0.1487	0.611912	-0.0849288	0.772835	-0.0955188	0.745317	-0.379164	0.181218	0.0538697	0.854876
A_52_P345301	Ccdc37	brown	-0.163963	0.575406	-0.175195	0.549128	0.130349	0.656931	-0.132586	0.651383	0.811343	0.00042772	0.341588	0.231962	-0.774521	0.00114421	-0.496834	0.0707101	0.197279	0.499026	-0.115793	0.693438	0.545331	0.043706	-0.563434	0.0358887	0.860378	7.86325e-05	0.495662	0.0714825	-0.822462	0.000304804	0.126605	0.666259	-0.259179	0.370909	0.1365	0.641711	-0.555119	0.0393392
A_51_P230624	Ccdc71l	brown	0.0190106	0.948569	-0.00187702	0.994919	0.0603944	0.8375	0.0939675	0.749331	0.658001	0.0105252	0.363412	0.20153	-0.806494	0.000492511	-0.567114	0.0344356	-0.0158791	0.957033	0.253199	0.382436	0.520437	0.0564005	-0.663411	0.00969322	0.80497	0.000514436	0.212751	0.465238	-0.641806	0.0133468	-0.0164694	0.955437	-0.0334247	0.909687	0.14252	0.626942	-0.398031	0.158689
A_52_P315988	Ccdc88c	brown	-0.496343	0.071033	-0.469355	0.0904184	0.278934	0.334182	-0.392617	0.164955	0.478758	0.083289	0.00230061	0.993772	-0.619257	0.0181976	-0.068509	0.815987	-0.431396	0.123522	-0.205858	0.480154	0.372718	0.189364	-0.48213	0.0808314	0.319241	0.265899	0.143469	0.624623	0.0585509	0.842403	0.460625	0.0974089	-0.00724077	0.980401	-0.0258411	0.930125	-0.390131	0.167886
A_51_P506201	Cckbr	brown	0.0512051	0.86199	0.0680113	0.817303	-0.231852	0.42511	-0.141494	0.62945	-0.46192	0.0963496	-0.281156	0.330184	0.750839	0.00197005	0.505263	0.0653332	0.269969	0.350588	-0.371699	0.190672	-0.256085	0.376849	0.51987	0.0567174	-0.678234	0.00767186	-0.0906676	0.75789	0.38089	0.179077	0.149111	0.610917	0.162798	0.57816	-0.155139	0.596401	0.166583	0.569231
A_52_P596375	Cckbr	brown	0.00990726	0.973185	0.0252109	0.931826	-0.121879	0.678094	-0.0613106	0.835065	-0.54331	0.0446505	-0.285491	0.322461	0.763241	0.00149338	0.548947	0.0420534	0.117786	0.688401	-0.281732	0.329151	-0.358669	0.207917	0.483467	0.0798717	-0.712426	0.00424825	-0.255019	0.378907	0.493624	0.0728384	0.10605	0.718228	0.295544	0.304951	-0.253917	0.381042	0.222354	0.444839
A_52_P53906	Ccnd2	brown	-0.376985	0.183946	-0.383176	0.176264	0.464602	0.09418	-0.109524	0.709358	0.561223	0.0367833	0.00151236	0.995906	-0.866489	6.09529e-05	-0.547327	0.0427883	-0.0863051	0.769244	0.286563	0.320568	0.163307	0.576957	-0.318858	0.266504	0.717023	0.00389966	0.46175	0.0964879	-0.41125	0.144053	-0.313704	0.274742	0.0974288	0.740383	0.47868	0.0833465	-0.0211945	0.942669
A_51_P433228	Ccnd2	brown	0.0281546	0.923885	0.0203995	0.944816	0.0652868	0.824516	0.0608382	0.836321	0.176766	0.545494	-0.0386512	0.89563	-0.516729	0.0584963	-0.522086	0.0554857	-0.0162775	0.955956	0.512284	0.0610824	0.202818	0.486802	-0.0269451	0.927147	0.327556	0.252943	0.325182	0.256602	-0.127634	0.66369	-0.407789	0.147795	0.0507558	0.863191	0.577867	0.0304379	0.197581	0.498356
A_52_P229536	Cd44	brown	-0.0694915	0.81339	-0.0518214	0.860344	0.0690491	0.814559	-0.0615538	0.834419	-0.198898	0.49544	-0.142759	0.626356	0.37658	0.184457	0.223985	0.441421	0.284077	0.324968	0.20856	0.474279	-0.461167	0.0969643	0.253457	0.381935	-0.235937	0.416762	0.0147657	0.960043	0.0357855	0.903334	0.00938993	0.974585	0.11017	0.707711	0.122623	0.676225	0.181115	0.53549
A_51_P313320	Cd6	brown	0.54314	0.0447306	0.555454	0.0391955	-0.466282	0.0928383	0.378022	0.182645	-0.85312	0.000104834	0.056176	0.848727	0.901577	1.05842e-05	0.268281	0.353726	0.194094	0.50612	0.0280493	0.924169	-0.0631869	0.830084	0.600474	0.023171	-0.803571	0.00053524	-0.430607	0.124287	0.620276	0.017953	0.0164687	0.955439	0.138732	0.636221	-0.450005	0.106407	0.201908	0.4888
A_52_P469502	Cda	brown	0.294741	0.306329	0.288594	0.316996	-0.315606	0.271684	0.0748133	0.799355	-0.585086	0.0279554	-0.217929	0.454184	0.937525	7.49663e-07	0.586474	0.0274959	0.112828	0.700954	-0.144613	0.621836	-0.35086	0.218707	0.510968	0.0618635	-0.74641	0.0021668	-0.34081	0.233095	0.32919	0.250443	0.0503883	0.864173	0.0190314	0.948513	-0.31415	0.274023	0.281668	0.329267
A_52_P657240	Cdc40	brown	-0.304838	0.289259	-0.311809	0.277808	0.25564	0.377708	-0.235332	0.417994	0.821011	0.000318987	0.246259	0.396051	-0.872299	4.72885e-05	-0.484762	0.0789489	0.159117	0.586899	-0.0473717	0.872242	0.390658	0.167262	-0.474667	0.0863408	0.854914	9.77788e-05	0.59217	0.0256692	-0.75452	0.00181753	-0.0712396	0.808773	-0.254976	0.37899	0.296693	0.302984	-0.49769	0.0701506
A_51_P114826	Cdh13	brown	0.0391859	0.894194	0.0562721	0.848471	-0.135927	0.643123	-0.105984	0.718397	-0.675184	0.00805827	-0.562055	0.036445	0.758287	0.00167131	0.59972	0.02339	-0.0659362	0.822795	-0.0988709	0.736663	-0.611499	0.0201421	0.545676	0.0435465	-0.846263	0.00013571	-0.345071	0.226925	0.766543	0.00138343	0.0268964	0.927278	0.328629	0.251299	-0.0293806	0.92058	0.668792	0.00891697
A_51_P373573	Cdh22	brown	0.4415	0.114014	0.453928	0.10302	-0.556501	0.0387493	0.145169	0.620483	-0.605293	0.0218077	-0.103695	0.72426	0.71237	0.00425261	0.441101	0.11438	0.0153204	0.958544	-0.237076	0.41445	-0.0137733	0.962727	0.186718	0.522721	-0.734458	0.0027763	-0.583764	0.028398	0.659089	0.0103535	0.414421	0.14068	0.219807	0.450205	-0.458301	0.0993314	0.189649	0.516095
A_52_P402897	Cdh4	brown	0.0200728	0.945699	0.0410074	0.889302	-0.0396083	0.893059	0.0279386	0.924468	-0.70658	0.00472636	-0.365608	0.198616	0.767601	0.0013496	0.581566	0.0291463	-0.159753	0.585385	-0.217387	0.455335	-0.446281	0.109693	0.44768	0.108451	-0.801537	0.000566682	-0.499501	0.068976	0.805898	0.000500989	0.201554	0.489579	0.346014	0.225573	-0.416676	0.138314	0.472317	0.0881288
A_51_P504863	Cdk18	brown	-0.184758	0.527171	-0.174572	0.550573	0.0811723	0.782658	-0.220116	0.449554	-0.453906	0.103039	-0.509798	0.0625643	0.770033	0.00127431	0.730371	0.00301319	0.0592747	0.840477	-0.322695	0.26047	-0.70739	0.00465766	0.46508	0.0937969	-0.682486	0.00715729	-0.2505	0.387701	0.422	0.132834	0.126988	0.665301	0.129075	0.660102	-0.119106	0.68507	0.457773	0.0997723
A_52_P1141022	Cdr1	brown	-0.0959986	0.744077	-0.0843657	0.774306	-0.271177	0.348351	-0.454482	0.102548	-0.235235	0.418191	-0.488406	0.0763943	0.380488	0.179574	0.582876	0.0286986	-0.415098	0.139967	-0.0092165	0.975054	-0.284931	0.323454	0.290966	0.312855	-0.682199	0.00719116	-0.0649773	0.825336	0.533743	0.049323	0.0149129	0.959645	-0.00540642	0.985365	0.354445	0.213711	0.175119	0.549305
A_51_P444447	Cebpd	brown	-0.320554	0.263828	-0.32616	0.255091	0.477165	0.0844685	0.0607271	0.836616	0.665334	0.00941007	0.390784	0.167113	-0.9056	8.31373e-06	-0.573694	0.031946	-0.0987287	0.73703	0.154796	0.597224	0.272453	0.345999	-0.630271	0.0156853	0.916565	4.06103e-06	0.254043	0.380799	-0.589508	0.0265111	-0.0506841	0.863382	-0.0517355	0.860573	0.0759137	0.79646	-0.414236	0.140876
A_51_P138952	Cep97	brown	-0.17965	0.538851	-0.182578	0.532141	0.361715	0.2038	0.104254	0.722827	0.262906	0.363819	0.360652	0.205231	-0.430163	0.124719	-0.602465	0.0226003	0.0774955	0.792302	0.409358	0.14609	0.209193	0.472908	0.207636	0.476284	0.508237	0.0635076	0.669995	0.00875019	-0.517098	0.0582854	-0.681697	0.00725077	-0.104963	0.721011	0.330367	0.248651	-0.363036	0.202031
A_51_P351923	Chd3os	brown	0.40316	0.152899	0.405039	0.150813	-0.386776	0.171895	0.229295	0.430377	-0.587234	0.0272467	-0.17587	0.547567	0.659909	0.0102257	0.477184	0.0844545	0.0862904	0.769282	-0.291134	0.312564	-0.432246	0.122702	0.048462	0.869324	-0.588182	0.0269382	-0.763054	0.00149984	0.584652	0.0281002	0.394673	0.162557	0.0765903	0.794681	-0.394524	0.16273	0.492844	0.0733623
A_52_P574291	Chic2	brown	-0.391152	0.166678	-0.409843	0.145567	0.445013	0.110829	-0.190084	0.515115	0.386902	0.171743	-0.266122	0.357761	-0.400419	0.155976	0.0252199	0.931801	-0.40585	0.149919	-0.0839648	0.775353	-0.180482	0.53694	-0.358879	0.207631	0.366336	0.197656	0.00763949	0.979322	-0.203294	0.485758	0.101445	0.730037	-0.127707	0.663508	0.160649	0.583254	0.265675	0.3586
A_52_P533707	Chrna1	brown	-0.110935	0.705766	-0.118038	0.687764	0.250529	0.387644	0.0778991	0.791242	0.686589	0.00668663	0.359931	0.206206	-0.854815	9.81597e-05	-0.624237	0.0170264	0.252082	0.38461	0.188494	0.518702	0.408369	0.147163	-0.641771	0.0133535	0.916877	3.97349e-06	0.290212	0.314167	-0.693337	0.00596511	0.089846	0.760025	-0.0861477	0.769654	0.108071	0.713065	-0.331362	0.247143
A_52_P350750	Chrna4	brown	0.452932	0.103873	0.447764	0.108377	-0.400126	0.156307	0.246423	0.395727	-0.693949	0.00590285	-0.0248636	0.932763	0.953499	1.32012e-07	0.427824	0.127009	0.164211	0.57482	-0.0309219	0.916427	-0.272307	0.346268	0.596023	0.024486	-0.742077	0.00237411	-0.337353	0.238177	0.342503	0.230632	-0.0750989	0.798603	-0.105592	0.719401	-0.310607	0.279764	0.202062	0.488462
A_51_P104487	Chrna4	brown	0.288618	0.316954	0.282807	0.327231	-0.288364	0.3174	0.104121	0.723167	-0.435639	0.119466	-0.113076	0.700323	0.845512	0.000139497	0.507448	0.0639886	0.297183	0.302148	-0.081188	0.782617	-0.268098	0.354066	0.330315	0.24873	-0.571475	0.0327702	-0.331036	0.247636	0.114045	0.697866	0.214698	0.461067	-0.0133537	0.963862	-0.317658	0.26841	0.162834	0.578074
A_52_P479539	Cit	brown	0.623211	0.0172629	0.617781	0.018556	-0.432369	0.122584	0.514882	0.0595611	-0.88501	2.59392e-05	0.0421366	0.886272	0.89192	1.81628e-05	0.237853	0.412876	0.230118	0.428677	0.0435029	0.882607	-0.34393	0.228568	0.579106	0.0300006	-0.714265	0.00410598	-0.524957	0.0539191	0.530459	0.0510063	-0.224694	0.439937	0.125381	0.669316	-0.359194	0.207204	0.410641	0.144706
A_52_P640686	Cit	brown	0.617343	0.0186634	0.610928	0.0202913	-0.593086	0.025384	0.277579	0.336633	-0.70885	0.00453596	-0.0206383	0.944171	0.911609	5.67822e-06	0.399446	0.157078	0.325544	0.256042	-0.0916732	0.755279	-0.248989	0.390666	0.527046	0.0527994	-0.746269	0.00217334	-0.411845	0.143416	0.390689	0.167226	-0.0500727	0.865016	-0.115574	0.693993	-0.297486	0.301632	0.255489	0.378
A_51_P450057	Cit	brown	0.332423	0.245539	0.33248	0.245453	-0.530268	0.0511053	-0.125573	0.668836	-0.585055	0.0279656	-0.348833	0.221563	0.866949	5.9764e-05	0.528328	0.0521203	0.243819	0.400898	-0.167769	0.566443	-0.363133	0.201903	0.737655	0.00260146	-0.850839	0.000114394	-0.038674	0.895569	0.407276	0.148355	-0.215726	0.458872	-0.0944353	0.74812	0.145602	0.619427	0.323619	0.259028
A_51_P255365	Cited1	brown	0.435651	0.119455	0.426386	0.128431	-0.24504	0.398468	0.386867	0.171785	-0.815356	0.000379465	-0.0738144	0.801985	0.905243	8.49783e-06	0.318225	0.267508	0.1024	0.727584	0.114695	0.696217	-0.422723	0.132102	0.67882	0.00759932	-0.718114	0.00382034	-0.388691	0.169599	0.443642	0.112065	-0.305162	0.288722	0.0246145	0.933435	-0.248916	0.390809	0.4369	0.118278
A_51_P478548	Cited2	brown	0.392835	0.1647	0.392282	0.165348	-0.584277	0.0282258	-0.109461	0.709518	-0.559426	0.0375229	-0.391545	0.166215	0.80992	0.000445983	0.551507	0.0409112	0.09809	0.738677	-0.0325165	0.912132	-0.261525	0.366437	0.54256	0.0450046	-0.857109	8.96766e-05	-0.219212	0.451464	0.490958	0.0746401	0.022055	0.940345	-0.114015	0.697942	0.0985123	0.737588	0.401125	0.15518
A_51_P478556	Cited2	brown	0.379014	0.181405	0.369092	0.194047	-0.496699	0.070799	-0.0237384	0.9358	-0.552822	0.0403339	-0.34592	0.225708	0.853943	0.000101547	0.631849	0.0153481	0.0511614	0.862107	-0.122469	0.676611	-0.301334	0.29512	0.438458	0.116822	-0.816168	0.000370245	-0.387051	0.171564	0.438626	0.116665	0.0813737	0.782131	-0.0629733	0.830651	-0.145218	0.620362	0.376879	0.184079
A_51_P478555	Cited2	brown	0.278648	0.334699	0.274821	0.341656	-0.471736	0.0885748	-0.14209	0.627991	-0.547338	0.042783	-0.42708	0.127743	0.86303	7.05089e-05	0.673286	0.00830634	-0.00422058	0.988575	-0.161709	0.580739	-0.28598	0.321596	0.524822	0.0539919	-0.883156	2.8433e-05	-0.280211	0.331882	0.497063	0.0705604	0.0651996	0.824747	-0.0225714	0.93895	-0.064743	0.825957	0.35824	0.208501
A_51_P109099	Cited4	brown	0.213699	0.463204	0.2229	0.443694	-0.221794	0.446017	0.144248	0.622724	-0.677906	0.00771272	-0.194844	0.504445	0.80922	0.000455184	0.582528	0.0288171	-0.0935985	0.750287	-0.10364	0.724402	-0.287054	0.319702	0.330758	0.248057	-0.787219	0.000832485	-0.610201	0.0204822	0.670901	0.00862615	0.190759	0.513595	0.400376	0.156025	-0.556304	0.038833	0.257125	0.374847
A_52_P426768	Cited4	brown	0.199024	0.495159	0.211335	0.468284	-0.17498	0.549626	0.182651	0.531975	-0.694554	0.00584175	-0.146436	0.617401	0.80895	0.000458778	0.540059	0.0462001	-0.111195	0.705104	-0.0446984	0.879402	-0.266216	0.357585	0.340974	0.232857	-0.769608	0.00128723	-0.60408	0.0221449	0.668587	0.00894566	0.202324	0.487886	0.39235	0.165269	-0.575437	0.0313096	0.230438	0.428019
A_52_P424784	Clstn2	brown	-0.244475	0.399591	-0.249651	0.389365	0.376599	0.184432	0.054538	0.853093	0.693328	0.00596602	0.436861	0.118315	-0.860328	7.87917e-05	-0.643948	0.0129437	0.136853	0.640841	-0.00698009	0.981106	0.413555	0.141596	-0.539977	0.0462398	0.947052	2.83671e-07	0.408526	0.146993	-0.709792	0.00445876	-0.0213758	0.942179	-0.124221	0.67222	0.0502417	0.864565	-0.474585	0.0864027
A_51_P333859	Clvs2	brown	-0.176391	0.546361	-0.191902	0.511028	0.318406	0.267221	0.0769494	0.793737	0.716088	0.0039687	0.46572	0.0932852	-0.824988	0.000281318	-0.561559	0.0366465	0.0727604	0.804762	0.0181727	0.950833	0.389272	0.168907	-0.616676	0.0188279	0.936664	8.12277e-07	0.301183	0.295374	-0.765214	0.00142688	-0.0111241	0.969893	-0.238434	0.411703	0.00246093	0.993338	-0.510654	0.0620508
A_51_P184724	Cnksr3	brown	0.413396	0.141764	0.405261	0.150568	-0.271555	0.347653	0.307779	0.284395	-0.734835	0.00275522	-0.0794841	0.787082	0.8638	6.82821e-05	0.288855	0.31654	0.233964	0.420783	-0.0982319	0.738311	-0.362018	0.203394	0.71379	0.0041424	-0.657572	0.0105934	-0.244988	0.398571	0.3605	0.205436	-0.284834	0.323624	-0.0752453	0.798218	-0.236463	0.415694	0.395945	0.161084
A_51_P403378	Cnr1	brown	-0.118413	0.686818	-0.112937	0.700677	-0.0268116	0.927507	-0.299098	0.298893	0.480289	0.0821668	-0.141384	0.629719	-0.710566	0.00439608	-0.417426	0.137533	0.140448	0.632011	0.260641	0.368118	0.191709	0.511461	-0.218517	0.452937	0.437645	0.117581	0.512477	0.0609688	-0.243734	0.401068	-0.167969	0.565975	-0.0835513	0.776434	0.745948	0.0021882	0.0547844	0.852436
A_52_P412452	Cntn6	brown	-0.337106	0.238543	-0.336002	0.240182	0.333692	0.243632	-0.131118	0.655022	-0.366104	0.197961	-0.468117	0.0913883	0.659112	0.01035	0.781808	0.000955694	-0.175552	0.548303	-0.371643	0.190745	-0.619008	0.0182576	0.198826	0.495598	-0.553463	0.0400542	-0.497135	0.0705131	0.408939	0.146544	0.280301	0.331719	0.361093	0.204636	-0.486236	0.0779087	0.378967	0.181464
A_51_P253279	Cntn6	brown	0.0343791	0.907118	0.0385477	0.895908	0.00324431	0.991218	0.0646965	0.82608	-0.651368	0.0116188	-0.404909	0.150957	0.858833	8.37054e-05	0.704549	0.00490191	0.00630088	0.982944	-0.233335	0.422069	-0.686133	0.00673768	0.365371	0.198929	-0.744108	0.00227506	-0.606995	0.0213409	0.588218	0.0269265	0.198655	0.495977	0.249924	0.38883	-0.387457	0.171076	0.565293	0.0351489
A_52_P451485	Cobl	brown	0.17436	0.551065	0.191269	0.512448	-0.218149	0.453717	0.093782	0.749811	-0.735783	0.00270276	-0.225185	0.438911	0.864295	6.68824e-05	0.582395	0.0288623	0.00639408	0.982692	-0.289969	0.314593	-0.400126	0.156307	0.465775	0.0932415	-0.831231	0.000229497	-0.516614	0.0585624	0.720585	0.00364536	0.192344	0.510035	0.210679	0.469698	-0.433774	0.121238	0.325119	0.256699
A_51_P408430	Col24a1	brown	0.0801483	0.785341	0.0810022	0.783104	-0.180037	0.537963	-0.0534842	0.855905	-0.544125	0.0442679	-0.416079	0.138938	0.83302	0.000216165	0.729181	0.00308509	0.0562308	0.848581	-0.353552	0.214948	-0.54348	0.0445704	0.34326	0.229535	-0.750492	0.00198493	-0.484567	0.0790879	0.506447	0.0646016	0.166857	0.568587	0.35579	0.211855	-0.339838	0.234517	0.412521	0.142694
A_51_P414637	Col5a1	brown	-0.00435266	0.988218	-0.013963	0.962214	0.223197	0.443069	0.246196	0.396176	-0.341615	0.231922	-0.137378	0.639549	0.535173	0.048603	0.365697	0.198498	0.35662	0.210714	-0.244178	0.400183	-0.649105	0.0120114	0.119409	0.684309	-0.195771	0.502378	-0.448711	0.107541	0.0488569	0.868268	0.0585191	0.842487	0.327242	0.253425	-0.449707	0.106668	0.403394	0.152638
A_51_P474496	Col6a1	brown	0.158578	0.588184	0.172726	0.55486	-0.297398	0.301782	-0.099324	0.735496	-0.591939	0.0257414	-0.530411	0.0510313	0.700145	0.0053002	0.475954	0.0853724	0.0448508	0.878993	-0.145415	0.619883	-0.371504	0.190923	0.48216	0.0808099	-0.776784	0.00108274	-0.263036	0.363572	0.663256	0.00971623	0.160377	0.583901	0.22766	0.433762	0.0601182	0.838234	0.643651	0.012999
A_51_P401504	Col9a2	brown	0.418128	0.136805	0.410501	0.144857	-0.435421	0.119673	0.130768	0.655891	-0.593849	0.0251485	-0.24918	0.390289	0.828639	0.000249977	0.541775	0.0453774	0.409395	0.14605	-0.107637	0.714171	-0.426835	0.127985	0.395135	0.162021	-0.711182	0.0043467	-0.467296	0.0920347	0.372655	0.189444	0.0292703	0.920877	0.0918179	0.754903	-0.218767	0.452407	0.400961	0.155364
A_52_P383754	Copg2os2	brown	0.268493	0.353331	0.282494	0.327789	-0.204006	0.4842	0.228475	0.432073	-0.8024	0.00055316	-0.267831	0.354564	0.830566	0.000234618	0.422175	0.132656	0.150435	0.607717	-0.176067	0.547111	-0.473795	0.0870012	0.498703	0.0694917	-0.761678	0.00154783	-0.519379	0.0569927	0.714071	0.00412082	0.118513	0.686566	0.252453	0.383889	-0.309137	0.282165	0.589616	0.0264764
A_51_P509997	Cox6a2	brown	-0.161403	0.581466	-0.167867	0.566214	0.371522	0.1909	0.14475	0.621501	-0.479061	0.0830665	-0.251646	0.38546	0.690039	0.00630967	0.536696	0.0478446	-0.0840371	0.775164	0.0214395	0.942007	-0.651652	0.0115703	0.354997	0.212947	-0.46205	0.0962437	-0.435022	0.12005	0.258184	0.372813	-0.0296673	0.919807	0.199447	0.494225	-0.402484	0.153654	0.397377	0.159438
A_52_P650908	Cplx2	brown	-0.344666	0.227508	-0.341305	0.232374	0.115906	0.693153	-0.442787	0.11284	0.545686	0.0435418	-0.214513	0.461463	-0.739214	0.00251943	-0.168825	0.563968	-0.213623	0.463367	0.095313	0.745849	0.0893085	0.761422	-0.365443	0.198834	0.376892	0.184063	0.347935	0.222836	-0.129277	0.659597	-0.0790413	0.788244	-0.0499642	0.865307	0.627412	0.0163104	-0.0581894	0.843365
A_51_P470851	Cplx3	brown	0.0747807	0.799441	0.0858617	0.7704	-0.0911082	0.756746	0.0426434	0.884912	-0.548295	0.0423479	-0.261936	0.365656	0.796719	0.000647108	0.671566	0.00853611	0.0361456	0.902365	-0.138929	0.635736	-0.507079	0.0642138	0.222652	0.444213	-0.686465	0.00670043	-0.598071	0.0238742	0.506078	0.0648294	0.358008	0.208816	0.215239	0.459911	-0.435354	0.119736	0.319517	0.265463
A_51_P147766	Cpne9	brown	0.365437	0.198842	0.361134	0.204582	-0.325689	0.255818	0.213731	0.463137	-0.677897	0.00771382	-0.0126273	0.965827	0.840957	0.000164352	0.268905	0.352565	0.0272	0.926459	-0.0325852	0.911947	-0.156508	0.593124	0.769607	0.00128726	-0.695084	0.00578856	-0.0767333	0.794305	0.34867	0.221794	-0.386322	0.172441	0.0654446	0.824098	-0.221113	0.44745	0.129154	0.659903
A_51_P227353	Creg2	brown	-0.0752999	0.798074	-0.0870751	0.767237	0.488521	0.0763148	0.444049	0.111697	0.38846	0.169875	0.541212	0.0456464	-0.635283	0.0146338	-0.607188	0.0212886	0.0398373	0.892444	0.446754	0.109272	0.260446	0.36849	-0.568335	0.033963	0.828777	0.000248858	-0.0478976	0.870834	-0.555622	0.0391235	-0.0345423	0.906679	0.112565	0.70162	-0.29035	0.313928	-0.298352	0.300159
A_51_P157042	Ctgf	brown	0.0261715	0.929234	0.0367231	0.900812	-0.0362782	0.902009	0.0363776	0.901742	-0.441398	0.114107	-0.278582	0.334818	0.655008	0.0110084	0.57632	0.0309908	0.191414	0.512123	-0.134778	0.645959	-0.476198	0.0851896	0.125903	0.668012	-0.547759	0.0425912	-0.546214	0.0432984	0.404719	0.151167	0.374085	0.187617	0.31274	0.276299	-0.355356	0.212453	0.337979	0.237252
A_51_P324572	Ctnna1	brown	0.212299	0.466208	0.222488	0.444559	-0.275967	0.339564	0.0270945	0.926744	-0.761085	0.00156888	-0.278962	0.334132	0.878733	3.51829e-05	0.541704	0.0454113	0.0942379	0.748631	-0.316564	0.270153	-0.42227	0.13256	0.738516	0.00255587	-0.87964	3.37011e-05	-0.273701	0.343705	0.676587	0.00787872	-0.146954	0.616143	0.0500778	0.865003	-0.250581	0.387543	0.359479	0.206818
A_51_P190249	Ctnnd2	brown	0.321929	0.261667	0.320263	0.264286	-0.233249	0.422245	0.296507	0.303303	-0.315166	0.272391	0.100769	0.731777	0.500605	0.0682673	0.379283	0.181071	-0.0425291	0.885219	0.0141702	0.961654	-0.0237364	0.935805	-0.27335	0.344349	-0.332448	0.245503	-0.783742	0.000910098	0.253371	0.382102	0.664149	0.00958383	0.0775298	0.792212	-0.654069	0.0111634	0.0465289	0.874498
A_51_P180463	Cux2	brown	0.327821	0.252536	0.330742	0.248082	-0.354307	0.213901	0.145014	0.620859	-0.70194	0.00513492	-0.141595	0.629201	0.957448	7.81746e-08	0.566083	0.0348383	0.0982727	0.738205	-0.139169	0.635149	-0.273982	0.34319	0.526876	0.0528896	-0.833266	0.000214382	-0.437364	0.117844	0.50701	0.0642561	0.0693464	0.813773	0.150095	0.608538	-0.424028	0.130786	0.201231	0.49029
A_51_P403006	Cyfip1	brown	-0.536905	0.0477411	-0.531482	0.0504774	0.540172	0.0461458	-0.213369	0.463913	0.726895	0.00322692	0.184272	0.528277	-0.883433	2.80483e-05	-0.456851	0.100544	-0.123341	0.674425	-0.113553	0.699113	0.224868	0.439574	-0.495014	0.0719114	0.839348	0.000173943	0.47472	0.0863009	-0.533113	0.049643	0.0152574	0.958714	-0.0697104	0.812811	0.205574	0.480773	-0.369885	0.193016
A_51_P355301	Cyp3a11	brown	-0.548438	0.0422834	-0.543142	0.0447295	0.245552	0.397452	-0.624663	0.0169291	0.782863	0.000930592	-0.285925	0.321693	-0.74543	0.00221238	-0.0301153	0.9186	0.0155506	0.957921	-0.396736	0.160174	0.210515	0.470051	-0.507519	0.0639448	0.515485	0.0592123	0.426864	0.127956	-0.347753	0.223095	0.306743	0.286103	-0.0136921	0.962947	0.321912	0.261694	-0.175665	0.548041
A_51_P252859	Cyr61	brown	-0.200699	0.491462	-0.20357	0.485154	0.153945	0.599266	-0.164473	0.574201	-0.420172	0.134699	-0.54864	0.042192	0.738996	0.00253077	0.652858	0.0113659	0.0182111	0.950729	-0.21299	0.464724	-0.513293	0.0604882	0.51735	0.0581415	-0.638827	0.0139232	-0.169023	0.563505	0.327813	0.252549	-0.0567082	0.847309	0.481508	0.0812813	-0.210283	0.470554	0.445111	0.110741
A_52_P269143	D630004D15Rik	brown	-0.173382	0.553335	-0.166005	0.570591	0.0942289	0.748654	-0.104582	0.721986	-0.361356	0.204283	-0.304192	0.290336	0.696962	0.00560341	0.706362	0.00474498	-0.0606834	0.836732	-0.490248	0.0751255	-0.40096	0.155365	0.184835	0.526996	-0.559066	0.0376723	-0.438265	0.117002	0.374423	0.187186	0.384061	0.175183	0.335646	0.240711	-0.563423	0.0358932	0.171874	0.556845
A_52_P171160	D930030D11Rik	brown	-0.323344	0.259458	-0.341235	0.232476	0.291205	0.31244	-0.18978	0.5158	0.847047	0.000131849	0.308608	0.283034	-0.788999	0.00079487	-0.356542	0.210821	-0.151054	0.606223	0.0918565	0.754803	0.47853	0.083457	-0.627663	0.0162546	0.808554	0.000464095	0.394621	0.162617	-0.798626	0.00061425	0.0898343	0.760055	-0.328892	0.250898	0.187291	0.521421	-0.636177	0.014452
A_51_P437135	Dab1	brown	-0.645847	0.0125941	-0.645874	0.0125892	0.561786	0.0365541	-0.349783	0.220221	0.831042	0.000230942	0.0127804	0.965412	-0.755907	0.00176257	-0.0914417	0.75588	-0.195054	0.503978	-0.117014	0.69035	0.27897	0.334118	-0.777382	0.00106696	0.717662	0.00385302	0.174589	0.550534	-0.539148	0.0466414	0.463941	0.0947116	0.144498	0.622116	-0.0543702	0.853541	-0.424682	0.13013
A_52_P354286	Dab1	brown	-0.535381	0.0484992	-0.53797	0.0472167	0.496646	0.0708338	-0.259434	0.370419	0.845325	0.000140453	0.117411	0.689347	-0.801929	0.000560512	-0.180429	0.537062	-0.166362	0.56975	-0.0112796	0.969472	0.314831	0.272928	-0.851322	0.000112312	0.788745	0.000800152	0.135571	0.644003	-0.599168	0.0235513	0.471171	0.0890098	0.0386099	0.895741	-0.0356276	0.903759	-0.449693	0.10668
A_51_P308347	Dact2	brown	-0.100599	0.732212	-0.0852367	0.772031	0.072914	0.804357	0.0435978	0.882352	-0.309661	0.281309	-0.0832933	0.777108	0.479539	0.0827157	0.514452	0.0598109	-0.363052	0.202011	-0.287253	0.319352	-0.108016	0.713205	-0.124406	0.671756	-0.418244	0.136685	-0.614702	0.0193211	0.466896	0.092351	0.619383	0.0181672	0.391731	0.165996	-0.727085	0.00321494	0.00842818	0.977187
A_52_P277394	Daglb	brown	-0.274659	0.341951	-0.262	0.365535	0.468895	0.0907778	0.132644	0.651238	0.304502	0.289819	0.31331	0.275377	-0.660713	0.0101014	-0.616187	0.0189493	-0.195748	0.502431	0.562224	0.0363766	0.125453	0.669137	-0.23862	0.411326	0.6002	0.0232504	0.306733	0.28612	-0.267465	0.355248	-0.232657	0.423457	-0.0241986	0.934557	0.352165	0.21688	-0.192872	0.508853
A_52_P484289	Dbndd1	brown	0.755211	0.00178996	0.748778	0.00205979	-0.702455	0.00508831	0.378732	0.181757	-0.644345	0.01287	0.205079	0.481854	0.797934	0.000626017	0.10355	0.724632	0.352642	0.216214	0.0484384	0.869387	0.0351559	0.905028	0.563107	0.0360202	-0.596895	0.0242243	-0.19255	0.509574	0.222138	0.445294	-0.150573	0.607383	-0.264323	0.361143	-0.18013	0.537749	0.070829	0.809857
A_52_P661503	Deptor	brown	0.608618	0.020903	0.615355	0.0191569	-0.505637	0.0651014	0.431731	0.123199	-0.887447	2.29356e-05	0.134418	0.646849	0.905281	8.47816e-06	0.260641	0.368119	0.183394	0.53028	0.00362652	0.990183	-0.203004	0.486395	0.631416	0.0154401	-0.789162	0.000791496	-0.451171	0.105393	0.600165	0.0232606	-0.155873	0.594644	-0.00427072	0.988439	-0.402398	0.153751	0.185995	0.524359
A_51_P445841	Deptor	brown	0.556084	0.0389265	0.561721	0.0365807	-0.504096	0.0660596	0.327624	0.252838	-0.837932	0.000182752	0.0397126	0.892779	0.942921	4.41174e-07	0.33684	0.238937	0.144063	0.623176	0.127974	0.662843	-0.211346	0.46826	0.65319	0.0113101	-0.838372	0.000179976	-0.386706	0.171979	0.549882	0.0416336	-0.141943	0.62835	-0.00277183	0.992497	-0.280256	0.331799	0.191684	0.511517
A_52_P313291	Dgkb	brown	-0.512203	0.0611302	-0.489695	0.0755046	0.40004	0.156404	-0.324522	0.257625	0.196992	0.499663	-0.352555	0.216335	-0.50362	0.0663573	-0.0345922	0.906544	-0.416432	0.138569	-0.117271	0.689702	-0.136388	0.641988	-0.218989	0.451936	0.156539	0.59305	0.0721284	0.806429	0.33322	0.24434	0.092238	0.753813	0.314944	0.272747	0.228945	0.431101	0.255881	0.377243
A_52_P488828	Dgkb	brown	-0.276991	0.337701	-0.258133	0.37291	0.166677	0.569009	-0.24474	0.399064	0.120807	0.680788	-0.244235	0.40007	-0.525874	0.0534251	-0.270125	0.350298	-0.245427	0.3977	0.0464494	0.874711	0.033801	0.908674	0.0328437	0.911251	0.132667	0.651181	0.318515	0.267049	0.290129	0.314313	-0.270038	0.35046	0.200076	0.492835	0.466116	0.09297	0.204723	0.482631
A_51_P494037	Dgkg	brown	-0.512832	0.0607592	-0.525012	0.0538892	0.552808	0.0403397	-0.20261	0.487259	0.85736	8.87858e-05	0.0403041	0.89119	-0.91427	4.75496e-06	-0.356954	0.210258	-0.0319172	0.913746	-0.00631721	0.9829	0.230116	0.428681	-0.749156	0.00204307	0.914415	4.70833e-06	0.284901	0.323506	-0.685161	0.00684762	0.195133	0.503802	0.0846784	0.773489	0.159549	0.58587	-0.223839	0.441725
A_51_P487941	Dhrs13	brown	0.509923	0.0624891	0.522156	0.0554473	-0.453708	0.103208	0.297689	0.301287	-0.885128	2.57869e-05	-0.066152	0.822224	0.901209	1.0815e-05	0.345849	0.22581	0.0520294	0.859788	0.0463259	0.875042	-0.235173	0.418317	0.651652	0.0115703	-0.87076	5.06349e-05	-0.436884	0.118293	0.726189	0.00327176	-0.059181	0.840727	0.0325389	0.912071	-0.327218	0.253462	0.353409	0.215147
A_51_P391805	Dkkl1	brown	0.271195	0.348319	0.28457	0.324093	-0.306828	0.285962	0.168211	0.565408	-0.633813	0.0149364	-0.0991678	0.735898	0.747494	0.00211729	0.385185	0.173817	0.08763	0.765791	-0.0859777	0.770098	-0.239873	0.4088	0.374663	0.186882	-0.684217	0.00695572	-0.413747	0.141393	0.536675	0.0478551	0.129786	0.658332	0.296704	0.302965	-0.289713	0.315038	0.208977	0.473376
A_52_P643375	Dmpk	brown	0.574358	0.0317023	0.556358	0.0388099	-0.510759	0.0619886	0.257206	0.37469	-0.675601	0.00800463	-0.157459	0.590853	0.734851	0.00275435	0.291723	0.31154	0.24115	0.406235	0.110103	0.707884	-0.415267	0.139789	0.59335	0.0253024	-0.672952	0.00835058	-0.299114	0.298867	0.374463	0.187136	-0.418676	0.136238	-0.120362	0.681908	0.069643	0.812989	0.474566	0.0864171
A_51_P326631	Dnah8	brown	0.443053	0.112598	0.438242	0.117023	-0.562102	0.0364258	0.0319339	0.913701	0.378654	0.181854	0.394809	0.162399	-0.376183	0.184957	-0.522061	0.0554995	0.521593	0.0557579	0.0965944	0.742537	0.668369	0.00897621	-0.192167	0.510433	0.398637	0.157998	0.447046	0.109013	-0.522214	0.0554153	-0.02701	0.926972	-0.292117	0.310857	0.287658	0.318639	-0.459625	0.0982332
A_51_P501840	Dnajb3	brown	0.125581	0.668816	0.123347	0.674409	0.212135	0.466562	0.474996	0.0860922	0.233432	0.421872	0.617848	0.0185398	-0.522959	0.0550059	-0.636432	0.0144005	0.210557	0.469961	0.0981941	0.738408	0.318396	0.267237	-0.421025	0.133826	0.704123	0.00493936	-0.02294	0.937955	-0.385582	0.173336	-0.0309824	0.916264	0.046425	0.874776	-0.3933	0.164156	-0.319119	0.266092
A_51_P159895	Dnajc1	brown	-0.00430548	0.988345	-0.000130234	0.999647	0.0335881	0.909247	-0.00433339	0.98827	0.434479	0.120566	0.330702	0.248142	-0.699227	0.00538632	-0.685146	0.00684926	0.107204	0.715278	0.545824	0.0434781	0.340579	0.233433	-0.157424	0.590936	0.587596	0.0271285	0.57514	0.0314173	-0.464101	0.0945824	-0.336423	0.239556	-0.394874	0.162324	0.686921	0.00664958	-0.313698	0.274752
A_51_P448458	Dnm3	brown	0.23953	0.409491	0.243528	0.401478	-0.386132	0.172671	-0.0326385	0.911803	-0.624244	0.0170247	-0.370709	0.19195	0.733856	0.00281023	0.51122	0.0617138	-0.235284	0.418091	0.0264122	0.928584	-0.317612	0.268482	0.468331	0.0912202	-0.844469	0.000144902	-0.344469	0.227791	0.66324	0.00971871	-0.0136007	0.963194	0.13992	0.633305	0.0632133	0.830014	0.411374	0.14392
A_52_P164286	Dnm3	brown	-0.0609485	0.836027	-0.04675	0.873906	-0.170922	0.559065	-0.282002	0.328668	-0.51277	0.060796	-0.560595	0.0370405	0.654016	0.0111722	0.575131	0.0314204	-0.289647	0.315155	-0.0666666	0.820861	-0.425232	0.12958	0.572393	0.0324274	-0.821301	0.000316114	-0.0978712	0.739241	0.659707	0.0102571	-0.086036	0.769946	0.276333	0.338896	0.180052	0.537928	0.44269	0.112928
A_52_P589391	Doc2a	brown	0.536633	0.0478758	0.52485	0.0539767	-0.431191	0.123721	0.375029	0.186417	-0.293457	0.308539	0.327675	0.25276	0.508409	0.0634033	0.0880317	0.764745	0.417403	0.137557	0.02014	0.945517	-0.0762046	0.795695	0.0563317	0.848312	-0.195718	0.502496	-0.333957	0.243235	-0.124173	0.67234	0.145	0.620894	-0.352043	0.21705	-0.211621	0.467668	-0.0852769	0.771926
A_51_P173735	Dock11	brown	-0.744217	0.00226987	-0.746018	0.00218495	0.635611	0.0145669	-0.445719	0.110196	0.880093	3.29813e-05	-0.0163421	0.955781	-0.852224	0.000108509	-0.181922	0.533642	-0.278448	0.335061	-0.192673	0.509299	0.15091	0.606572	-0.605823	0.0216615	0.785866	0.000862029	0.44107	0.114407	-0.600485	0.0231679	0.172446	0.555513	-0.0756867	0.797056	0.234996	0.418677	-0.389497	0.168639
A_52_P682745	Dock4	brown	-0.413924	0.141205	-0.410064	0.145328	0.313128	0.275672	-0.304769	0.289374	0.809511	0.000451345	0.0811754	0.78265	-0.975201	3.18346e-09	-0.46544	0.093509	-0.0931658	0.751408	0.0888196	0.762694	0.395328	0.161798	-0.61566	0.0190806	0.800096	0.000589837	0.47177	0.0885487	-0.514216	0.0599483	0.115687	0.693707	-0.0400481	0.891878	0.404509	0.1514	-0.334365	0.242623
A_52_P547273	Dock4	brown	-0.236159	0.416312	-0.243672	0.401191	0.377871	0.182834	0.0929853	0.751876	0.700667	0.00525175	0.47811	0.0837674	-0.893164	1.69921e-05	-0.639754	0.0137419	-0.0826341	0.778832	0.0691727	0.814232	0.465603	0.0933787	-0.652828	0.0113709	0.952178	1.55722e-07	0.298757	0.299472	-0.664882	0.009476	0.0453914	0.877545	-0.121922	0.677985	0.0106253	0.971242	-0.512682	0.0608479
A_51_P110938	Dock4	brown	-0.186776	0.522589	-0.197124	0.49937	0.207399	0.476798	-0.0561006	0.848927	0.776704	0.00108487	0.366324	0.197671	-0.922115	2.72016e-06	-0.557835	0.0381863	-0.0161251	0.956368	0.0695233	0.813306	0.555532	0.039162	-0.678971	0.00758075	0.880106	3.29611e-05	0.33858	0.236366	-0.663888	0.00962235	0.10352	0.724709	-0.231557	0.425716	0.156421	0.593333	-0.52037	0.0564377
A_52_P280114	Dock4	brown	-0.157454	0.590864	-0.151622	0.604855	0.0538083	0.85504	-0.222136	0.445297	0.514845	0.0595827	0.133887	0.648163	-0.758168	0.00167579	-0.612742	0.0198206	0.242641	0.403249	0.015335	0.958504	0.418969	0.135936	-0.0350943	0.905193	0.576699	0.0308545	0.782178	0.000946841	-0.412651	0.142556	-0.407387	0.148234	-0.125695	0.668532	0.554357	0.0396671	-0.296401	0.303482
A_51_P259876	Dock9	brown	-0.275884	0.339714	-0.286428	0.320806	0.4077	0.147892	0.0420144	0.8866	0.680641	0.00737716	0.344689	0.227474	-0.852847	0.000105942	-0.61375	0.0195624	0.0466581	0.874152	-0.0648234	0.825744	0.358431	0.20824	-0.535218	0.0485805	0.927786	1.75003e-06	0.382493	0.177102	-0.673867	0.00822981	-0.0415159	0.887937	-0.0923936	0.75341	0.0976447	0.739825	-0.356492	0.21089
A_52_P684138	Dpf3	brown	-0.120577	0.681366	-0.141767	0.628781	0.16253	0.578795	-0.0352621	0.904742	0.754513	0.00181782	0.361141	0.204573	-0.832221	0.000222043	-0.549504	0.0418028	0.0283441	0.923374	0.13796	0.638118	0.43242	0.122535	-0.541644	0.04544	0.864576	6.6096e-05	0.439397	0.11595	-0.787355	0.000829572	-0.169867	0.561529	-0.201323	0.490089	0.250076	0.388532	-0.495271	0.0717413
A_51_P141580	Dpp10	brown	0.0982414	0.738286	0.105667	0.719209	0.0631703	0.830128	0.273324	0.344397	-0.726188	0.00327184	-0.199094	0.495005	0.832108	0.000222879	0.50962	0.0626714	-0.0457277	0.876644	-0.0633565	0.829634	-0.476418	0.0850251	0.374966	0.186497	-0.679739	0.00748655	-0.634116	0.0148736	0.597228	0.0241247	0.172754	0.554795	0.356629	0.210702	-0.5632	0.0359826	0.444159	0.111597
A_51_P173343	Dtd2	brown	-0.140004	0.633099	-0.161946	0.580178	0.346213	0.225289	0.0740303	0.801416	0.253212	0.382411	-0.0676682	0.81821	-0.348111	0.222586	-0.208435	0.47455	-0.227607	0.433873	0.242844	0.402842	-0.118172	0.687425	-0.239747	0.409054	0.403734	0.15226	0.0324525	0.912304	-0.284608	0.324026	-0.109782	0.7087	-0.139337	0.634736	0.191315	0.512346	0.271783	0.347233
A_51_P430900	Dusp1	brown	0.280739	0.330933	0.278602	0.334782	-0.228287	0.432463	0.201767	0.489111	-0.758264	0.00167216	-0.304184	0.290348	0.931192	1.31955e-06	0.552396	0.0405203	0.0453743	0.877591	-0.139205	0.635059	-0.405954	0.149804	0.507964	0.0636734	-0.817504	0.000355495	-0.53638	0.0480015	0.598958	0.0236127	0.0519169	0.860089	0.324629	0.257459	-0.400669	0.155693	0.507459	0.0639819
A_51_P259029	Dusp26	brown	0.372604	0.18951	0.393332	0.164119	-0.319602	0.265328	0.290748	0.313234	-0.826838	0.000265069	-0.00122251	0.996691	0.886792	2.37137e-05	0.385799	0.173074	0.067218	0.819402	-0.0251787	0.931912	-0.288611	0.316967	0.504255	0.0659599	-0.799148	0.000605498	-0.51655	0.0585988	0.685303	0.00683145	0.160969	0.582495	0.0480158	0.870518	-0.407394	0.148226	0.250221	0.388248
A_51_P246543	Ebf3	brown	0.531605	0.0504143	0.512677	0.0608507	-0.39373	0.163655	0.382707	0.176839	-0.628001	0.0161801	0.138023	0.637964	0.779618	0.00100953	0.221175	0.44732	0.00703447	0.980959	0.0935383	0.750443	-0.14514	0.620552	0.543963	0.0443436	-0.572284	0.0324678	-0.286759	0.320221	0.221494	0.446647	-0.319037	0.266222	-0.151081	0.606158	-0.268844	0.352677	0.104025	0.723414
A_52_P643674	Edaradd	brown	0.407852	0.147726	0.382156	0.177516	-0.270811	0.349029	0.284545	0.324138	-0.261111	0.367223	0.145223	0.62035	0.544777	0.0439634	0.127271	0.664597	0.367927	0.195567	-0.243127	0.402278	-0.103927	0.723666	0.291078	0.31266	-0.177237	0.544407	-0.111526	0.704262	-0.208212	0.475033	-0.121903	0.678033	-0.216567	0.457078	-0.312889	0.276059	0.0569291	0.84672
A_51_P144319	Efna5	brown	0.114899	0.6957	0.129955	0.65791	-0.127327	0.664457	0.0712207	0.808823	-0.760483	0.00159049	-0.335589	0.240796	0.880103	3.29652e-05	0.530612	0.0509268	0.0668951	0.820256	-0.171521	0.557666	-0.501598	0.0676342	0.63222	0.0152698	-0.834529	0.000205412	-0.3598	0.206382	0.676923	0.00783623	-0.0076539	0.979283	0.287099	0.319622	-0.243034	0.402463	0.473862	0.0869503
A_51_P367866	Egr1	brown	0.25344	0.381968	0.263726	0.362268	-0.268069	0.354121	0.18119	0.535317	-0.64193	0.0133232	-0.1043	0.722708	0.693206	0.00597853	0.420132	0.13474	-0.175263	0.54897	-0.124219	0.672226	-0.0410534	0.889179	0.288745	0.316732	-0.724977	0.0033499	-0.563421	0.0358939	0.678994	0.00757785	0.312531	0.276638	0.111302	0.70483	-0.44439	0.111389	0.198498	0.496325
A_51_P270426	Egr4	brown	0.163992	0.575335	0.170929	0.559048	-0.0872566	0.766764	0.223577	0.442274	-0.744187	0.00227127	-0.19085	0.513391	0.734883	0.00275256	0.380153	0.179989	-0.185253	0.526045	-0.0808089	0.78361	-0.225403	0.438456	0.509591	0.0626889	-0.742216	0.00236721	-0.464831	0.0939959	0.706083	0.00476885	0.0152535	0.958724	0.225273	0.438729	-0.37274	0.189336	0.375574	0.185726
A_51_P230507	Ell2	brown	0.277097	0.337509	0.284842	0.323611	-0.477	0.0845911	-0.0321625	0.913085	-0.420993	0.13386	-0.178378	0.541777	0.597478	0.0240501	0.590327	0.0262498	-0.158015	0.589526	-0.495054	0.071885	-0.112277	0.702353	0.0112038	0.969677	-0.648118	0.0121856	-0.60566	0.0217065	0.602933	0.0224675	0.521564	0.0557738	0.0829965	0.777884	-0.475973	0.0853583	0.140883	0.630944
A_51_P306129	Elmo1	brown	0.466621	0.0925692	0.459926	0.0979844	-0.436883	0.118294	0.214538	0.461409	-0.811555	0.000425053	-0.269129	0.352147	0.872581	4.66947e-05	0.42612	0.128695	0.0262744	0.928956	-0.000892461	0.997584	-0.324735	0.257295	0.661674	0.0099546	-0.869404	5.3742e-05	-0.404509	0.1514	0.647842	0.0122347	-0.225091	0.439108	0.108861	0.711048	-0.167798	0.566375	0.518059	0.0577384
A_51_P421279	Eml1	brown	0.115784	0.69346	0.142511	0.626962	-0.393306	0.164149	-0.278251	0.335416	-0.548121	0.0424271	-0.340228	0.233946	0.739028	0.0025291	0.52131	0.0559147	0.0690272	0.814617	-0.212372	0.466053	-0.315747	0.271459	0.701936	0.0051353	-0.850097	0.000117652	0.0292026	0.92106	0.595609	0.0246113	-0.0129261	0.965019	-0.148076	0.613423	0.130302	0.657049	0.211031	0.46894
A_51_P177965	Endou	brown	0.437004	0.118181	0.435251	0.119833	-0.362557	0.202672	0.283564	0.325881	-0.704807	0.00487936	0.0677295	0.818048	0.905555	8.3371e-06	0.295651	0.304767	0.164657	0.573766	-0.0544118	0.85343	-0.123493	0.674045	0.700151	0.00529964	-0.700384	0.00527797	-0.200507	0.491886	0.332449	0.245501	-0.186986	0.522113	-0.0729495	0.804264	-0.352161	0.216885	0.092984	0.751879
A_51_P315411	Epb4,1l3	brown	0.299573	0.29809	0.290761	0.313212	-0.298396	0.300084	0.149197	0.610708	-0.619138	0.0182261	-0.151832	0.604348	0.827304	0.000261097	0.607277	0.0212645	-0.106061	0.7182	-0.332243	0.245811	-0.271378	0.347981	0.355811	0.211825	-0.740715	0.00244239	-0.57855	0.0301963	0.524838	0.0539831	0.12444	0.67167	0.0110984	0.969962	-0.55572	0.0390816	0.234582	0.419522
A_52_P288177	Epha4	brown	-0.688041	0.00652595	-0.69717	0.00558322	0.639785	0.0137359	-0.372203	0.190025	0.872618	4.66159e-05	-0.0425146	0.885258	-0.897942	1.3051e-05	-0.230246	0.428415	-0.2687	0.352945	-0.0185648	0.949773	0.104257	0.72282	-0.6465	0.0124756	0.82305	0.000299197	0.385456	0.173489	-0.622167	0.0175061	0.0691767	0.814222	0.0234852	0.936483	0.295989	0.304188	-0.284536	0.324153
A_52_P306236	Epha7	brown	-0.20811	0.475256	-0.222568	0.444389	0.30693	0.285794	0.0446409	0.879556	0.748532	0.00207068	0.481736	0.081116	-0.794849	0.00068069	-0.483785	0.0796446	-0.0359047	0.903013	0.016344	0.955776	0.425083	0.129728	-0.705192	0.00484582	0.911676	5.65345e-06	0.238565	0.411437	-0.764284	0.00145793	0.100061	0.733598	-0.165663	0.571394	-0.0683776	0.816334	-0.608682	0.0208859
A_52_P315155	Ephb2	brown	0.363512	0.201397	0.352702	0.21613	-0.48591	0.0781381	-0.0080033	0.978337	0.409161	0.146303	0.346543	0.224818	-0.474098	0.086771	-0.579432	0.0298864	0.367063	0.1967	0.0675655	0.818482	0.592757	0.025486	-0.122275	0.677098	0.447002	0.109052	0.564617	0.0354167	-0.527501	0.0525577	-0.257705	0.373732	-0.322962	0.260052	0.461659	0.0965622	-0.40512	0.150723
A_52_P317246	Esrrg	brown	-0.325853	0.255564	-0.326349	0.254799	0.449945	0.10646	0.0294343	0.920435	-0.4612	0.0969379	-0.433673	0.121334	0.490445	0.0749904	0.594982	0.0248016	-0.416973	0.138005	-0.241143	0.406248	-0.648917	0.0120444	0.187396	0.521185	-0.482702	0.0804201	-0.583865	0.0283641	0.584132	0.0282743	0.103681	0.724296	0.385771	0.173107	-0.444563	0.111233	0.542505	0.0450306
A_52_P344290	F2r	brown	0.419656	0.135229	0.416347	0.138657	-0.533306	0.0495446	0.0307601	0.916863	-0.434168	0.120862	-0.0210654	0.943017	0.710906	0.00436871	0.21006	0.471034	0.253327	0.382188	-0.245061	0.398428	0.0408444	0.88974	0.661738	0.00994483	-0.56076	0.0369729	0.148045	0.613499	0.132184	0.652378	-0.200324	0.49229	-0.164174	0.574908	-0.0585861	0.842309	0.0193426	0.947672
A_51_P422124	Fam126a	brown	-0.498497	0.0696253	-0.504386	0.0658782	0.402401	0.153747	-0.324261	0.258031	0.849214	0.000121629	0.0267227	0.927747	-0.794511	0.000686903	-0.112132	0.702721	-0.194808	0.504526	-0.21288	0.464961	0.310477	0.279975	-0.871471	4.90649e-05	0.741258	0.00241494	0.0968471	0.741884	-0.530962	0.0507459	0.560323	0.0371526	-0.0986267	0.737293	-0.0156375	0.957686	-0.352744	0.216071
A_51_P351896	Fam198b	brown	0.472239	0.0881882	0.474605	0.0863874	-0.65766	0.0105793	-0.0262204	0.929102	-0.653903	0.011191	-0.221329	0.446995	0.845583	0.000139138	0.481127	0.0815572	0.0210127	0.94316	-0.186752	0.522644	-0.222918	0.443656	0.645693	0.0126221	-0.880456	3.24135e-05	-0.189815	0.515721	0.560447	0.0371015	-0.104642	0.721832	-0.200655	0.491559	-0.000138567	0.999625	0.265814	0.358338
A_52_P593625	Fam19a1	brown	-0.477994	0.0838534	-0.48925	0.0758109	0.653561	0.0112481	0.00100439	0.997281	0.74903	0.00204864	0.257703	0.373735	-0.8707	5.07701e-05	-0.471262	0.0889394	-0.117024	0.690325	0.0754652	0.797639	0.239295	0.409965	-0.69511	0.00578597	0.957302	7.977e-08	0.230749	0.427378	-0.68738	0.00659872	0.102495	0.72734	0.042328	0.885758	0.00109252	0.997043	-0.326296	0.254881
A_52_P172131	Fgf12	brown	0.156391	0.593403	0.160443	0.583744	0.0882314	0.764225	0.430194	0.124689	-0.607581	0.0211819	0.0897501	0.760274	0.646566	0.0124637	0.293094	0.309166	0.0947794	0.74723	-0.298233	0.30036	-0.349438	0.220708	0.220365	0.449028	-0.390019	0.168019	-0.610255	0.020468	0.404471	0.151442	0.151148	0.605996	0.305961	0.287397	-0.783563	0.00091424	0.225693	0.437853
A_51_P255805	Fhdc1	brown	0.635967	0.0144945	0.643048	0.0131119	-0.680632	0.00737827	0.226679	0.435801	-0.785088	0.000879383	-0.00498989	0.986493	0.874923	4.1996e-05	0.314999	0.272658	0.143549	0.624428	-0.0646805	0.826122	-0.181906	0.53368	0.63501	0.0146895	-0.831333	0.000228715	-0.310158	0.280496	0.58341	0.0285176	-0.0766323	0.79457	-0.248912	0.390818	-0.136212	0.642422	0.249359	0.389938
A_52_P326548	Fhod3	brown	0.223067	0.443343	0.236911	0.414785	-0.308293	0.28355	0.0643545	0.826987	-0.588066	0.0269759	-0.158578	0.588182	0.857044	8.99113e-05	0.569214	0.033626	0.00786558	0.97871	-0.180187	0.537617	-0.215846	0.458616	0.321262	0.262713	-0.754051	0.00183644	-0.474047	0.0868098	0.520961	0.0561084	0.368499	0.19482	0.19839	0.496564	-0.436351	0.118795	0.16877	0.564096
A_51_P142295	Flrt3	brown	-0.372773	0.189293	-0.362388	0.202898	0.274981	0.341362	-0.245003	0.398542	0.323704	0.258897	-0.292259	0.31061	-0.564935	0.0352907	-0.0598471	0.838955	-0.267786	0.354649	-0.324061	0.258341	-0.0605008	0.837217	-0.49202	0.0739185	0.318151	0.267627	-0.0732379	0.803504	0.165855	0.570943	0.325434	0.256212	0.259413	0.370461	0.106545	0.716963	0.269239	0.351942
A_52_P113000	Fnbp1l	brown	0.15866	0.587987	0.183418	0.530224	-0.1765	0.546108	0.15037	0.607875	-0.724028	0.00341207	-0.161053	0.582297	0.727892	0.00316442	0.48623	0.0779127	-0.195913	0.502064	-0.162772	0.578221	-0.303029	0.292276	0.300813	0.295995	-0.768975	0.00130665	-0.624231	0.0170278	0.832255	0.000221785	0.341636	0.231891	0.233452	0.421831	-0.455877	0.101364	0.312722	0.276329
A_52_P262219	Fos	brown	0.196111	0.501622	0.197066	0.499499	-0.129209	0.659767	0.191174	0.512661	-0.70616	0.00476227	-0.280637	0.331115	0.888913	2.127e-05	0.529122	0.0517033	0.0177459	0.951987	-0.129069	0.660115	-0.379186	0.181191	0.458837	0.0988859	-0.75532	0.00178567	-0.518643	0.0574075	0.554148	0.0397573	0.137549	0.639128	0.293251	0.308894	-0.41143	0.14386	0.466469	0.0926894
A_51_P138378	Fosb	brown	0.196105	0.501635	0.20307	0.48625	-0.325936	0.255437	-0.0668283	0.820433	-0.676169	0.00793194	-0.429092	0.125764	0.838361	0.000180049	0.623833	0.0171192	0.0428426	0.884378	-0.1352	0.644917	-0.321716	0.262003	0.59111	0.0260018	-0.923134	2.5193e-06	-0.34987	0.220099	0.684937	0.00687314	0.0299725	0.918985	0.145894	0.618718	-0.145364	0.620006	0.417455	0.137503
A_52_P56818	Foxp2	brown	0.342477	0.23067	0.360366	0.205618	-0.413301	0.141865	0.113051	0.700388	-0.859698	8.08328e-05	-0.236	0.416634	0.868674	5.54798e-05	0.407725	0.147864	-0.0927992	0.752358	-0.0486611	0.868791	-0.249127	0.390394	0.731701	0.00293443	-0.952239	1.5454e-07	-0.303815	0.290964	0.836423	0.000192538	-0.117971	0.687934	0.194602	0.504985	-0.164722	0.573614	0.381288	0.178584
A_51_P498483	Frmd3	brown	0.232825	0.423113	0.254297	0.380306	-0.0923133	0.753618	0.329659	0.249728	-0.858147	8.60437e-05	-0.106775	0.716373	0.776776	0.00108294	0.260758	0.367895	0.0683264	0.816469	0.0134738	0.963537	-0.405013	0.150841	0.598534	0.0237375	-0.714206	0.00411049	-0.424661	0.130151	0.730677	0.00299491	-0.071826	0.807226	0.351039	0.218455	-0.344201	0.228178	0.447886	0.108269
A_51_P478486	Fus	brown	-0.210484	0.470118	-0.222054	0.445471	0.303757	0.29106	-0.031917	0.913746	0.171729	0.557181	-0.0454666	0.877343	-0.341178	0.232559	-0.318031	0.267817	-0.105254	0.720265	0.27747	0.336832	-0.238989	0.410583	0.129993	0.657817	0.310271	0.280311	0.407515	0.148093	-0.258245	0.372696	-0.59079	0.0261032	-0.140627	0.631572	0.628006	0.0161788	0.152021	0.603893
A_52_P597634	Fzd1	brown	0.621239	0.0177242	0.61165	0.0201028	-0.458709	0.0989918	0.445719	0.110195	-0.61663	0.0188393	0.149901	0.609006	0.817443	0.000356156	0.20151	0.489675	0.437622	0.117602	-0.0393645	0.893714	-0.149662	0.609584	0.393912	0.163441	-0.500722	0.0681926	-0.404491	0.151419	0.164581	0.573946	0.0514349	0.861376	-0.148422	0.612584	-0.389636	0.168473	0.206035	0.479768
A_52_P203560	Fzd10	brown	0.471672	0.088624	0.45752	0.0999836	-0.428772	0.126078	0.237961	0.412658	-0.590998	0.0260372	0.023131	0.937439	0.826599	0.000267122	0.302037	0.293937	0.171811	0.556992	-0.146206	0.617961	-0.120679	0.681111	0.61141	0.0201653	-0.624184	0.0170385	-0.184374	0.528045	0.218854	0.452223	-0.197422	0.49871	-0.215955	0.458382	-0.241134	0.406267	0.129777	0.658355
A_51_P233367	Fzd10	brown	0.141298	0.629928	0.128171	0.662351	-0.294835	0.306168	-0.177233	0.544417	-0.346315	0.225144	-0.293698	0.308124	0.704345	0.00491981	0.488184	0.0765485	-0.017119	0.953681	-0.104965	0.721005	-0.334086	0.243041	0.611891	0.0200403	-0.621575	0.0176451	0.0807995	0.783635	0.127962	0.662873	-0.279016	0.334034	-0.228001	0.433055	0.191764	0.511338	0.181542	0.534511
A_52_P264550	Gabra3	brown	-0.0216861	0.941341	-0.015675	0.957585	-0.021063	0.943024	-0.0404191	0.890881	-0.495465	0.0716125	-0.412625	0.142583	0.802775	0.000547365	0.628688	0.016029	0.0794473	0.787179	-0.261442	0.366594	-0.497685	0.0701536	0.346925	0.224273	-0.653855	0.011199	-0.389026	0.1692	0.408864	0.146625	0.282006	0.328662	0.290558	0.313566	-0.274102	0.342971	0.452552	0.104199
A_52_P143037	Gabra5	brown	-0.578063	0.0303683	-0.586755	0.0274034	0.570756	0.0330404	-0.277512	0.336755	0.908188	7.07722e-06	0.0712703	0.808692	-0.912866	5.22545e-06	-0.311047	0.279046	-0.0828646	0.778229	-0.0173853	0.952961	0.252671	0.383464	-0.748646	0.00206565	0.908957	6.74051e-06	0.34113	0.232629	-0.719439	0.00372571	0.216505	0.45721	0.0353748	0.904439	0.152185	0.603499	-0.357238	0.209868
A_52_P94830	Galnt16	brown	-0.345291	0.226609	-0.350782	0.218815	0.453525	0.103364	-0.0779145	0.791202	0.644203	0.0128962	0.157202	0.591466	-0.828283	0.000252907	-0.636605	0.0143655	0.123864	0.673115	0.234332	0.420032	0.232853	0.423057	-0.292577	0.310059	0.839493	0.000173058	0.618358	0.0184152	-0.665432	0.00939585	-0.275809	0.339851	-0.0477653	0.871188	0.456856	0.10054	-0.18314	0.530858
A_51_P290065	Gap43	brown	-0.124623	0.671213	-0.11719	0.689906	0.161457	0.581337	-0.0252928	0.931604	-0.53242	0.0499965	-0.516952	0.0583686	0.706534	0.00473026	0.561642	0.0366127	0.0644013	0.826863	-0.273274	0.344488	-0.6854	0.00682046	0.416545	0.138451	-0.590199	0.0262905	-0.353363	0.21521	0.485927	0.0781259	0.116155	0.692523	0.37357	0.188274	-0.213039	0.464621	0.680302	0.00741811
A_52_P76216	Garem	brown	-0.0893259	0.761377	-0.0998253	0.734205	0.259782	0.369757	0.173808	0.552344	0.571242	0.0328574	0.387378	0.17117	-0.832015	0.000223578	-0.51864	0.0574092	-0.230736	0.427404	0.262033	0.365472	0.420881	0.133973	-0.801363	0.00056943	0.796572	0.000649697	-0.0568679	0.846883	-0.42778	0.127052	0.234001	0.420709	-0.129362	0.659387	-0.0402045	0.891458	-0.31112	0.278929
A_52_P537376	Garnl3	brown	0.268819	0.352723	0.28466	0.323934	-0.157991	0.589583	0.340348	0.233771	-0.661098	0.0100424	0.122762	0.675878	0.762975	0.00150256	0.342198	0.231075	0.112239	0.702448	-0.112779	0.701077	-0.255214	0.378531	0.297612	0.301417	-0.572204	0.0324977	-0.547597	0.0426652	0.47436	0.0865729	0.230115	0.428684	0.172801	0.554685	-0.601149	0.0229762	0.0862423	0.769408
A_51_P340987	Garnl3	brown	0.052501	0.858529	0.0698969	0.812319	-0.192936	0.50871	-0.083046	0.777755	-0.567317	0.0343567	-0.340165	0.234038	0.828023	0.000255057	0.654735	0.0110533	0.0123903	0.966468	-0.279939	0.332371	-0.369601	0.193385	0.385405	0.17355	-0.790091	0.000772455	-0.40326	0.152787	0.58564	0.0277711	0.324684	0.257373	0.242487	0.403557	-0.30718	0.285383	0.292743	0.309772
A_52_P532982	Gdf15	brown	0.144306	0.622584	0.122902	0.675525	-0.0575758	0.844998	0.174324	0.551147	-0.40651	0.149194	-0.110809	0.706086	0.596832	0.0242429	0.389184	0.169012	-0.228289	0.432458	0.120277	0.682123	-0.378895	0.181554	0.26963	0.351217	-0.456094	0.101182	-0.369238	0.193857	0.175642	0.548093	-0.152771	0.602087	-0.0193755	0.947583	-0.0882815	0.764095	0.22456	0.440218
A_52_P931267	Gm11549	brown	0.0712601	0.808719	0.0840114	0.775231	-0.146233	0.617895	0.0160482	0.956576	-0.662224	0.00987116	-0.320216	0.26436	0.842352	0.000156388	0.623005	0.0173106	-0.0784732	0.789735	-0.325236	0.256518	-0.367871	0.19564	0.443096	0.112559	-0.815406	0.000378891	-0.470039	0.0898863	0.676289	0.00791663	0.217912	0.454221	0.296089	0.304017	-0.402251	0.153915	0.344099	0.228324
A_52_P478444	Gm9885	brown	-0.286042	0.321488	-0.296009	0.304153	0.520603	0.0563078	0.139438	0.634487	0.623398	0.0172196	0.306966	0.285735	-0.891122	1.89489e-05	-0.62694	0.0164152	0.0540569	0.854377	0.190734	0.51365	0.210623	0.469818	-0.607977	0.021075	0.948428	2.42924e-07	0.228672	0.431665	-0.609115	0.0207703	-0.0809831	0.783154	0.0929308	0.752017	0.0843441	0.774362	-0.206277	0.47924
A_51_P464308	Gnb4	brown	0.672941	0.00835195	0.679729	0.00748778	-0.566421	0.0347058	0.444513	0.111278	-0.884353	2.68016e-05	0.0797579	0.786365	0.898663	1.25277e-05	0.180685	0.536476	0.169929	0.561383	0.174454	0.550846	-0.0938352	0.749674	0.641595	0.0133869	-0.790006	0.000774188	-0.391679	0.166057	0.589	0.0266741	-0.14672	0.616711	0.141387	0.629712	-0.328063	0.252165	0.270976	0.348723
A_52_P640474	Gnb4	brown	-0.00753146	0.979614	0.00963443	0.973923	-0.0517153	0.860627	-0.0227151	0.938562	-0.574449	0.0316691	-0.318058	0.267774	0.778464	0.00103885	0.562742	0.036167	-0.153361	0.600668	-0.143576	0.624362	-0.37093	0.191664	0.418378	0.136546	-0.72092	0.00362209	-0.350099	0.219776	0.577412	0.0305996	0.183898	0.529131	0.436813	0.118361	-0.364061	0.200666	0.315658	0.271602
A_51_P240136	Gng8	brown	-0.0539462	0.854672	-0.0632145	0.830011	0.0773885	0.792583	-0.0157351	0.957422	-0.351967	0.217156	-0.156537	0.593056	0.74401	0.00227976	0.549642	0.0417411	-0.0914304	0.755909	-0.170208	0.560732	-0.338622	0.236304	0.433025	0.121955	-0.506864	0.0643458	-0.176933	0.545109	0.0980938	0.738667	0.00145646	0.996057	-0.0566871	0.847365	-0.333511	0.243904	0.0751775	0.798396
A_51_P493213	Gpr123	brown	0.0569641	0.846627	0.0385267	0.895964	0.0179152	0.951529	0.0113422	0.969303	-0.361625	0.203921	-0.463259	0.0952619	0.725279	0.00333032	0.624582	0.0169476	0.371038	0.191525	-0.178085	0.542451	-0.706514	0.00473195	0.274764	0.341759	-0.467366	0.0919793	-0.395676	0.161396	0.096912	0.741717	0.0853442	0.771751	0.134062	0.647729	-0.179274	0.539715	0.616973	0.0187545
A_52_P48311	Gpr153	brown	0.257567	0.373996	0.259617	0.370071	-0.43954	0.115818	-0.125666	0.668604	-0.63617	0.0144533	-0.381696	0.178081	0.892308	1.77905e-05	0.579161	0.0299815	0.0119256	0.967725	-0.180213	0.537558	-0.354413	0.213755	0.748259	0.00208289	-0.90683	7.70568e-06	-0.102687	0.726846	0.530684	0.0508895	-0.192576	0.509515	0.00683559	0.981497	0.0212961	0.942394	0.342653	0.230414
A_52_P128691	Gpr4	brown	0.649649	0.0119162	0.635441	0.0146015	-0.617558	0.0186107	0.269367	0.351705	-0.555347	0.0392413	0.112041	0.702954	0.754715	0.00180971	0.192758	0.509109	0.321833	0.261818	0.115656	0.693784	-0.0167836	0.954588	0.577528	0.0305584	-0.593287	0.0253218	-0.137394	0.63951	0.143811	0.623791	-0.253042	0.382742	-0.325959	0.255401	-0.0891699	0.761783	0.0572574	0.845846
A_51_P292008	Gpx3	brown	0.23739	0.413815	0.247272	0.394049	-0.462316	0.0960264	-0.176483	0.546148	-0.58855	0.0268193	-0.404027	0.151934	0.8953	1.51242e-05	0.67215	0.00845743	0.0699393	0.812207	-0.238096	0.412385	-0.305345	0.288419	0.580997	0.0293421	-0.91665	4.03694e-06	-0.233677	0.421371	0.568015	0.0340864	0.132734	0.651015	-0.00244294	0.993387	-0.100548	0.732344	0.319017	0.266254
A_52_P39575	Gria1	brown	-0.400303	0.156106	-0.410559	0.144795	0.521173	0.0559907	-0.0350862	0.905215	0.787573	0.0008249	0.292776	0.309716	-0.921038	2.94691e-06	-0.505913	0.0649312	-0.0630395	0.830475	0.0181261	0.950959	0.290997	0.3128	-0.711508	0.00432069	0.974259	3.97312e-09	0.283799	0.325463	-0.701308	0.00519262	0.0959144	0.744294	-0.0662643	0.821926	0.0646344	0.826245	-0.378028	0.182637
A_52_P279527	Gria4	brown	0.116878	0.690695	0.129878	0.658104	-0.223906	0.441584	-0.0547959	0.852405	-0.63405	0.0148874	-0.341764	0.231706	0.866647	6.0543e-05	0.603765	0.0222331	0.116642	0.691292	-0.458284	0.0993457	-0.471603	0.0886767	0.572362	0.0324388	-0.787429	0.000827968	-0.285648	0.322183	0.573964	0.0318467	0.095939	0.74423	0.150295	0.608054	-0.29434	0.307018	0.386471	0.172262
A_52_P531731	Grin3a	brown	-0.203518	0.485267	-0.212918	0.464881	0.191415	0.512121	-0.166562	0.56928	-0.0793311	0.787484	-0.432057	0.122885	0.537925	0.0472389	0.577144	0.0306953	0.257485	0.374155	-0.289934	0.314654	-0.562967	0.0360764	0.088187	0.764341	-0.25121	0.386312	-0.205147	0.481704	-0.101002	0.731178	0.32456	0.257567	0.12077	0.680881	-0.144114	0.623051	0.402331	0.153825
A_52_P132102	Hcn1	brown	-0.390994	0.166865	-0.387253	0.171321	0.435694	0.119414	-0.069141	0.814316	0.658369	0.0104669	0.160734	0.583053	-0.728238	0.00314299	-0.247601	0.393398	-0.087889	0.765116	-0.0860217	0.769983	0.257305	0.3745	-0.873429	4.4946e-05	0.745398	0.0022139	-0.0710203	0.809352	-0.413503	0.141651	0.600391	0.0231949	0.0868446	0.767837	-0.15744	0.590896	-0.262605	0.364388
A_51_P436002	Hivep1	brown	0.0748072	0.799371	0.0727303	0.804842	-0.216453	0.457322	-0.114751	0.696076	-0.390195	0.16781	-0.295835	0.304452	0.77635	0.00109431	0.796992	0.000642314	0.0184077	0.950198	-0.412935	0.142254	-0.36633	0.197664	0.173419	0.553248	-0.686076	0.00674405	-0.529869	0.0513128	0.37875	0.181734	0.394129	0.16319	0.029574	0.920059	-0.45698	0.100436	0.159615	0.585714
A_51_P134228	Hlf	brown	0.328231	0.251908	0.327186	0.253511	-0.314544	0.273389	0.212555	0.46566	-0.6196	0.018115	-0.0887471	0.762883	0.814818	0.000385663	0.597736	0.0239735	0.0139496	0.96225	-0.276582	0.338445	-0.344818	0.227289	0.186181	0.523938	-0.694974	0.00579964	-0.726176	0.00327257	0.529456	0.0515287	0.322944	0.26008	0.0444951	0.879947	-0.564264	0.0355571	0.236683	0.415248
A_51_P138548	Hmgb3	brown	0.154744	0.59735	0.169482	0.562429	-0.067032	0.819894	0.220636	0.448456	-0.78685	0.000840452	-0.213745	0.463107	0.854468	9.94944e-05	0.52798	0.0523039	-0.0698268	0.812504	-0.151045	0.606244	-0.466727	0.0924847	0.437907	0.117336	-0.774761	0.00113755	-0.612649	0.0198444	0.735213	0.00273419	0.172239	0.555995	0.3079	0.284197	-0.528963	0.0517868	0.444914	0.110918
A_52_P137371	Hmgcr	brown	0.504374	0.0658857	0.488902	0.0760511	-0.326643	0.254347	0.372784	0.189279	-0.658788	0.0104008	-0.208147	0.475176	0.781359	0.000966542	0.41132	0.143978	0.325698	0.255804	-0.00487261	0.98681	-0.501202	0.0678859	0.262813	0.363995	-0.581193	0.0292745	-0.674563	0.00813885	0.385609	0.173303	0.0754845	0.797588	0.14055	0.63176	-0.338742	0.236127	0.643474	0.0130321
A_51_P466613	Homer3	brown	-0.554165	0.0397501	-0.555657	0.0391088	0.43937	0.115975	-0.417	0.137976	0.857356	8.88031e-05	-0.0303628	0.917933	-0.904025	9.14978e-06	-0.376077	0.185091	0.0190374	0.948496	-0.10492	0.721121	0.20768	0.476189	-0.46483	0.0939966	0.81644	0.000367203	0.640304	0.0136352	-0.651565	0.0115852	-0.0277146	0.925072	-0.066155	0.822216	0.461353	0.0968128	-0.275682	0.340083
A_51_P211566	Hpca	brown	-0.235532	0.417586	-0.227039	0.435051	0.0933841	0.750842	-0.275074	0.341192	0.658097	0.0105099	0.120774	0.680872	-0.904199	9.05412e-06	-0.54961	0.0417556	-0.0899619	0.759724	0.223027	0.443426	0.509916	0.0624931	-0.398865	0.157738	0.6388	0.0139285	0.572517	0.0323812	-0.372555	0.189573	-0.0717109	0.80753	-0.0895332	0.760838	0.538387	0.0470127	-0.355033	0.212898
A_52_P287246	Hpca	brown	-0.192599	0.509465	-0.186831	0.522465	0.0558151	0.849688	-0.262896	0.363838	0.606111	0.0215825	0.0335883	0.909246	-0.869618	5.32422e-05	-0.517098	0.0582854	-0.0379515	0.89751	0.204613	0.482871	0.46953	0.0902819	-0.380712	0.179296	0.584987	0.0279882	0.51385	0.060162	-0.308191	0.283717	-0.0769628	0.793702	-0.0170394	0.953896	0.540708	0.045888	-0.223552	0.442327
A_52_P295712	Hrh1	brown	-0.0878979	0.765093	-0.0879797	0.76488	0.219046	0.451816	0.125249	0.669647	-0.514343	0.0598748	-0.332824	0.244936	0.697319	0.0055688	0.587265	0.0272364	0.141361	0.629776	-0.320721	0.263565	-0.685324	0.00682903	0.246533	0.395509	-0.499008	0.0692946	-0.571528	0.03275	0.395395	0.161721	0.203198	0.485968	0.285331	0.322745	-0.465711	0.0932926	0.527785	0.0524069
A_51_P289107	Hrh3	brown	0.259706	0.369902	0.27029	0.349993	-0.149319	0.610413	0.255819	0.377361	-0.824173	0.000288728	-0.27562	0.340196	0.871434	4.91455e-05	0.419475	0.135414	0.0582858	0.843108	0.000700268	0.998104	-0.491709	0.0741299	0.550301	0.0414466	-0.778791	0.00103045	-0.501191	0.0678931	0.682903	0.00710835	0.0382907	0.896599	0.277856	0.336132	-0.284199	0.324753	0.611519	0.0201369
A_51_P219074	Id2	brown	0.0442824	0.880517	0.0415242	0.887915	0.0345953	0.906536	0.0922554	0.753768	-0.238866	0.41083	-0.156955	0.592056	0.462689	0.0957241	0.448059	0.108116	0.0495758	0.866345	0.295779	0.304548	-0.35217	0.216872	-0.0525064	0.858514	-0.326053	0.255256	-0.492378	0.0736765	0.12782	0.663226	0.237096	0.414411	0.357967	0.208873	-0.323824	0.25871	0.183937	0.529041
A_51_P494430	Id4	brown	-0.438443	0.116836	-0.437945	0.1173	0.554749	0.0394979	-0.0207313	0.94392	-0.35129	0.218104	-0.335655	0.240698	0.382687	0.176864	0.519544	0.0569	-0.534366	0.0490088	-0.180857	0.536082	-0.529272	0.0516245	0.206351	0.479078	-0.386445	0.172293	-0.418076	0.136859	0.472115	0.0882832	0.00690161	0.981319	0.320705	0.26359	-0.419544	0.135344	0.330657	0.24821
A_51_P481325	Ier2	brown	0.143698	0.624065	0.141807	0.628685	-0.183109	0.530931	0.0390615	0.894528	-0.471599	0.0886801	-0.277412	0.336937	0.826195	0.000270629	0.633169	0.0150704	0.174774	0.550103	-0.419051	0.135851	-0.303186	0.292014	0.263625	0.362459	-0.629553	0.0158406	-0.475106	0.0860096	0.342286	0.230946	0.353463	0.215072	0.272011	0.346814	-0.541265	0.0456208	0.291389	0.312121
A_51_P286488	Ier3	brown	0.370147	0.192677	0.369613	0.19337	-0.328791	0.251052	0.187377	0.521226	-0.727719	0.00317524	-0.362318	0.202992	0.89276	1.73649e-05	0.528139	0.0522199	0.217029	0.456095	-0.0557477	0.849868	-0.511212	0.061718	0.431962	0.122976	-0.77985	0.0010037	-0.55445	0.0396267	0.565455	0.0350852	0.119	0.685338	0.250089	0.388506	-0.233679	0.421365	0.655126	0.010989
A_51_P374571	Igfbp6	brown	0.151525	0.605088	0.164559	0.573999	-0.238066	0.412446	0.0149955	0.959422	-0.646969	0.0123911	-0.388575	0.169737	0.787059	0.000835931	0.640897	0.0135207	0.0404635	0.890762	-0.288503	0.317155	-0.41407	0.14105	0.3132	0.275556	-0.806777	0.000488535	-0.589421	0.0265391	0.722073	0.00354303	0.330365	0.248654	0.308502	0.283207	-0.359754	0.206445	0.471758	0.0885573
A_51_P270997	Igfbpl1	brown	0.455695	0.101518	0.438044	0.117208	-0.494735	0.0720967	0.098807	0.736828	-0.596227	0.0244245	-0.277631	0.336539	0.621556	0.0176495	0.319739	0.265113	-0.0451173	0.878279	-0.00718829	0.980543	-0.246044	0.396477	0.584148	0.0282691	-0.702042	0.00512562	-0.211388	0.468169	0.484625	0.0790464	-0.40792	0.147651	-0.0382057	0.896827	0.0834256	0.776762	0.447188	0.108887
A_51_P366157	Igsf1	brown	0.708942	0.00452835	0.704401	0.00491495	-0.626959	0.0164111	0.365428	0.198853	-0.707532	0.00464573	0.1326	0.651346	0.715765	0.00399273	0.00240267	0.993496	0.289047	0.316204	0.13037	0.656879	-0.124256	0.672132	0.734317	0.00278424	-0.59391	0.0251297	-0.053952	0.854656	0.310831	0.279398	-0.457452	0.10004	-0.274162	0.342861	0.0490848	0.867658	0.231775	0.425268
A_52_P305230	Igsf21	brown	-0.14673	0.616687	-0.137876	0.638323	0.091259	0.756354	-0.116778	0.690946	-0.503635	0.0663483	-0.45891	0.0988256	0.753166	0.00187252	0.561208	0.0367897	0.0530095	0.857171	-0.275548	0.340327	-0.548236	0.0423747	0.563636	0.035808	-0.65124	0.0116407	-0.14937	0.610291	0.416038	0.138981	-0.00927099	0.974907	0.331693	0.246641	-0.129264	0.659629	0.451702	0.104933
A_52_P558502	Il16	brown	-0.235457	0.417738	-0.24804	0.392534	0.350678	0.218962	0.0217577	0.941148	0.782465	0.000940001	0.418007	0.13693	-0.87476	4.23096e-05	-0.51971	0.0568069	-0.0474018	0.872161	0.198164	0.497065	0.471881	0.0884633	-0.749156	0.00204309	0.931386	1.29795e-06	0.237386	0.413822	-0.747514	0.00211639	0.158248	0.58897	-0.189311	0.516855	0.0244948	0.933758	-0.534078	0.0491536
A_51_P438905	Inadl	brown	0.648451	0.0121266	0.646212	0.0125278	-0.501132	0.0679306	0.445962	0.109979	-0.811465	0.000426195	0.138821	0.636003	0.881142	3.13609e-05	0.162435	0.57902	0.192119	0.510542	0.0929936	0.751854	-0.173203	0.553751	0.672242	0.00844517	-0.688158	0.00651309	-0.305718	0.287799	0.413259	0.14191	-0.240304	0.407934	-0.143976	0.623387	-0.271991	0.34685	0.236947	0.414711
A_52_P176333	Inadl	brown	0.322553	0.260691	0.319228	0.265919	-0.427263	0.127563	-0.0423127	0.885799	-0.567048	0.034461	-0.211702	0.467493	0.816094	0.000371084	0.456294	0.101012	0.0953208	0.745829	-0.0350475	0.905319	-0.231215	0.426418	0.741515	0.00240209	-0.781935	0.000952632	-0.0304998	0.917564	0.354308	0.2139	-0.287107	0.319608	-0.161849	0.580407	-0.0143944	0.961047	0.183818	0.529312
A_52_P330289	Inpp4b	brown	0.696359	0.00566234	0.684371	0.00693798	-0.58404	0.0283053	0.447768	0.108373	-0.509486	0.062752	0.380637	0.179389	0.663785	0.00963767	0.0695657	0.813194	0.0958139	0.744554	0.202513	0.487472	0.0405513	0.890527	0.310388	0.280121	-0.421618	0.133223	-0.304071	0.290536	0.0861133	0.769744	-0.0959945	0.744087	-0.337693	0.237674	-0.246021	0.396523	-0.117365	0.689463
A_52_P1092823	Irx1	brown	0.673791	0.00823971	0.667378	0.00911614	-0.495664	0.0714809	0.486475	0.0777407	-0.731512	0.00294551	0.229356	0.430251	0.841085	0.000163605	0.0990441	0.736217	0.275989	0.339524	0.167895	0.566147	-0.0994282	0.735227	0.611823	0.020058	-0.588191	0.0269352	-0.270807	0.349035	0.252918	0.382983	-0.228082	0.432886	-0.203299	0.485747	-0.270538	0.349533	0.138543	0.636684
A_52_P301804	Itga3	brown	0.236259	0.416108	0.228056	0.43294	-0.356722	0.210574	-0.0817368	0.78118	-0.571901	0.0326108	-0.327001	0.253796	0.87832	3.58753e-05	0.583377	0.0285287	0.186547	0.523108	-0.276503	0.338587	-0.401803	0.154417	0.733361	0.00283837	-0.801901	0.00056095	-0.0958283	0.744517	0.354003	0.214322	-0.271302	0.34812	-0.047449	0.872035	-0.0667341	0.820682	0.287809	0.318373
A_51_P515056	Itga3	brown	0.191255	0.512481	0.190335	0.514548	-0.417995	0.136942	-0.249542	0.389579	-0.419435	0.135456	-0.413758	0.141381	0.806789	0.000488364	0.558271	0.0380035	0.33063	0.248251	-0.228794	0.431412	-0.369164	0.193953	0.690939	0.00621415	-0.739834	0.00248738	0.0932955	0.751072	0.226791	0.435567	-0.156808	0.592408	-0.0830785	0.77767	0.170788	0.559378	0.288809	0.316621
A_51_P181671	Itga7	brown	0.300713	0.296164	0.278625	0.334741	-0.24736	0.393874	0.15662	0.592856	0.365892	0.198241	0.471264	0.088938	-0.484889	0.078859	-0.584584	0.0281228	0.0670736	0.819784	0.313309	0.275379	0.511153	0.0617537	-0.138965	0.635647	0.50498	0.065509	0.431618	0.123308	-0.558037	0.0381017	-0.466859	0.0923803	-0.280651	0.33109	0.274454	0.342327	-0.470455	0.0895635
A_52_P489232	Jph1	brown	-0.45582	0.101413	-0.463444	0.0951121	0.450297	0.106153	-0.168248	0.565321	0.749342	0.00203491	0.296831	0.302749	-0.823235	0.000297449	-0.346364	0.225073	-0.240662	0.407214	-0.0820047	0.780479	0.290018	0.314506	-0.589734	0.0264387	0.801226	0.000571623	0.334148	0.242948	-0.601646	0.0228337	-0.00684281	0.981478	-0.11018	0.707688	0.0622357	0.832608	-0.575656	0.0312302
A_51_P159194	Junb	brown	-0.216434	0.457363	-0.214106	0.462334	0.0957058	0.744833	-0.178976	0.540401	-0.367332	0.196347	-0.523365	0.0547835	0.618404	0.018404	0.647374	0.0123183	-0.195311	0.503403	-0.392522	0.165066	-0.369844	0.193069	0.271252	0.348214	-0.605984	0.0216172	-0.327026	0.253758	0.46788	0.0915741	0.226713	0.43573	0.514727	0.0596511	-0.289955	0.314616	0.393873	0.163488
A_51_P159201	Junb	brown	-0.190611	0.513927	-0.185485	0.525519	0.0486605	0.868793	-0.195076	0.503927	-0.332374	0.245614	-0.502634	0.0669779	0.618233	0.0184456	0.699405	0.00536957	-0.331049	0.247616	-0.278945	0.334163	-0.325527	0.256068	0.127839	0.66318	-0.619743	0.0180806	-0.436117	0.119015	0.48905	0.0759488	0.429255	0.125604	0.430743	0.124155	-0.312822	0.276167	0.356508	0.210868
A_51_P507333	Kcnc2	brown	0.336285	0.23976	0.304435	0.289931	-0.272944	0.345095	0.168597	0.564502	-0.161762	0.580613	-0.0405881	0.890428	0.537193	0.0475991	0.356778	0.210498	0.19791	0.497627	-0.243816	0.400905	-0.0634696	0.829334	0.0255335	0.930955	-0.238141	0.412294	-0.3516	0.217669	-0.14763	0.614503	0.195761	0.502402	-0.0722229	0.806179	-0.417095	0.137878	0.119321	0.68453
A_52_P545132	Kcnc2	brown	0.0991099	0.736047	0.0682373	0.816705	-0.125715	0.66848	-0.0318339	0.91397	-0.0952354	0.74605	-0.214526	0.461434	0.565554	0.035046	0.548579	0.0422198	0.00393925	0.989337	-0.330319	0.248724	-0.175767	0.547805	0.0404358	0.890837	-0.308786	0.282741	-0.309633	0.281353	-0.117749	0.688495	0.232542	0.423693	-0.0227237	0.938539	-0.36139	0.204238	0.126448	0.666651
A_51_P237255	Kcnip2	brown	-0.36624	0.197782	-0.349522	0.220589	-0.0710896	0.809169	-0.686602	0.00668508	0.45857	0.0991074	-0.372823	0.189229	-0.534366	0.0490084	-0.0242696	0.934366	-0.273926	0.343292	-0.11002	0.708094	0.247492	0.393613	-0.0710368	0.809309	0.0836478	0.776181	0.573277	0.0320997	0.052581	0.858315	-0.0252046	0.931842	-0.0586503	0.842138	0.682416	0.00716561	-0.107797	0.713763
A_51_P325941	Kcnj12	brown	0.345975	0.22563	0.348409	0.222163	-0.432231	0.122717	0.00998951	0.972963	-0.650127	0.0118328	-0.232583	0.423609	0.895809	1.47052e-05	0.449055	0.107239	0.282308	0.328122	0.0293884	0.920559	-0.35686	0.210386	0.77557	0.00111537	-0.820395	0.000325171	-0.0679797	0.817386	0.377607	0.183164	-0.271273	0.348174	-0.0475361	0.871802	0.0551034	0.851586	0.278398	0.335151
A_51_P347673	Kcnj9	brown	0.378333	0.182256	0.359909	0.206235	-0.257889	0.373378	0.253866	0.381141	-0.395654	0.161421	-0.0541056	0.854247	0.737177	0.00262702	0.430768	0.124131	0.478498	0.0834812	-0.159472	0.586053	-0.375368	0.185987	0.188427	0.518852	-0.393823	0.163545	-0.460143	0.0978062	0.00367784	0.990044	0.140909	0.630882	0.0082121	0.977772	-0.428815	0.126035	0.26341	0.362865
A_51_P511285	Kcnj9	brown	-0.12483	0.670696	-0.124469	0.671598	-0.0750054	0.798849	-0.327506	0.25302	-0.14117	0.630241	-0.468326	0.0912238	0.565687	0.0349935	0.560785	0.0369626	0.358048	0.208762	-0.404396	0.151525	-0.548622	0.0422	0.328504	0.251491	-0.414186	0.140929	0.0391969	0.894164	0.0180145	0.95126	0.121885	0.67808	-0.00823652	0.977706	0.172287	0.555882	0.334338	0.242664
A_51_P309854	Kcnn2	brown	-0.47529	0.085871	-0.470622	0.089434	0.4333	0.121691	-0.205577	0.480766	0.797937	0.000625955	0.204613	0.482871	-0.817223	0.000358556	-0.343696	0.228905	-0.100464	0.732561	-0.0633457	0.829663	0.407187	0.148452	-0.758065	0.00167965	0.814315	0.000391532	0.259787	0.369745	-0.582895	0.0286922	0.435159	0.119921	-0.00605893	0.983599	0.04576	0.876557	-0.472188	0.0882278
A_51_P489003	Kcnt1	brown	0.292718	0.309816	0.308398	0.283378	-0.318549	0.266994	0.133188	0.649892	-0.840367	0.000167815	-0.303985	0.29068	0.889893	2.02132e-05	0.528864	0.0518385	-0.0299317	0.919095	-0.121936	0.67795	-0.488008	0.0766709	0.559344	0.0375567	-0.905582	8.32307e-06	-0.5107	0.0620235	0.821719	0.000312	0.0525706	0.858343	0.218953	0.452013	-0.246892	0.394799	0.5303	0.051089
A_52_P78699	Kcnt1	brown	0.212967	0.464775	0.230191	0.428527	-0.214222	0.462084	0.157961	0.589654	-0.827318	0.000260973	-0.254875	0.379185	0.845561	0.00013925	0.519225	0.0570796	-0.085079	0.772443	-0.215505	0.459342	-0.446178	0.109785	0.515073	0.0594504	-0.861327	7.56426e-05	-0.550656	0.0412885	0.842022	0.000158244	0.095721	0.744794	0.25307	0.382687	-0.375116	0.186306	0.46084	0.0972329
A_52_P266065	Kctd12	brown	-0.359574	0.206689	-0.37645	0.18462	0.321721	0.261994	-0.227483	0.434129	0.840267	0.000168408	0.065496	0.823961	-0.883702	2.768e-05	-0.309934	0.280861	-0.0364773	0.901473	-0.171203	0.558408	0.258415	0.372371	-0.741677	0.002394	0.849666	0.00011958	0.267935	0.354371	-0.641882	0.0133323	0.13759	0.639027	0.0185019	0.949943	0.132292	0.652111	-0.273929	0.343288
A_51_P371912	Kctd12	brown	-0.337569	0.237857	-0.351694	0.217537	0.317928	0.267981	-0.186411	0.523415	0.833012	0.000216225	0.0953436	0.74577	-0.908511	6.9341e-06	-0.379975	0.18021	0.0125589	0.966012	-0.111314	0.704801	0.316039	0.270992	-0.752616	0.00189518	0.875432	4.10291e-05	0.276983	0.337716	-0.644312	0.0128761	0.1596	0.585748	0.0644489	0.826737	0.143203	0.625272	-0.275449	0.340507
A_51_P355906	Kit	brown	-0.652342	0.011453	-0.652756	0.0113831	0.505575	0.0651399	-0.473694	0.0870777	0.76415	0.00146246	-0.323912	0.258574	-0.68492	0.00687509	0.0825569	0.779034	-0.0822091	0.779944	-0.329976	0.249246	-0.0312391	0.915572	-0.76586	0.00140564	0.594472	0.0249572	0.069318	0.813848	-0.366708	0.197166	0.568454	0.033917	0.148045	0.613497	0.108909	0.710927	0.0175771	0.952443
A_51_P503162	Klf6	brown	0.0313905	0.915164	0.0207003	0.944004	-0.312071	0.277382	-0.356192	0.211302	-0.254934	0.379072	-0.570245	0.0332337	0.634171	0.0148622	0.661927	0.00991618	-0.0784638	0.789759	-0.0996495	0.734657	-0.366881	0.196938	0.393022	0.164482	-0.684507	0.00692234	-0.0593077	0.84039	0.25394	0.380998	-0.0448744	0.87893	0.114381	0.697014	0.252335	0.384117	0.336115	0.240014
A_51_P398164	Klhl2	brown	-0.194133	0.506032	-0.185463	0.525568	0.271036	0.348612	0.0534295	0.85605	0.444445	0.111339	0.329594	0.249827	-0.870702	5.07655e-05	-0.621315	0.0177064	-0.232186	0.424424	0.0835512	0.776434	0.36833	0.19504	-0.461305	0.0968517	0.689531	0.00636411	0.23787	0.412843	-0.190002	0.515298	-0.0610647	0.835719	-0.0840278	0.775188	0.156492	0.593162	-0.286086	0.321409
A_52_P216672	Klk8	brown	-0.083349	0.776962	-0.0934623	0.75064	0.237282	0.414034	0.137899	0.638267	0.672673	0.00838765	0.45293	0.103874	-0.863915	6.79533e-05	-0.598938	0.0236186	0.0114622	0.968978	0.269616	0.351243	0.508726	0.0632109	-0.744064	0.00227718	0.892332	1.77682e-05	0.148313	0.612848	-0.632659	0.0151772	0.146623	0.616947	-0.105699	0.719128	-0.0106551	0.971162	-0.451177	0.105388
A_51_P444645	Lect1	brown	0.607503	0.021203	0.602646	0.0225487	-0.587092	0.027293	0.265251	0.359397	-0.469884	0.0900067	0.296385	0.303511	0.62167	0.0176227	-0.0177997	0.951841	0.342852	0.230126	0.217151	0.455836	0.0844922	0.773975	0.645311	0.012692	-0.447092	0.108973	0.136941	0.640626	0.00936175	0.974661	-0.455175	0.101958	-0.26766	0.354884	0.00628625	0.982984	-0.186769	0.522604
A_51_P501145	Lef1	brown	0.61207	0.019994	0.600183	0.0232552	-0.45353	0.10336	0.431187	0.123725	-0.622978	0.017317	0.255643	0.377702	0.773396	0.00117578	0.0894462	0.761064	0.256842	0.37539	0.0620811	0.833019	-0.0321279	0.913178	0.604764	0.0219542	-0.505471	0.0652042	-0.165624	0.571487	0.134239	0.647293	-0.29573	0.304632	-0.226434	0.43631	-0.304363	0.29005	0.0232336	0.937162
A_51_P420400	Lef1	brown	0.516368	0.0587034	0.506651	0.0644762	-0.543889	0.0443782	0.157633	0.590436	-0.503776	0.0662597	0.0326848	0.911679	0.798991	0.000608107	0.347294	0.223747	0.130553	0.656424	0.0983748	0.737942	-0.0433354	0.883056	0.473721	0.0870573	-0.643093	0.0131035	-0.211916	0.467032	0.180705	0.53643	-0.0264979	0.928353	-0.309177	0.2821	-0.136131	0.642622	0.0348703	0.905796
A_52_P517928	Lemd1	brown	0.42546	0.129352	0.415837	0.139191	-0.328231	0.251908	0.322031	0.261508	-0.530349	0.0510635	0.0405146	0.890625	0.836551	0.000191695	0.40989	0.145515	0.269887	0.35074	-0.118711	0.686067	-0.201336	0.490059	0.241844	0.404842	-0.53023	0.0511253	-0.519895	0.0567031	0.181484	0.534644	0.221727	0.446157	0.0849418	0.772801	-0.527561	0.0525259	0.147959	0.613705
A_52_P298394	Lgi1	brown	-0.659311	0.0103189	-0.664014	0.00960367	0.630704	0.0155921	-0.331882	0.246356	0.829588	0.000242318	0.019392	0.947538	-0.868904	5.49273e-05	-0.260875	0.367672	-0.126376	0.66683	-0.174257	0.551303	0.118807	0.685824	-0.583197	0.0285899	0.834658	0.000204517	0.413041	0.142141	-0.609962	0.0205454	0.0431352	0.883593	0.0880321	0.764744	0.13726	0.639841	-0.324998	0.256886
A_52_P609695	Lgi1	brown	-0.568161	0.0340299	-0.570523	0.0331284	0.434633	0.12042	-0.455617	0.101584	0.858478	8.49095e-05	-0.00468541	0.987317	-0.829286	0.000244734	-0.298543	0.299834	0.113879	0.698286	-0.138279	0.637333	0.229006	0.430975	-0.382337	0.177294	0.766646	0.00138012	0.686926	0.00664903	-0.703741	0.00497322	-0.0848802	0.772962	-0.0684638	0.816106	0.366192	0.197845	-0.401637	0.154604
A_51_P505868	Lhfp	brown	0.52619	0.0532562	0.518241	0.0576351	-0.327037	0.25374	0.459434	0.0983915	-0.710626	0.00439125	0.156055	0.594208	0.868599	5.56597e-05	0.226548	0.436072	0.196594	0.500548	0.0113604	0.969254	-0.154515	0.597898	0.534155	0.0491149	-0.585008	0.0279811	-0.387906	0.170538	0.280003	0.332255	-0.0888384	0.762645	-0.0925333	0.753048	-0.4708	0.0892964	0.171152	0.558528
A_51_P452119	Lhx1	brown	0.49007	0.0752474	0.493205	0.0731198	-0.523761	0.0545676	0.151654	0.604776	-0.768058	0.00133518	-0.113137	0.700168	0.791506	0.000744189	0.289336	0.315697	-0.0262351	0.929062	0.0745868	0.799951	-0.231878	0.425055	0.761843	0.001542	-0.836286	0.00019345	-0.173143	0.55389	0.603226	0.0223849	-0.314825	0.272937	-0.264091	0.361579	0.0653563	0.824331	0.317134	0.269244
A_51_P257419	Lhx2	brown	-0.519705	0.0568099	-0.527547	0.0525331	0.514772	0.0596251	-0.254412	0.380082	0.854039	0.000101171	0.0714627	0.808185	-0.819221	0.000337222	-0.362533	0.202704	0.104316	0.722668	-0.0118511	0.967926	0.174524	0.550684	-0.599848	0.0233528	0.88907	2.10982e-05	0.467233	0.0920845	-0.789799	0.000778399	0.0905859	0.758102	0.0618053	0.833751	0.273002	0.344988	-0.306086	0.28719
A_52_P78023	Limd2	brown	-0.27847	0.335021	-0.283764	0.325526	0.361968	0.203461	-0.00865998	0.97656	0.748031	0.00209307	0.371537	0.190882	-0.924505	2.26821e-06	-0.591742	0.0258033	-0.0400503	0.891872	0.0676554	0.818244	0.370545	0.192162	-0.67284	0.0083654	0.9471	2.82164e-07	0.338625	0.2363	-0.662554	0.00982153	0.0446206	0.879611	-0.0705882	0.810493	0.130665	0.656148	-0.440953	0.114515
A_52_P676861	Lin28b	brown	0.579635	0.0298155	0.591549	0.0258636	-0.517886	0.0578362	0.380685	0.179329	-0.870769	5.06155e-05	0.133471	0.649192	0.902353	1.01108e-05	0.274606	0.342047	-0.0262593	0.928997	0.0599033	0.838806	-0.0636385	0.828886	0.600752	0.0230907	-0.831784	0.000225304	-0.445369	0.110509	0.664886	0.00947539	-0.025327	0.931512	-0.0281149	0.923992	-0.429016	0.125838	0.122504	0.676525
A_51_P436491	Lingo3	brown	-0.0255634	0.930874	-0.00411845	0.988852	-0.166247	0.570021	-0.158222	0.589031	0.243276	0.401981	0.229923	0.429079	-0.494768	0.0720751	-0.212065	0.466713	-0.494036	0.0725632	0.189854	0.515631	0.495322	0.0717072	-0.34798	0.222771	0.140602	0.631634	0.067839	0.817759	0.177419	0.543988	0.179667	0.538811	-0.142985	0.625805	0.105523	0.719577	-0.465773	0.0932431
A_51_P173692	Lingo4	brown	0.339007	0.235738	0.34009	0.234148	-0.335541	0.240868	0.114835	0.695863	-0.66973	0.00878674	-0.155032	0.596658	0.704932	0.00486842	0.214902	0.46063	-0.0712249	0.808812	0.151103	0.606105	-0.338131	0.237028	0.776406	0.00109283	-0.698731	0.00543328	-0.0179502	0.951434	0.457012	0.100409	-0.441925	0.113625	-0.18855	0.518574	0.209917	0.471343	0.366554	0.197369
A_51_P492528	Lppr4	brown	-0.60536	0.0217891	-0.604497	0.0220286	0.505871	0.0649567	-0.383449	0.17593	0.794158	0.000693442	-0.0492689	0.867166	-0.895471	1.49825e-05	-0.295276	0.305409	-0.323216	0.259657	0.12199	0.677815	0.15345	0.600456	-0.586292	0.0275558	0.73261	0.00288151	0.425451	0.129361	-0.481221	0.0814893	0.0602029	0.838009	0.0296756	0.919785	0.44852	0.10771	-0.251183	0.386365
A_51_P128786	Lppr5	brown	-0.594454	0.0249628	-0.59645	0.0243576	0.450469	0.106003	-0.417515	0.137441	0.764999	0.00143402	-0.0838607	0.775625	-0.855754	9.46121e-05	-0.231903	0.425004	-0.346773	0.224489	-0.0383137	0.896537	0.0928978	0.752103	-0.549607	0.0417568	0.675568	0.00800884	0.410955	0.144369	-0.431598	0.123327	0.021203	0.942646	-0.0196928	0.946725	0.467077	0.092208	-0.230764	0.427347
A_52_P389957	Lrch1	brown	0.605503	0.0217498	0.603688	0.0222548	-0.446534	0.109469	0.439469	0.115884	-0.617058	0.0187336	0.344843	0.227254	0.672854	0.00836349	-0.0755661	0.797374	0.240508	0.407523	0.104973	0.720986	-0.0231855	0.937292	0.651668	0.0115675	-0.428407	0.126435	-0.0238815	0.935413	0.141258	0.630027	-0.360935	0.20485	-0.345314	0.226577	-0.152444	0.602873	-0.00940318	0.974549
A_52_P65286	Lrp1b	brown	-0.542639	0.0449671	-0.535152	0.0486136	0.558364	0.0379648	-0.202701	0.487058	0.565827	0.0349388	0.223995	0.441398	-0.722553	0.00351051	-0.423481	0.131337	-0.340194	0.233996	0.24212	0.404291	0.378353	0.182231	-0.21584	0.458629	0.60307	0.0224289	0.549715	0.0417084	-0.41753	0.137425	-0.169794	0.561699	-0.141482	0.629478	0.244981	0.398585	-0.518485	0.0574967
A_51_P354609	Lrrc3	brown	0.389307	0.168864	0.406817	0.148856	-0.38497	0.174078	0.235581	0.417486	-0.66986	0.00876875	0.113025	0.700454	0.774514	0.0011444	0.215685	0.458959	0.341601	0.231943	-0.0636852	0.828762	-0.110044	0.708032	0.622026	0.017539	-0.644491	0.012843	-0.153345	0.600709	0.405402	0.150412	-0.136666	0.641302	0.179656	0.538837	-0.339198	0.235457	-0.00652262	0.982344
A_51_P362089	Lrrc3b	brown	0.526131	0.0532877	0.515385	0.05927	-0.369169	0.193947	0.390606	0.167323	-0.742039	0.00237598	-0.0430907	0.883712	0.903409	9.49477e-06	0.424972	0.12984	0.109866	0.708487	0.0765944	0.79467	-0.396074	0.160936	0.410447	0.144916	-0.694111	0.00588636	-0.606083	0.0215903	0.424138	0.130675	-0.0240694	0.934906	0.0481059	0.870277	-0.417012	0.137964	0.387062	0.17155
A_52_P395280	Lrrc55	brown	0.251282	0.386171	0.245724	0.397111	-0.347463	0.223507	0.0121848	0.967024	-0.386708	0.171976	-0.0386036	0.895758	0.807963	0.000472113	0.593185	0.0253533	0.0255656	0.930868	-0.16779	0.566394	-0.18767	0.520564	0.284191	0.324767	-0.618453	0.0183922	-0.33909	0.235616	0.173878	0.552182	0.197729	0.498028	-0.109833	0.70857	-0.372652	0.189448	-0.0705608	0.810565
A_52_P365342	Lrrn2	brown	-0.309366	0.281791	-0.3237	0.258903	0.253576	0.381705	-0.260918	0.367591	0.889834	2.02762e-05	0.16306	0.577541	-0.82193	0.000309941	-0.374748	0.186773	0.0732277	0.803531	0.0120403	0.967414	0.442613	0.112998	-0.619588	0.0181178	0.846272	0.000135664	0.477736	0.0840447	-0.818177	0.000348241	0.134602	0.646394	-0.185391	0.525732	0.221854	0.445891	-0.454769	0.102303
A_51_P129694	Lrtm2	brown	0.0380552	0.897231	0.0364569	0.901528	-0.253042	0.382741	-0.261511	0.366463	-0.476544	0.0849312	-0.418828	0.136081	0.82505	0.000280761	0.742088	0.00237355	-0.117569	0.68895	-0.315132	0.272445	-0.41355	0.141602	0.610334	0.0204473	-0.836616	0.000191267	-0.13943	0.634507	0.442881	0.112754	-0.0919052	0.754677	-0.0481617	0.870127	-0.094384	0.748253	0.21784	0.454373
A_52_P63044	Lsp1	brown	0.22961	0.429726	0.240615	0.407308	-0.434706	0.12035	-0.114357	0.697073	-0.69415	0.0058825	-0.365069	0.199328	0.878744	3.5165e-05	0.589531	0.0265037	-0.0560493	0.849064	-0.298892	0.299243	-0.234156	0.420391	0.708516	0.00456358	-0.964104	2.85837e-08	-0.200407	0.492105	0.708354	0.00457706	-0.0426171	0.884983	0.0973308	0.740635	-0.141642	0.629086	0.298438	0.300013
A_52_P359621	Luzp1	brown	-0.0142542	0.961426	-0.0180369	0.9512	0.0337932	0.908695	0.0024093	0.993478	0.270514	0.349579	0.0766128	0.794621	-0.610153	0.020495	-0.536795	0.0477955	-0.200185	0.492596	0.400802	0.155544	0.170593	0.559832	-0.142666	0.626584	0.406953	0.148708	0.353762	0.214657	-0.157676	0.590334	-0.365847	0.1983	-0.136967	0.64056	0.662289	0.00986146	0.0334553	0.909604
A_51_P105068	Lypd6b	brown	-0.213247	0.464173	-0.195976	0.501923	0.0970107	0.741462	-0.206502	0.478751	-0.409178	0.146286	-0.42926	0.125599	0.721721	0.00356702	0.675992	0.00795449	-0.0646213	0.82628	-0.27856	0.334859	-0.485001	0.0787798	0.369289	0.19379	-0.644049	0.0129249	-0.253725	0.381415	0.437771	0.117463	0.266007	0.357977	0.330269	0.2488	-0.29025	0.314102	0.301875	0.29421
A_52_P980158	Map3k9	brown	0.365179	0.199182	0.351318	0.218063	-0.312937	0.27598	0.234407	0.419878	-0.431003	0.123903	-0.067958	0.817444	0.746096	0.00218136	0.552232	0.0405921	0.107567	0.71435	-0.120394	0.681828	-0.257446	0.374228	0.00190648	0.994839	-0.518407	0.0575412	-0.706904	0.00469877	0.232275	0.424241	0.405279	0.150548	0.0793796	0.787357	-0.543728	0.0444539	0.203492	0.485325
A_51_P454696	Marc1	brown	-0.229143	0.43069	-0.244269	0.400002	0.349348	0.220834	-0.0369479	0.900208	0.237092	0.414418	-0.134676	0.646213	-0.293671	0.30817	-0.154073	0.59896	-0.291197	0.312454	0.0459893	0.875943	-0.0504915	0.863897	-0.134348	0.647022	0.318402	0.267228	0.134385	0.646932	-0.202155	0.488257	-0.0659434	0.822776	-0.0913483	0.756122	0.163845	0.575685	0.235845	0.41695
A_52_P3276	Medag	brown	0.627123	0.0163746	0.623538	0.0171873	-0.575951	0.0311236	0.343472	0.229229	-0.67599	0.00795477	0.120897	0.680562	0.89454	1.57683e-05	0.270116	0.350316	0.244844	0.398858	-0.00224777	0.993915	-0.0499022	0.865472	0.522789	0.0550991	-0.672624	0.00839408	-0.320427	0.264027	0.302608	0.292981	-0.033381	0.909804	-0.0351077	0.905157	-0.371763	0.19059	0.0917597	0.755054
A_51_P233304	Medag	brown	0.515233	0.0593576	0.509591	0.0626889	-0.515121	0.0594225	0.202858	0.486714	-0.534928	0.0487259	0.107668	0.714093	0.678752	0.0076077	0.035726	0.903494	0.320946	0.26321	0.0450382	0.878491	0.00211098	0.994286	0.785815	0.000863159	-0.525626	0.0535587	0.196666	0.500387	0.114503	0.696704	-0.55221	0.0406018	-0.0328263	0.911298	0.00501902	0.986414	5.42503e-05	0.999853
A_51_P135802	Mef2c	brown	0.245175	0.398202	0.255973	0.377064	-0.226694	0.435768	0.181084	0.535561	-0.655261	0.0109669	-0.134378	0.646949	0.751454	0.00194387	0.353507	0.215011	0.0846214	0.773638	0.147691	0.614357	-0.357115	0.210036	0.475149	0.0859775	-0.680559	0.0073871	-0.336914	0.238827	0.488956	0.0760137	-0.0717166	0.807515	0.323607	0.259047	-0.148932	0.611351	0.281646	0.329306
A_51_P431470	Mmd	brown	-0.500964	0.0680374	-0.511502	0.0615461	0.534241	0.0490713	-0.219561	0.450725	0.732001	0.00291687	-0.11234	0.702193	-0.898634	1.25481e-05	-0.332729	0.245079	-0.00549613	0.985123	-0.0435815	0.882396	0.0359491	0.902894	-0.628051	0.016169	0.811555	0.000425055	0.263725	0.362271	-0.49747	0.0702943	0.0382948	0.896588	0.156546	0.593034	0.292705	0.309839	0.0205015	0.944541
A_51_P220062	Mmp15	brown	0.221469	0.4467	0.224977	0.439346	-0.419903	0.134975	-0.194153	0.505987	-0.579193	0.02997	-0.431169	0.123742	0.836607	0.000191324	0.550951	0.0411576	0.20096	0.490886	-0.118189	0.687384	-0.394376	0.162902	0.803005	0.000543837	-0.868515	5.58641e-05	0.0250518	0.932255	0.450039	0.106378	-0.280922	0.330603	-0.0197207	0.94665	0.164657	0.573767	0.360203	0.205837
A_51_P470205	Mob3b	brown	0.467649	0.0917565	0.462709	0.0957072	-0.528969	0.0517836	0.057737	0.844569	-0.603178	0.0223983	-0.154015	0.599098	0.705976	0.00477799	0.254987	0.378969	0.246087	0.396391	0.0242968	0.934293	-0.232849	0.423064	0.801844	0.000561842	-0.701988	0.00513055	0.0564037	0.84812	0.350586	0.219092	-0.529253	0.0516349	-0.107089	0.715572	0.109444	0.709561	0.258435	0.372331
A_51_P497039	Mpp3	brown	-0.294999	0.305885	-0.282644	0.327521	0.34784	0.222971	-0.0371836	0.899575	0.415769	0.139263	0.164885	0.573229	-0.825186	0.00027954	-0.653524	0.0112542	-0.152546	0.60263	0.138833	0.635971	0.338589	0.236353	-0.237888	0.412807	0.635061	0.0146792	0.468512	0.0910777	-0.193118	0.508303	-0.23058	0.427725	0.13285	0.650728	0.321177	0.262847	-0.158442	0.588508
A_51_P135416	Mpped2	brown	-0.61561	0.0190932	-0.598249	0.0238216	0.316718	0.269908	-0.586663	0.0274338	0.619427	0.0181566	-0.19079	0.513524	-0.716697	0.00392362	-0.0956572	0.744959	-0.493607	0.07285	0.00422341	0.988567	0.185878	0.524625	-0.351618	0.217644	0.368892	0.194307	0.467413	0.0919427	-0.119975	0.682882	0.0774068	0.792535	0.0293975	0.920534	0.49977	0.0688032	-0.282686	0.327447
A_52_P408025	Mpped2	brown	-0.576211	0.0310301	-0.564745	0.0353661	0.309671	0.281291	-0.593393	0.0252892	0.326453	0.254639	-0.562397	0.0363064	-0.428706	0.126142	0.215953	0.458388	-0.486998	0.0773743	0.00745794	0.979813	-0.269845	0.350818	-0.181847	0.533813	0.0346691	0.906337	0.182524	0.532266	0.207295	0.477026	0.00273452	0.992598	0.190806	0.513489	0.522443	0.0552892	0.246347	0.395877
A_52_P409769	Mrvi1	brown	0.662613	0.00981257	0.652426	0.0114388	-0.567608	0.0342438	0.362392	0.202893	-0.616479	0.0188766	0.196061	0.501734	0.768256	0.00132898	0.0768919	0.793888	0.439478	0.115875	0.0302178	0.918324	-0.0278645	0.924667	0.67972	0.0074889	-0.540119	0.0461716	-0.06268	0.831429	0.128025	0.662717	-0.352107	0.216961	-0.256512	0.376026	-0.162221	0.579526	0.0572903	0.845758
A_52_P552036	Myh2	brown	0.345327	0.226558	0.362957	0.202137	-0.289881	0.314745	0.30811	0.283851	-0.577456	0.030584	0.0834253	0.776763	0.664042	0.00959956	0.296549	0.303231	0.216942	0.45628	-0.135321	0.64462	-0.206165	0.479485	0.138091	0.637797	-0.506088	0.0648229	-0.573524	0.0320086	0.455895	0.101349	0.386743	0.171935	0.185897	0.524583	-0.504505	0.0658046	0.151685	0.604702
A_51_P225134	Myh2	brown	0.136213	0.642418	0.156198	0.593867	-0.180853	0.53609	0.095544	0.745252	-0.493102	0.0731891	-0.10751	0.714495	0.654475	0.0110961	0.453639	0.103267	0.171898	0.556787	-0.284881	0.323542	-0.27709	0.337522	0.158134	0.58924	-0.552493	0.0404776	-0.49606	0.0712192	0.476514	0.0849535	0.436659	0.118505	0.242023	0.404485	-0.450328	0.106125	0.18158	0.534424
A_52_P602147	Myh4	brown	0.3649	0.199553	0.352801	0.215992	-0.267505	0.355173	0.288448	0.317252	-0.354671	0.213398	-0.168629	0.564427	0.497445	0.0703103	0.327098	0.253647	0.279498	0.333164	-0.142934	0.625929	-0.326923	0.253916	-0.150132	0.608448	-0.299411	0.298364	-0.679909	0.00746592	0.221182	0.447306	0.394551	0.162698	0.353002	0.215712	-0.374928	0.186546	0.488568	0.0762822
A_51_P143296	Myh8	brown	0.274481	0.342276	0.277982	0.335905	-0.0948362	0.747083	0.366944	0.196856	-0.342552	0.23056	0.0795875	0.786811	0.425124	0.129688	0.133727	0.648557	0.458573	0.0991055	-0.0168315	0.954458	-0.334723	0.242088	-0.0591277	0.840868	-0.150693	0.607095	-0.500268	0.0684827	0.0948025	0.74717	0.286296	0.321038	0.255509	0.37796	-0.369408	0.193636	0.260494	0.368398
A_52_P956261	Ndnf	brown	0.0458269	0.876378	0.0251054	0.93211	0.116624	0.691337	0.145352	0.620037	0.405817	0.149955	0.0684371	0.816177	-0.600387	0.0231961	-0.480689	0.0818756	0.340876	0.233	0.0254331	0.931226	-0.0418086	0.887152	-0.42009	0.134783	0.681282	0.00730027	0.142167	0.627803	-0.48089	0.0817294	-0.161506	0.581221	0.0406922	0.890148	0.294752	0.306309	0.211438	0.468063
A_52_P558843	Necab1	brown	0.13833	0.637208	0.134715	0.646115	-0.200247	0.492458	-0.0284393	0.923118	-0.480401	0.0820857	-0.429994	0.124883	0.805529	0.000506308	0.738959	0.00253269	0.151033	0.606274	-0.426178	0.128637	-0.599066	0.0235812	0.199355	0.494429	-0.659051	0.0103595	-0.580212	0.0296142	0.42416	0.130653	0.35271	0.216119	0.166142	0.570267	-0.363357	0.201603	0.528074	0.0522544
A_52_P196732	Nek6	brown	-0.180804	0.536202	-0.201603	0.489472	0.246484	0.395606	-0.0644319	0.826782	0.76585	0.00140595	0.305932	0.287446	-0.809221	0.00045518	-0.495198	0.0717895	0.073777	0.802083	0.301373	0.295053	0.364443	0.200158	-0.528983	0.0517762	0.847485	0.000129726	0.434707	0.12035	-0.823119	0.000298547	-0.171364	0.558033	-0.187494	0.520961	0.286803	0.320144	-0.464296	0.0944254
A_51_P394997	Neurod6	brown	-0.45391	0.103035	-0.469971	0.0899388	0.438705	0.116592	-0.246445	0.395684	0.875603	4.0708e-05	0.0062799	0.983001	-0.903862	9.23975e-06	-0.312511	0.27667	-0.00659657	0.982144	-0.107975	0.71331	0.260227	0.368907	-0.758576	0.00166047	0.881722	3.04943e-05	0.284869	0.323564	-0.680774	0.00736117	0.193719	0.506957	0.0804187	0.784632	0.157956	0.589666	-0.228021	0.433013
A_51_P158734	Ngb	brown	0.196019	0.501828	0.198778	0.495703	-0.126886	0.665555	0.172908	0.554436	-0.713763	0.00414442	-0.275912	0.339664	0.901868	1.04046e-05	0.467877	0.0915764	0.0656424	0.823573	-0.0432756	0.883217	-0.497615	0.0701993	0.586346	0.027538	-0.734599	0.0027684	-0.355648	0.21205	0.484614	0.0790545	-0.0620329	0.833147	0.293086	0.30918	-0.245806	0.396948	0.490398	0.0750229
A_51_P332169	Nhsl1	brown	0.0544923	0.853215	0.0306677	0.917112	0.0401178	0.891691	0.126918	0.665476	0.634513	0.0147917	0.434419	0.120623	-0.769792	0.00128163	-0.59005	0.026338	0.0742525	0.800831	0.0684158	0.816233	0.463373	0.09517	-0.58214	0.0289495	0.829143	0.00024589	0.263705	0.362308	-0.694758	0.00582123	-0.0989776	0.736388	-0.206736	0.478241	0.131112	0.655037	-0.425044	0.129767
A_51_P442993	Npas1	brown	0.200024	0.49295	0.199818	0.493405	-0.117193	0.689899	0.195913	0.502064	0.488674	0.0762089	0.455502	0.101682	-0.648148	0.0121804	-0.62797	0.0161868	0.300408	0.296679	0.11525	0.694811	0.463952	0.0947022	-0.619155	0.0182222	0.735721	0.00270618	0.145979	0.618512	-0.522666	0.0551667	0.257285	0.374538	-0.158658	0.587992	0.0870237	0.767371	-0.3016	0.294672
A_51_P433810	Npas4	brown	-0.0744795	0.800233	-0.0652177	0.824699	0.13633	0.64213	0.10967	0.708987	-0.441326	0.114173	-0.142126	0.627903	0.666375	0.00925951	0.559023	0.0376898	-0.31182	0.27779	-0.154765	0.597299	-0.315208	0.272324	0.0850542	0.772508	-0.507786	0.0637818	-0.590597	0.0261641	0.434815	0.120247	0.434408	0.120633	0.348813	0.221591	-0.657591	0.0105904	0.175444	0.548551
A_52_P580582	Nppa	brown	0.266084	0.357831	0.252255	0.384274	-0.229815	0.429303	0.142514	0.626957	-0.423012	0.131809	0.0178371	0.95174	0.791489	0.000744522	0.388477	0.169854	0.0914092	0.755964	-0.146437	0.6174	-0.156663	0.592753	0.47592	0.0853983	-0.509558	0.0627084	-0.156563	0.592994	0.0460247	0.875848	-0.0631448	0.830195	-0.149658	0.609594	-0.325563	0.256013	0.00796783	0.978433
A_51_P311919	Npy2r	brown	-0.694909	0.00580608	-0.690931	0.00621507	0.591748	0.0258013	-0.43116	0.123751	0.826239	0.000270241	-0.104448	0.722331	-0.918455	3.5543e-06	-0.229552	0.429847	-0.210748	0.469549	-0.102396	0.727595	0.144588	0.621897	-0.627065	0.0163874	0.758124	0.00167743	0.385267	0.173718	-0.455411	0.101758	0.184635	0.527452	0.0719933	0.806785	0.279868	0.332498	-0.228486	0.43205
A_51_P239654	Nr4a1	brown	0.239857	0.408833	0.24631	0.39595	-0.273054	0.344892	0.119541	0.683976	-0.63959	0.0137739	-0.229195	0.430583	0.809522	0.000451197	0.548027	0.0424694	0.0299454	0.919058	-0.273128	0.344757	-0.200736	0.491381	0.335421	0.241046	-0.762426	0.00152158	-0.558346	0.0379724	0.61125	0.0202071	0.334616	0.242247	0.156395	0.593394	-0.461843	0.0964122	0.319175	0.266003
A_51_P513000	Ntng1	brown	0.365497	0.198762	0.341105	0.232666	-0.148135	0.61328	0.351537	0.217758	-0.281636	0.329324	0.202942	0.486529	0.578084	0.0303609	0.116696	0.691155	0.354412	0.213756	0.0511322	0.862185	-0.214109	0.462326	0.288323	0.317472	-0.156634	0.592824	-0.145881	0.618751	-0.277364	0.337023	-0.156794	0.59244	-0.24887	0.390899	-0.246557	0.395461	0.0408324	0.889772
A_51_P213099	Ntng1	brown	0.356842	0.210411	0.335616	0.240755	-0.0912829	0.756292	0.393128	0.164357	-0.161078	0.582236	0.337495	0.237967	0.379484	0.18082	-0.0893274	0.761373	0.355923	0.211672	0.41891	0.135996	-0.0888658	0.762574	0.203665	0.484946	0.0162348	0.956071	-0.026174	0.929227	-0.424895	0.129917	-0.234964	0.418744	-0.273191	0.344642	-0.0876727	0.76568	-0.0966478	0.742399
A_51_P212666	Ntsr1	brown	-0.181903	0.533686	-0.197708	0.498075	0.113365	0.699591	-0.166589	0.569217	0.0715044	0.808075	-0.320994	0.263135	0.397485	0.159314	0.702664	0.00506943	0.0347304	0.906172	-0.337481	0.237988	-0.450712	0.105791	-0.341889	0.231524	-0.177314	0.544229	-0.52605	0.0533308	-0.0920665	0.754258	0.598331	0.0237973	0.147549	0.6147	-0.374569	0.187002	0.171317	0.558143
A_51_P267653	Olfm3	brown	0.107073	0.715613	0.115845	0.693307	-0.268272	0.353743	-0.0911225	0.756708	-0.595804	0.0245522	-0.285895	0.321747	0.894823	1.55259e-05	0.656338	0.0107916	-0.0761147	0.795931	-0.412226	0.143009	-0.286982	0.319829	0.558873	0.0377526	-0.842558	0.000155237	-0.275521	0.340376	0.552362	0.0405351	0.106005	0.718344	0.157069	0.591783	-0.354679	0.213386	0.180053	0.537926
A_51_P377528	Oprk1	brown	0.19867	0.495943	0.211494	0.467941	-0.295681	0.304715	0.0236116	0.936142	-0.735747	0.00270475	-0.356571	0.210782	0.832242	0.000221883	0.516824	0.0584419	-0.219125	0.451649	-0.181202	0.53529	-0.28586	0.321809	0.568202	0.0340143	-0.887701	2.264e-05	-0.366062	0.198017	0.779663	0.00100839	0.0575917	0.844956	0.3039	0.290822	-0.23348	0.421772	0.438986	0.116332
A_51_P267634	Orai2	brown	-0.543826	0.044408	-0.556573	0.0387189	0.458932	0.0988069	-0.348952	0.221395	0.887586	2.27738e-05	0.105308	0.720127	-0.88143	3.09288e-05	-0.316206	0.270725	-0.181263	0.535152	-0.0773557	0.792669	0.291272	0.312323	-0.55186	0.0407557	0.829305	0.00024458	0.528226	0.0521742	-0.721557	0.00357822	-0.0579611	0.843972	-0.0865065	0.768719	0.281763	0.329096	-0.486154	0.0779662
A_52_P360308	Osbpl3	brown	0.314091	0.274118	0.309134	0.28217	-0.343621	0.229014	0.12522	0.66972	-0.589882	0.0263917	-0.136121	0.642645	0.849086	0.000122211	0.651794	0.0115461	-0.0151908	0.958894	-0.180357	0.537229	-0.292404	0.31036	0.284105	0.324919	-0.757601	0.00169722	-0.616385	0.0189	0.48074	0.0818384	0.21049	0.470107	0.0288122	0.922112	-0.500304	0.0684599	0.171646	0.557374
A_52_P134075	Osbpl5	brown	0.486096	0.0780074	0.490202	0.0751568	-0.38895	0.16929	0.333018	0.244645	-0.686448	0.00670238	0.165067	0.572799	0.791069	0.000752842	0.0581434	0.843487	0.395151	0.162003	-0.0584883	0.842569	-0.115971	0.692987	0.798123	0.000622787	-0.563202	0.035982	0.0207322	0.943918	0.239077	0.410404	-0.382428	0.177181	-0.0680519	0.817195	-0.192338	0.510049	0.0807925	0.783653
A_51_P144222	Otop2	brown	0.217299	0.455522	0.211908	0.467049	-0.0516762	0.860731	0.277857	0.33613	-0.289306	0.31575	0.0320723	0.913328	0.515807	0.0590265	0.163571	0.576331	0.405216	0.150618	0.0128477	0.965231	-0.326311	0.254857	0.149394	0.610233	-0.16086	0.582753	-0.238791	0.41098	-0.0847485	0.773306	0.0173132	0.953156	0.364701	0.199816	-0.350282	0.219518	0.191816	0.51122
A_51_P322095	Ovol2	brown	0.288387	0.317359	0.29961	0.298027	-0.229923	0.429079	0.287408	0.319079	-0.560647	0.0370191	0.0121595	0.967092	0.681721	0.00724791	0.420287	0.134581	0.0456199	0.876933	-0.0942054	0.748715	-0.212599	0.465565	0.0420257	0.886569	-0.549455	0.0418251	-0.715524	0.00401076	0.4947	0.0721201	0.468337	0.0912149	0.248209	0.3922	-0.58971	0.0264466	0.172201	0.556083
A_51_P322090	Ovol2	brown	0.263439	0.36281	0.276849	0.337958	-0.245163	0.398224	0.214316	0.461883	-0.572545	0.0323707	-0.0386931	0.895518	0.730233	0.00302143	0.458396	0.0992523	0.187485	0.520981	-0.215502	0.45935	-0.239535	0.409481	0.169138	0.563234	-0.596415	0.024368	-0.607883	0.0211005	0.487475	0.0770413	0.404558	0.151345	0.228907	0.431178	-0.571819	0.0326412	0.172561	0.555243
A_51_P212592	Pamr1	brown	0.140095	0.632875	0.14104	0.630561	-0.116118	0.692615	0.0836575	0.776156	-0.657817	0.0105543	-0.347782	0.223053	0.926445	1.94857e-06	0.623576	0.0171785	0.155855	0.594688	-0.1251	0.670019	-0.51895	0.0572343	0.520834	0.0561789	-0.770279	0.0012669	-0.424601	0.130211	0.465944	0.0931072	0.0352841	0.904683	0.33866	0.236248	-0.352879	0.215884	0.449443	0.106899
A_51_P114693	Parm1	brown	-0.610839	0.0203146	-0.614675	0.0193279	0.646232	0.0125241	-0.260266	0.368832	0.627977	0.0161853	-0.268055	0.354147	-0.581578	0.0291421	0.0470665	0.873059	-0.038716	0.895456	-0.0145112	0.960731	-0.251655	0.385444	-0.74918	0.00204201	0.603129	0.0224123	-0.0925998	0.752875	-0.392486	0.165109	0.497357	0.0703677	0.169401	0.562619	0.113636	0.698902	0.17031	0.560494
A_51_P139320	Pcbd1	brown	0.494024	0.0725708	0.486122	0.077989	-0.41999	0.134885	0.257127	0.374843	-0.418887	0.136021	0.0358688	0.90311	0.668346	0.00897942	0.136764	0.641061	0.345164	0.226792	-0.0111889	0.969718	-0.0266421	0.927964	0.371564	0.190846	-0.393011	0.164494	-0.14436	0.622451	0.0390089	0.894669	0.0637793	0.828512	-0.101999	0.728614	-0.199072	0.495053	0.197022	0.499597
A_52_P250400	Pcdh20	brown	-0.447918	0.108241	-0.460273	0.0976984	0.499552	0.0689432	-0.146339	0.617636	0.849642	0.000119688	0.165554	0.571651	-0.936244	8.44362e-07	-0.434982	0.120088	-0.0122505	0.966846	-0.0217321	0.941217	0.291673	0.311626	-0.725761	0.00329917	0.949211	2.22005e-07	0.323541	0.25915	-0.717675	0.00385209	0.116929	0.690565	0.0143488	0.961171	0.138276	0.63734	-0.337113	0.238532
A_52_P667913	Pcdhga9	brown	-0.497426	0.0703228	-0.465528	0.0934388	0.0872102	0.766885	-0.644641	0.0128153	0.202623	0.487231	-0.456829	0.100562	-0.220547	0.448644	0.325936	0.255437	-0.263948	0.361849	-0.297602	0.301434	-0.0232566	0.9371	-0.0889754	0.762289	-0.188182	0.519407	0.152644	0.602394	0.379043	0.181369	0.316803	0.269772	0.15585	0.594699	0.264858	0.360136	-0.0163032	0.955886
A_52_P649177	Pdlim5	brown	-0.354526	0.213598	-0.369083	0.194059	0.195072	0.503936	-0.374134	0.187555	0.753724	0.00184969	0.0296309	0.919905	-0.736532	0.00266183	-0.368384	0.19497	0.00725823	0.980353	-0.236821	0.414967	0.340999	0.23282	-0.251742	0.385274	0.671155	0.00859166	0.722015	0.00354697	-0.662987	0.00975654	-0.229019	0.430946	-0.211802	0.467278	0.478753	0.0832926	-0.360015	0.206091
A_51_P452637	Pdp1	brown	0.558555	0.0378849	0.563018	0.0360559	-0.503418	0.0664845	0.330324	0.248716	-0.914134	4.79874e-06	-0.0611453	0.835504	0.920416	3.08474e-06	0.337245	0.238337	0.020144	0.945506	0.014142	0.96173	-0.229014	0.430957	0.696834	0.00561592	-0.895432	1.5015e-05	-0.434589	0.120461	0.723881	0.0034218	-0.18325	0.530607	0.0432047	0.883407	-0.292431	0.310313	0.355663	0.21203
A_52_P157402	Pdp1	brown	0.408999	0.146479	0.407546	0.148059	-0.271118	0.348461	0.326994	0.253807	-0.890826	1.92473e-05	-0.177593	0.543585	0.92693	1.87471e-06	0.409593	0.145836	0.0734076	0.803057	0.0277086	0.925088	-0.506045	0.0648495	0.686523	0.00669392	-0.829875	0.000240034	-0.475841	0.0854573	0.644025	0.0129293	-0.240052	0.40844	0.087732	0.765525	-0.257871	0.373413	0.536237	0.0480723
A_52_P706912	Phka1	brown	0.404958	0.150903	0.390522	0.167422	-0.460543	0.0974766	0.0869038	0.767683	0.218705	0.452537	0.415293	0.139762	-0.352137	0.216918	-0.537367	0.0475134	0.205337	0.481289	0.175134	0.549269	0.448114	0.108067	0.073814	0.801986	0.301368	0.295062	0.501259	0.0678495	-0.395211	0.161934	-0.520714	0.0562461	-0.484661	0.0790209	0.471897	0.0884509	-0.409674	0.145749
A_51_P189746	Pim3	brown	0.0318665	0.913882	0.055376	0.850859	-0.201692	0.489276	-0.146777	0.616573	-0.54425	0.0442094	-0.228731	0.431544	0.630234	0.0156933	0.488541	0.0763008	-0.238594	0.411379	0.0570874	0.846299	-0.110711	0.706336	0.549084	0.0419916	-0.804922	0.000515139	-0.156918	0.592144	0.666404	0.00925526	-0.0222324	0.939866	0.171189	0.558442	-0.172198	0.55609	0.037357	0.899108
A_51_P320386	Pja2	brown	-0.0728076	0.804638	-0.079801	0.786252	-0.0792146	0.787789	-0.266747	0.35659	0.214403	0.461698	-0.336483	0.239466	-0.347131	0.22398	-0.21824	0.453524	-0.0658797	0.822945	0.234311	0.420075	0.123204	0.674769	0.0795982	0.786783	0.0936046	0.750271	0.434126	0.120902	-0.0553812	0.850845	-0.320388	0.264088	0.0947729	0.747246	0.730997	0.00297591	0.254414	0.380079
A_51_P225427	Pkp2	brown	-0.326144	0.255115	-0.33112	0.247509	0.385956	0.172883	-0.0791125	0.788057	0.796604	0.000649138	0.267703	0.354804	-0.92138	2.87327e-06	-0.57629	0.0310016	0.0922616	0.753752	0.033	0.91083	0.397416	0.159393	-0.650636	0.0117447	0.954678	1.13444e-07	0.413306	0.14186	-0.716493	0.00393869	0.108934	0.710862	-0.0333833	0.909798	0.179109	0.540094	-0.371582	0.190824
A_51_P402760	Pla2g4a	brown	0.507939	0.0636888	0.507397	0.0640197	-0.522027	0.055518	0.163915	0.575518	-0.744506	0.00225606	-0.166883	0.568525	0.653335	0.0112859	0.185957	0.524447	0.186114	0.52409	-0.0530091	0.857172	-0.258619	0.371979	0.797715	0.000629773	-0.742567	0.00234991	-0.0923634	0.753488	0.597259	0.0241155	-0.527601	0.0525043	-0.0640904	0.827687	0.0703861	0.811027	0.415644	0.139394
A_52_P351574	Plcb1	brown	-0.268497	0.353323	-0.249752	0.389168	-0.132213	0.652305	-0.55346	0.0400557	0.205064	0.481885	-0.394181	0.163129	-0.366032	0.198056	0.0901761	0.759167	-0.447867	0.108286	-0.176856	0.545288	0.0718161	0.807252	-0.0592661	0.8405	-0.113573	0.699063	0.263689	0.362339	0.363824	0.200981	0.0175799	0.952435	0.0290846	0.921378	0.542473	0.0450458	0.0613925	0.834848
A_52_P240036	Plch1	brown	0.521955	0.055558	0.516566	0.0585896	-0.344203	0.228174	0.436364	0.118783	-0.752814	0.00188701	0.0777741	0.79157	0.803759	0.000532395	0.303509	0.291474	0.154349	0.598298	-0.0754137	0.797775	-0.458103	0.0994963	0.442407	0.113185	-0.598603	0.0237172	-0.539733	0.0463581	0.440682	0.114765	-0.147874	0.613912	-0.0498341	0.865654	-0.404973	0.150887	0.334614	0.242251
A_51_P501858	Plekha4	brown	0.26691	0.356285	0.2774	0.336959	-0.107646	0.714148	0.372085	0.190176	-0.324906	0.25703	0.204683	0.482718	0.350077	0.219806	0.00620083	0.983215	0.420365	0.134502	0.0597859	0.839118	-0.176772	0.545481	-0.00156137	0.995773	-0.114914	0.695662	-0.357782	0.209125	0.0848631	0.773007	0.17872	0.54099	0.305182	0.288689	-0.351925	0.217215	0.068931	0.814871
A_51_P237307	Plekhg1	brown	0.48945	0.0756733	0.472136	0.0882676	-0.387595	0.170911	0.294047	0.307522	-0.54337	0.0446222	0.117225	0.689817	0.775847	0.00110785	0.231943	0.424923	0.222665	0.444187	-0.0672449	0.81933	-0.163284	0.577009	0.584847	0.0280351	-0.514526	0.0597679	-0.148965	0.61127	0.0920317	0.754349	-0.289721	0.315025	-0.260477	0.36843	-0.242479	0.403573	0.0769255	0.7938
A_51_P283766	Plxdc1	brown	0.285255	0.322879	0.306113	0.287145	-0.182861	0.531495	0.326912	0.253932	-0.577365	0.0306166	0.0230347	0.937699	0.514849	0.0595804	0.261091	0.367263	0.106	0.718357	0.0662107	0.822068	-0.285506	0.322434	0.0198249	0.946369	-0.467339	0.0920013	-0.692729	0.0060275	0.576104	0.0310685	0.40245	0.153692	0.224221	0.440927	-0.418037	0.136899	0.28236	0.328029
A_51_P450469	Pnoc	brown	0.642483	0.0132184	0.630682	0.0155969	-0.602472	0.0225981	0.25826	0.372668	-0.586359	0.0275336	-0.0154517	0.958188	0.785265	0.000875425	0.293968	0.307659	0.339335	0.235256	0.0242668	0.934373	-0.224314	0.440731	0.477441	0.0842635	-0.609098	0.0207747	-0.292884	0.309529	0.238128	0.41232	-0.127361	0.664372	-0.187545	0.520845	-0.156904	0.592178	0.275164	0.341029
A_51_P489192	Postn	brown	0.444561	0.111235	0.447383	0.108714	-0.535395	0.048492	0.0786981	0.789145	-0.697285	0.00557211	-0.106854	0.716173	0.809887	0.000446418	0.252595	0.38361	0.145118	0.620605	-0.031618	0.914552	-0.064876	0.825605	0.891689	1.83882e-05	-0.814013	0.0003951	0.0640721	0.827736	0.46228	0.0960558	-0.435014	0.120058	-0.0469926	0.873256	0.016148	0.956306	0.155029	0.596666
A_51_P148684	Pou6f2	brown	0.660534	0.010129	0.663485	0.00968213	-0.506814	0.0643763	0.506593	0.0645124	-0.8101	0.00044364	0.269717	0.351055	0.81872	0.000342469	0.0602705	0.837829	0.0152637	0.958697	0.201188	0.490386	0.0539134	0.854759	0.619491	0.0181411	-0.664703	0.00950221	-0.308515	0.283185	0.459782	0.0981036	-0.205373	0.481212	-0.0223384	0.939579	-0.382125	0.177553	0.0626578	0.831488
A_51_P433026	Ppapdc2	brown	-0.649025	0.0120255	-0.650639	0.0117442	0.668985	0.0088901	-0.235017	0.418635	0.704775	0.00488215	-0.0574257	0.845398	-0.708431	0.00457063	-0.0314658	0.914961	-0.251446	0.385852	-0.191412	0.512127	0.0799994	0.785732	-0.832996	0.000216337	0.689518	0.00636554	-0.072864	0.804489	-0.379359	0.180975	0.537289	0.0475514	0.210301	0.470513	-0.20271	0.48704	-0.176135	0.546954
A_51_P200819	Prdx4	brown	0.622624	0.0173993	0.629731	0.0158019	-0.427876	0.126958	0.502539	0.0670378	-0.87604	3.98954e-05	0.143451	0.624668	0.87341	4.49845e-05	0.120327	0.681995	0.259945	0.369445	0.263787	0.362153	-0.144217	0.622801	0.679855	0.00747249	-0.707998	0.00460671	-0.349894	0.220065	0.499369	0.0690611	-0.227498	0.434099	0.107652	0.714134	-0.360287	0.205724	0.249317	0.390022
A_51_P460734	Prkcd	brown	0.550448	0.0413811	0.535532	0.0484237	-0.475523	0.085696	0.281391	0.329762	-0.478656	0.0833647	0.190483	0.514216	0.647267	0.0123375	0.0845557	0.773809	0.154584	0.597734	0.0248069	0.932916	-0.0226644	0.938699	0.569457	0.0335332	-0.440083	0.115316	-0.0224418	0.9393	0.0600309	0.838466	-0.339065	0.235652	-0.368398	0.194951	-0.109281	0.709977	0.00498877	0.986496
A_52_P197498	Prkcd	brown	0.453462	0.103418	0.4439	0.111831	-0.467285	0.0920438	0.136489	0.641738	-0.355412	0.212375	0.183005	0.531166	0.565266	0.0351597	0.0240792	0.93488	0.217293	0.455534	0.00038799	0.99895	0.0751323	0.798515	0.641837	0.0133409	-0.382971	0.176516	0.241675	0.405182	-0.0543955	0.853473	-0.401912	0.154295	-0.400302	0.156108	0.0515198	0.861149	-0.126867	0.665603
A_51_P338935	Prkcq	brown	0.378773	0.181706	0.379137	0.181252	-0.389355	0.168808	0.121883	0.678085	-0.662506	0.00982873	-0.0439197	0.881489	0.851976	0.000109543	0.31274	0.276299	0.219604	0.450636	-0.0282986	0.923497	-0.281055	0.330364	0.832255	0.000221784	-0.72436	0.00339023	-0.000694154	0.998121	0.318846	0.266524	-0.410321	0.145051	-0.159643	0.585647	-0.0529515	0.857326	0.144036	0.623242
A_52_P72587	Prkcq	brown	0.211748	0.467394	0.219178	0.451537	-0.373929	0.187816	-0.112521	0.701732	-0.56309	0.0360271	-0.151647	0.604794	0.79234	0.000727918	0.451085	0.105467	0.0726158	0.805143	-0.160382	0.583891	-0.198697	0.495884	0.810353	0.000440365	-0.795099	0.000676119	0.070904	0.809659	0.40256	0.153569	-0.305217	0.288631	-0.185695	0.525041	-0.0314421	0.915025	0.0230111	0.937763
A_51_P440210	Prkg1	brown	-0.219491	0.450875	-0.23483	0.419016	0.567653	0.0342262	0.307616	0.284663	0.526514	0.0530826	0.455581	0.101615	-0.704543	0.00490249	-0.612055	0.0199979	-0.043374	0.882953	0.423137	0.131683	0.332728	0.245081	-0.563208	0.0359795	0.883462	2.80084e-05	0.123649	0.673654	-0.674371	0.00816386	-0.0316448	0.914479	0.0674184	0.818871	-0.116263	0.69225	-0.33299	0.244686
A_51_P273433	Prkg2	brown	0.368586	0.194706	0.365381	0.198915	-0.32011	0.264527	0.200777	0.49129	-0.763022	0.00150094	-0.232157	0.424484	0.966128	2.02678e-08	0.485662	0.078313	0.0937421	0.749915	0.0378788	0.897706	-0.419865	0.135014	0.63506	0.0146794	-0.826467	0.000268261	-0.382615	0.176952	0.494383	0.072331	-0.113278	0.699812	0.119656	0.683686	-0.203934	0.484357	0.446468	0.109527
A_51_P196774	Prr16	brown	0.131643	0.653719	0.125722	0.668465	0.0696144	0.813065	0.334319	0.242692	-0.638507	0.0139863	-0.128812	0.660756	0.75827	0.00167195	0.409287	0.146167	0.150698	0.607081	-0.278195	0.335517	-0.501602	0.0676316	0.377322	0.183522	-0.507119	0.0641897	-0.529218	0.0516531	0.384792	0.174294	-0.0347627	0.906086	0.41825	0.136678	-0.59401	0.0250988	0.407018	0.148637
A_52_P178679	Prss3	brown	0.179469	0.539266	0.189375	0.516712	-0.153185	0.601092	0.195601	0.502758	-0.748809	0.00205838	-0.176373	0.546402	0.825151	0.000279859	0.485832	0.0781931	-0.227051	0.435027	-0.0926856	0.752653	-0.244415	0.399711	0.454719	0.102346	-0.802688	0.000548715	-0.530326	0.0510753	0.718248	0.00381069	0.0981593	0.738498	0.376985	0.183946	-0.484404	0.0792032	0.290058	0.314437
A_52_P684647	Ptk2b	brown	-0.42164	0.133201	-0.42454	0.130272	0.245535	0.397487	-0.421497	0.133346	0.767436	0.00135485	-0.0625138	0.83187	-0.862214	7.29303e-05	-0.308317	0.28351	-0.197238	0.499117	0.228485	0.432052	0.3133	0.275394	-0.484522	0.0791197	0.616015	0.0189919	0.502545	0.0670342	-0.469635	0.0902008	-0.0235482	0.936313	-0.102294	0.727857	0.601142	0.0229783	-0.293011	0.309309
A_52_P235319	Ptpre	brown	-0.471711	0.0885941	-0.47888	0.0831997	0.605223	0.0218271	-0.0670271	0.819907	0.724793	0.0033619	0.0859656	0.770129	-0.779795	0.00100508	-0.262485	0.364616	0.028464	0.923051	0.0665214	0.821246	0.0291929	0.921086	-0.832483	0.000220096	0.858223	8.57797e-05	0.00867479	0.97652	-0.59603	0.024484	0.363214	0.201795	0.0925333	0.753048	-0.00634853	0.982815	-0.132594	0.651362
A_51_P466478	Ptprf	brown	0.182709	0.531844	0.175513	0.548393	-0.336426	0.239551	-0.122031	0.677711	-0.60081	0.023074	-0.560551	0.0370587	0.819574	0.000333559	0.698379	0.00546684	0.0369819	0.900117	-0.386035	0.172789	-0.551785	0.0407887	0.528271	0.0521503	-0.853239	0.000104354	-0.362212	0.203135	0.596602	0.0243119	-0.0386612	0.895603	0.112938	0.700673	-0.0381454	0.896989	0.605819	0.0216627
A_51_P103114	Ptprg	brown	-0.485739	0.0782585	-0.489447	0.0756751	0.396776	0.160127	-0.343212	0.229605	0.703046	0.00503515	-0.188567	0.518535	-0.591314	0.0259376	0.0219446	0.940643	0.0353696	0.904453	-0.402789	0.153313	0.0854426	0.771494	-0.726704	0.00323905	0.598312	0.023803	0.0418622	0.887008	-0.421585	0.133256	0.611793	0.0200658	0.0343583	0.907174	-0.0548146	0.852356	-0.0354789	0.904159
A_51_P148093	Ptprm	brown	0.362652	0.202545	0.360695	0.205173	-0.339863	0.234481	0.209564	0.472106	-0.689993	0.00631459	-0.155284	0.596055	0.933694	1.06239e-06	0.571092	0.0329137	0.0265708	0.928157	-0.276077	0.339362	-0.341996	0.231368	0.381049	0.17888	-0.760793	0.00157934	-0.585979	0.027659	0.518642	0.0574083	0.218471	0.453034	0.0922322	0.753828	-0.514504	0.0597807	0.341633	0.231896
A_52_P15495	Pvrl3	brown	-0.284451	0.324305	-0.292923	0.309461	0.234647	0.419388	-0.223112	0.443249	0.766264	0.00139246	0.126558	0.666376	-0.838784	0.000177411	-0.558243	0.0380155	0.183438	0.530178	-0.0342853	0.90737	0.46671	0.0924986	-0.362241	0.203095	0.812089	0.000418395	0.682611	0.0071426	-0.712968	0.00420592	-0.133764	0.648466	-0.0357625	0.903396	0.379592	0.180686	-0.337126	0.238514
A_51_P125009	Pvrl3	brown	-0.188912	0.517756	-0.196124	0.501594	0.242145	0.404241	-0.0382897	0.896601	0.656102	0.0108297	0.262133	0.365282	-0.861351	7.55689e-05	-0.710093	0.00443423	0.0643427	0.827018	0.235073	0.418521	0.471932	0.0884241	-0.356982	0.210219	0.82824	0.000253259	0.607581	0.0211819	-0.647261	0.0123387	-0.241452	0.405629	-0.0274845	0.925692	0.424896	0.129916	-0.32482	0.257163
A_51_P515623	Qpctl	brown	-0.69803	0.00550023	-0.692259	0.00607609	0.596698	0.0242832	-0.417684	0.137265	0.781278	0.000968511	-0.00206658	0.994406	-0.73457	0.00277004	-0.258893	0.371454	-0.0633956	0.82953	-0.258159	0.372861	0.21908	0.451744	-0.38338	0.176014	0.72707	0.00321591	0.60222	0.0226697	-0.597844	0.0239415	0.105231	0.720324	0.0125749	0.965968	0.203795	0.48466	-0.379475	0.180831
A_52_P448648	Rab37	brown	0.565618	0.0350208	0.558452	0.0379278	-0.375079	0.186353	0.43861	0.116681	-0.770634	0.00125625	0.0913065	0.756231	0.849724	0.000119316	0.161522	0.581183	0.205255	0.481468	0.0926244	0.752811	-0.267332	0.355495	0.684011	0.00697942	-0.621843	0.017582	-0.267509	0.355165	0.33677	0.239041	-0.325701	0.255799	-0.104989	0.720943	-0.250693	0.387324	0.300092	0.297213
A_51_P349673	Rab37	brown	0.526023	0.0533452	0.520138	0.0565674	-0.444135	0.111618	0.289279	0.315798	-0.709011	0.00452263	-0.00401195	0.98914	0.894097	1.61541e-05	0.310947	0.279209	0.250834	0.387047	-0.0545583	0.853039	-0.228756	0.431491	0.651049	0.0116736	-0.696443	0.00565412	-0.268355	0.353588	0.341181	0.232554	-0.155544	0.595431	-0.183652	0.529692	-0.257815	0.373521	0.262105	0.365335
A_52_P167357	Rab40b	brown	-0.0401336	0.891648	-0.0490481	0.867756	0.313623	0.274872	0.334252	0.242793	0.435941	0.119181	0.425592	0.12922	-0.780191	0.000995197	-0.584792	0.0280532	-0.180938	0.535895	0.350052	0.219841	0.330511	0.248433	-0.751873	0.00192622	0.788071	0.000814297	-0.143898	0.623578	-0.35392	0.214438	0.119486	0.684112	0.129463	0.659134	-0.144567	0.621946	-0.214646	0.461177
A_51_P227090	Ramp3	brown	0.526017	0.0533485	0.519509	0.0569197	-0.351495	0.217816	0.415835	0.139194	-0.767691	0.00134675	0.11711	0.690107	0.882808	2.89229e-05	0.220533	0.448673	0.150619	0.607272	0.167156	0.567882	-0.22912	0.430738	0.690253	0.00628686	-0.66733	0.00912291	-0.280638	0.331114	0.335298	0.241229	-0.329344	0.250208	-0.0709547	0.809525	-0.299935	0.297477	0.184616	0.527495
A_51_P213761	Rap2b	brown	0.263079	0.36349	0.252193	0.384395	-0.0452064	0.878041	0.443881	0.111848	0.127616	0.663734	0.521509	0.0558042	-0.358388	0.208298	-0.43509	0.119986	0.0850093	0.772625	-0.244402	0.399737	0.332522	0.245391	-0.462904	0.0955497	0.484756	0.0789537	-0.250566	0.387572	-0.189154	0.51721	0.175033	0.549503	-0.152145	0.603595	-0.407892	0.147682	-0.229288	0.430392
A_52_P188827	Rasgef1b	brown	0.332124	0.245991	0.345367	0.226501	-0.283192	0.326544	0.241859	0.404814	-0.878309	3.58935e-05	-0.196717	0.500274	0.906655	7.78992e-06	0.43123	0.123683	-0.0205952	0.944288	0.0725868	0.80522	-0.355497	0.212258	0.633433	0.0150154	-0.892025	1.80621e-05	-0.468668	0.0909557	0.765191	0.00142766	-0.0715529	0.807947	0.311094	0.278969	-0.312803	0.276198	0.426352	0.128464
A_51_P489242	Rasgef1c	brown	0.240899	0.406739	0.262659	0.364286	-0.341967	0.231411	0.047291	0.872458	-0.750255	0.00199517	-0.219384	0.451101	0.865841	6.26555e-05	0.453096	0.103731	0.0140137	0.962077	-0.0836868	0.77608	-0.203778	0.484698	0.654232	0.0111364	-0.889014	2.11592e-05	-0.26102	0.367397	0.706902	0.00469896	0.0151311	0.959055	0.296265	0.303715	-0.252458	0.383877	0.248931	0.390781
A_52_P460703	Rassf3	brown	0.158797	0.58766	0.161206	0.581933	-0.17575	0.547843	0.102913	0.726267	-0.63171	0.0153776	-0.221511	0.446612	0.860504	7.82305e-05	0.704944	0.00486739	-0.178907	0.540558	-0.28681	0.320132	-0.394566	0.162681	0.260518	0.368351	-0.777215	0.00107134	-0.688996	0.00642184	0.61453	0.0193646	0.327939	0.252355	0.140114	0.63283	-0.569201	0.0336308	0.284899	0.323509
A_51_P374752	Rbp4	brown	0.266561	0.356939	0.288034	0.317978	-0.139688	0.633873	0.31705	0.269378	-0.627853	0.0162127	-0.0479349	0.870734	0.538125	0.0471408	0.227889	0.433288	0.30676	0.286075	0.00645166	0.982536	-0.282157	0.328391	0.206849	0.477996	-0.493006	0.0732536	-0.563691	0.0357857	0.584786	0.0280555	0.227405	0.434292	0.374328	0.187307	-0.455749	0.101472	0.351737	0.217478
A_51_P371091	Rcsd1	brown	0.546298	0.0432595	0.536892	0.0477476	-0.55123	0.0410337	0.213312	0.464034	-0.628238	0.0161277	0.061508	0.834541	0.771943	0.00121757	0.170436	0.560199	0.246233	0.396104	-0.023223	0.937191	-0.0458536	0.876307	0.793137	0.000712651	-0.658917	0.0103805	0.029132	0.92125	0.249642	0.389383	-0.496183	0.0711382	-0.132164	0.652428	-0.0709935	0.809423	0.0519644	0.859962
A_51_P191909	Rem2	brown	0.231428	0.425981	0.240357	0.407827	-0.275893	0.339699	0.101172	0.730738	0.0819722	0.780564	0.229233	0.430504	-0.509262	0.0628871	-0.489199	0.0758466	-0.333436	0.244017	0.240755	0.407028	0.510906	0.0619004	-0.192801	0.509011	0.194623	0.504939	0.106844	0.716197	0.200766	0.491314	-0.153072	0.601363	0.0845738	0.773762	0.169797	0.561692	-0.163457	0.5766
A_51_P305508	Rerg	brown	0.133803	0.64837	0.152975	0.601597	-0.168419	0.564918	0.0650627	0.82511	0.145515	0.619641	0.257341	0.374431	-0.633851	0.0149284	-0.669295	0.00884692	-0.0296405	0.91988	0.136702	0.641214	0.457451	0.100041	-0.0873118	0.76662	0.348521	0.222005	0.362217	0.203127	0.0867504	0.768083	-0.24466	0.399225	-0.0133397	0.9639	0.354173	0.214086	-0.14948	0.610024
A_51_P178083	Resp18	brown	0.0748599	0.799232	0.0794474	0.787179	-0.0400348	0.891914	0.0364374	0.901581	-0.505976	0.0648918	-0.409314	0.146138	0.756191	0.00175146	0.597675	0.0239917	0.207859	0.4758	-0.133131	0.650033	-0.579485	0.029868	0.253488	0.381875	-0.603782	0.0222284	-0.514638	0.059703	0.405066	0.150783	0.361036	0.204713	0.118024	0.687801	-0.244761	0.399023	0.593116	0.0253747
A_51_P249286	Rgs16	brown	0.561966	0.0364812	0.54209	0.0452275	-0.401074	0.155237	0.372299	0.189902	-0.571348	0.0328175	0.0696065	0.813086	0.801637	0.000565103	0.211711	0.467475	0.438354	0.116919	0.0299978	0.918917	-0.240036	0.408473	0.545257	0.0437406	-0.490382	0.0750339	-0.224989	0.439321	0.0523177	0.859018	-0.26957	0.351327	-0.116514	0.691615	-0.238956	0.410649	0.22561	0.438025
A_51_P253320	Rgs3	brown	0.16572	0.571262	0.168516	0.564692	-0.378345	0.182241	-0.188477	0.518739	-0.454171	0.102812	-0.253074	0.38268	0.822851	0.000301083	0.526858	0.0528992	0.193563	0.507307	-0.196364	0.501061	-0.224076	0.441229	0.713704	0.00414896	-0.757925	0.00168492	0.0848349	0.77308	0.255649	0.377691	-0.179042	0.540248	-0.0522457	0.85921	0.0225161	0.9391	0.0572737	0.845802
A_51_P223583	Rgs3	brown	-0.16121	0.581923	-0.165082	0.572765	-0.122536	0.676444	-0.443722	0.111992	-0.203142	0.486091	-0.446846	0.10919	0.652028	0.0115063	0.670988	0.00861432	-0.107259	0.715139	-0.374893	0.186589	-0.350529	0.219171	0.567675	0.0342179	-0.628611	0.0160458	0.165041	0.57286	0.155517	0.595496	-0.111868	0.703392	-0.147657	0.614439	0.115544	0.694067	0.0950262	0.746591
A_52_P261868	Rgs3	brown	-0.0309768	0.916279	-0.0281977	0.923769	-0.170869	0.559187	-0.281699	0.32921	-0.344095	0.22833	-0.317672	0.268388	0.74745	0.00211926	0.547815	0.042566	0.0885921	0.763286	-0.281158	0.330181	-0.265328	0.359251	0.696931	0.00560651	-0.66019	0.0101822	0.178712	0.541007	0.179965	0.538128	-0.165661	0.571401	-0.045035	0.8785	-0.00509892	0.986198	0.065135	0.824918
A_52_P43326	Rgs4	brown	0.206769	0.478169	0.223184	0.443098	-0.351293	0.2181	-0.0505846	0.863648	-0.766961	0.00136999	-0.413813	0.141323	0.858595	8.45104e-05	0.549269	0.0419087	-0.0627423	0.831264	-0.178387	0.541757	-0.380178	0.179958	0.682558	0.00714886	-0.959087	6.19842e-08	-0.290291	0.31403	0.806368	0.0004943	-0.0170536	0.953858	0.150113	0.608494	-0.0580748	0.84367	0.481123	0.0815606
A_51_P224903	Rgs4	brown	0.192644	0.509363	0.213908	0.462757	-0.314294	0.273792	-0.0029887	0.99191	-0.775357	0.00112119	-0.305578	0.288032	0.82477	0.000283286	0.518181	0.0576691	-0.0910874	0.7568	-0.30045	0.296607	-0.295458	0.305098	0.639621	0.0137678	-0.921717	2.80219e-06	-0.339103	0.235596	0.849554	0.000120086	0.0630535	0.830438	0.122155	0.677401	-0.243893	0.400751	0.372601	0.189514
A_52_P325237	Rgs6	brown	0.168433	0.564887	0.177617	0.543529	-0.262145	0.36526	-0.00681366	0.981557	-0.714046	0.00412272	-0.332098	0.24603	0.920646	3.03303e-06	0.572435	0.0324116	-0.00963586	0.973919	-0.137105	0.640222	-0.350991	0.218522	0.686016	0.00675084	-0.899759	1.17654e-05	-0.259159	0.370945	0.616954	0.0187594	-0.0754642	0.797642	0.266257	0.357509	-0.206201	0.479406	0.333446	0.244001
A_52_P592466	Rhoj	brown	-0.160222	0.584269	-0.168279	0.565248	0.0943247	0.748406	-0.265793	0.358378	0.231739	0.425342	-0.294205	0.30725	-0.272216	0.346436	-0.113364	0.699593	-0.154048	0.599018	0.118158	0.687462	-0.0923479	0.753529	0.0693725	0.813704	0.151349	0.605512	0.378836	0.181627	-0.137845	0.6384	-0.219096	0.45171	-0.256057	0.376902	0.59115	0.0259892	0.287732	0.318509
A_52_P640694	Rims3	brown	0.481482	0.0813002	0.485403	0.0784955	-0.428931	0.125921	0.302537	0.293099	-0.815813	0.000374253	-0.0554375	0.850695	0.973511	4.71112e-09	0.434532	0.120515	0.210006	0.471151	-0.11729	0.689653	-0.280761	0.330893	0.573659	0.0319588	-0.821117	0.000317936	-0.483557	0.0798071	0.557141	0.0384785	0.0246614	0.933309	0.082268	0.77979	-0.422625	0.132201	0.294591	0.306586
A_51_P211765	Rin1	brown	-0.447327	0.108764	-0.446821	0.109213	0.200813	0.491212	-0.464444	0.0943069	0.813952	0.00039582	-0.0501678	0.864762	-0.859995	7.98646e-05	-0.144417	0.622314	-0.263178	0.363304	-0.248155	0.392307	0.325871	0.255538	-0.72652	0.00325071	0.62635	0.0165473	0.268195	0.353885	-0.364122	0.200585	0.338318	0.236752	-0.0860693	0.769859	0.248447	0.391732	-0.3516	0.21767
A_52_P505413	Ripk4	brown	0.615349	0.0191583	0.606633	0.0214397	-0.560817	0.0369495	0.301042	0.29561	-0.794129	0.000693984	-0.0712486	0.80875	0.870392	5.14636e-05	0.266073	0.357852	0.188509	0.518666	0.0721646	0.806333	-0.239377	0.4098	0.735493	0.00271871	-0.78802	0.000815376	-0.256772	0.375526	0.471806	0.0885207	-0.357861	0.209017	-0.0955926	0.745126	-0.0738678	0.801844	0.363535	0.201367
A_51_P517672	Rnf152	brown	0.679399	0.00752819	0.670021	0.00874665	-0.436269	0.118872	0.570253	0.0332305	-0.84453	0.000144577	0.118458	0.686704	0.843314	0.000151079	0.14416	0.622939	0.25559	0.377804	0.207314	0.476983	-0.350228	0.219594	0.561998	0.036468	-0.627334	0.0163277	-0.47978	0.082539	0.410243	0.145135	-0.288923	0.31642	-0.0302285	0.918295	-0.248921	0.3908	0.39876	0.157858
A_52_P322412	Rnf152	brown	0.644039	0.0129267	0.630564	0.0156223	-0.459515	0.098324	0.482909	0.080271	-0.768186	0.00133118	0.0947483	0.74731	0.851614	0.00011107	0.208194	0.475073	0.166074	0.570427	0.128502	0.661528	-0.201869	0.488887	0.541584	0.0454683	-0.649542	0.0119349	-0.442464	0.113133	0.364234	0.200436	-0.184945	0.526745	-0.146541	0.617146	-0.276374	0.338822	0.304501	0.289821
A_52_P134874	Rnf214	brown	-0.470956	0.089176	-0.459562	0.098285	0.326903	0.253947	-0.428646	0.126201	0.47856	0.0834352	-0.117935	0.688025	-0.556261	0.0388511	-0.179585	0.539	-0.10782	0.713704	0.13741	0.639472	-0.17391	0.552108	-0.0816644	0.78137	0.392811	0.164728	0.574642	0.0315986	-0.295384	0.305224	-0.266547	0.356965	-0.221781	0.446044	0.676465	0.00789428	-0.108127	0.71292
A_52_P652442	Rora	brown	0.617251	0.018686	0.613347	0.0196653	-0.498089	0.0698903	0.387115	0.171487	-0.730173	0.00302506	0.122226	0.677223	0.882697	2.90803e-05	0.212738	0.465267	0.369906	0.192989	-0.032241	0.912874	-0.182674	0.531923	0.642853	0.0131486	-0.6425	0.0132152	-0.265449	0.359024	0.299459	0.298283	-0.191019	0.513011	-0.144411	0.622327	-0.318197	0.267553	0.189288	0.516908
A_51_P477779	Rora	brown	0.607271	0.0212661	0.60693	0.0213587	-0.516405	0.0586824	0.348076	0.222636	-0.731604	0.00294011	0.132994	0.650372	0.870623	5.09423e-05	0.191641	0.511612	0.343469	0.229234	0.0113546	0.969269	-0.139577	0.634147	0.704529	0.00490366	-0.667988	0.00902976	-0.186386	0.523474	0.317738	0.268282	-0.238889	0.410784	-0.191757	0.511354	-0.256954	0.375175	0.137902	0.63826
A_52_P652950	Rora	brown	0.485467	0.0784507	0.472195	0.0882223	-0.455201	0.101936	0.184144	0.52857	-0.639025	0.0138843	-0.159322	0.58641	0.865693	6.30517e-05	0.341975	0.231399	0.30824	0.283638	-0.0421963	0.886111	-0.364589	0.199965	0.686164	0.00673418	-0.681274	0.00730114	-0.155323	0.595961	0.256017	0.37698	-0.304814	0.2893	-0.111753	0.703684	-0.0204422	0.944701	0.388469	0.169864
A_52_P662179	Rorb	brown	0.438397	0.116878	0.444616	0.111185	-0.450613	0.105877	0.243095	0.402342	-0.752113	0.00191614	-0.0318215	0.914003	0.907994	7.16439e-06	0.410965	0.144359	-0.101472	0.729968	-0.02658	0.928132	-0.0986457	0.737244	0.50076	0.0681681	-0.826403	0.000268815	-0.447044	0.109015	0.593328	0.025309	0.094705	0.747422	0.114401	0.696964	-0.38735	0.171204	0.168227	0.565369
A_51_P167273	Rpp14	brown	-0.395018	0.162156	-0.375654	0.185625	0.316736	0.269878	-0.147187	0.615578	0.479119	0.0830236	0.18846	0.518778	-0.514366	0.0598611	-0.0956052	0.745093	-0.341493	0.232099	-0.330705	0.248138	0.297822	0.301061	-0.712163	0.00426889	0.477687	0.0840805	-0.0998474	0.734148	-0.124914	0.670484	0.717825	0.00384122	0.0101205	0.972608	-0.300444	0.296618	-0.385528	0.173401
A_52_P627967	Rprm	brown	0.221265	0.44713	0.21875	0.452442	0.0472379	0.8726	0.406786	0.148891	-0.334318	0.242694	0.164436	0.574288	0.521594	0.0557574	0.0871183	0.767124	0.520851	0.0561695	0.079118	0.788043	-0.294575	0.306613	0.150749	0.60696	-0.109133	0.710355	-0.296508	0.303301	-0.118925	0.685528	0.0731804	0.803655	0.231167	0.426517	-0.440709	0.114739	0.137489	0.639276
A_51_P278653	Rprm	brown	0.188967	0.517632	0.183392	0.530284	0.0891831	0.761748	0.419014	0.135889	-0.443411	0.112273	0.0869946	0.767447	0.641399	0.0134244	0.223769	0.441872	0.299115	0.298864	0.120586	0.681345	-0.394686	0.162542	0.179603	0.538959	-0.252827	0.383161	-0.44474	0.111073	0.024538	0.933642	0.0775994	0.792029	0.280016	0.332231	-0.483087	0.0801434	0.221242	0.447179
A_52_P444946	Rprml	brown	-0.320659	0.263662	-0.318822	0.266562	0.321834	0.261817	-0.125588	0.668799	0.7251	0.00334191	0.145933	0.618624	-0.760395	0.00159367	-0.297461	0.301674	-0.0217301	0.941222	0.0818498	0.780884	0.365022	0.199391	-0.851657	0.000110886	0.750362	0.00199055	0.0525166	0.858487	-0.507474	0.0639723	0.571556	0.0327398	-0.00682133	0.981536	0.0196717	0.946783	-0.293575	0.308336
A_52_P75975	Rps6ka3	brown	0.0817407	0.78117	0.0860943	0.769794	-0.0874717	0.766203	0.00580441	0.984288	-0.670409	0.00869343	-0.486061	0.0780315	0.656035	0.0108406	0.531967	0.0502284	-0.090632	0.757982	0.0786218	0.789345	-0.724651	0.00337115	0.501878	0.067456	-0.762973	0.00150261	-0.418453	0.136469	0.70139	0.00518516	-0.198722	0.495829	0.186704	0.522752	0.0980551	0.738767	0.682617	0.00714184
A_52_P391110	Ryr1	brown	-0.088702	0.763	-0.0809649	0.783201	0.216282	0.457686	0.140023	0.633051	0.120503	0.681553	0.138419	0.636989	-0.545621	0.0435718	-0.290155	0.314268	-0.406813	0.148861	0.341219	0.2325	-0.0487104	0.86866	-0.436148	0.118986	0.328761	0.251098	-0.218573	0.452818	0.166272	0.569962	-0.0222054	0.939939	0.0765456	0.794798	0.0849359	0.772817	0.0504988	0.863877
A_51_P324228	Satb1	brown	0.11215	0.702676	0.103715	0.724209	-0.187632	0.52065	-0.00394986	0.989308	-0.00347851	0.990584	-0.0107933	0.970788	0.391445	0.166333	0.499372	0.069059	0.129689	0.658572	-0.230281	0.428342	-0.125617	0.668726	-0.33503	0.24163	-0.188857	0.51788	-0.515859	0.0589963	-0.0683036	0.81653	0.618564	0.0183651	-0.00013613	0.999631	-0.439	0.116318	-0.101245	0.730551
A_52_P536927	Satb2	brown	0.032011	0.913493	0.0319377	0.91369	-0.16823	0.565363	-0.0798025	0.786248	-0.222881	0.443732	-0.217879	0.45429	0.578097	0.0303564	0.674118	0.00819686	-0.0149998	0.95941	-0.389623	0.168489	-0.176525	0.546051	-0.116081	0.692709	-0.482109	0.0808471	-0.578739	0.0301297	0.281404	0.329739	0.608363	0.0209714	0.230875	0.427118	-0.543836	0.044403	0.0579052	0.844121
A_51_P184331	Scn3b	brown	-0.409871	0.145536	-0.422705	0.13212	0.415233	0.139825	-0.180107	0.537801	0.880398	3.25042e-05	0.253648	0.381565	-0.890085	2.00111e-05	-0.401145	0.155157	-0.0238233	0.93557	-0.120358	0.681918	0.355106	0.212798	-0.708456	0.00456852	0.935417	9.10554e-07	0.370459	0.192273	-0.779561	0.00101094	0.14663	0.61693	-0.163664	0.576111	0.0982519	0.738259	-0.493046	0.0732266
A_52_P228899	Scn3b	brown	-0.311888	0.277681	-0.329452	0.250044	0.24441	0.399722	-0.225899	0.437424	0.83405	0.000208781	0.121008	0.680282	-0.888935	2.12461e-05	-0.314612	0.273281	-0.158279	0.588896	-0.145593	0.619451	0.36654	0.197387	-0.761537	0.0015528	0.809943	0.000445683	0.242222	0.404087	-0.602291	0.0226497	0.183853	0.529231	-0.13784	0.638413	0.158712	0.587863	-0.357721	0.209208
A_51_P447595	Scube1	brown	0.461088	0.0970297	0.452248	0.104461	-0.350992	0.21852	0.309762	0.281142	-0.390448	0.167511	0.112705	0.701267	0.590845	0.0260856	-0.00366532	0.990078	0.364507	0.200073	-0.0594588	0.839988	0.0724631	0.805546	0.416293	0.138714	-0.291089	0.312642	-0.0253682	0.931401	-0.0294502	0.920393	-0.0604206	0.83743	0.00503306	0.986376	-0.228007	0.433042	0.12424	0.672172
A_51_P443412	Scube1	brown	-0.0519329	0.860046	-0.0668729	0.820315	-0.218511	0.45295	-0.396599	0.160331	-0.0207621	0.943837	-0.455941	0.10131	0.558506	0.0379053	0.591616	0.0258427	0.101173	0.730736	-0.365703	0.198491	-0.167517	0.567036	0.29595	0.304255	-0.444978	0.11086	0.110785	0.706148	-0.0833907	0.776853	0.143504	0.62454	-0.0555552	0.850381	0.0928233	0.752296	0.13659	0.641489
A_51_P380432	Scx	brown	0.623685	0.0171534	0.63687	0.0143122	-0.524736	0.0540385	0.425339	0.129473	-0.913671	4.95114e-06	0.0865897	0.768502	0.894907	1.54548e-05	0.154927	0.596911	0.239793	0.408962	0.15404	0.599038	-0.0940867	0.749022	0.725094	0.00334225	-0.809155	0.000456056	-0.325596	0.255962	0.624882	0.0168791	-0.18289	0.531429	0.123345	0.674415	-0.296676	0.303013	0.246055	0.396455
A_51_P194853	Sec14l4	brown	0.427225	0.1276	0.406975	0.148684	-0.204414	0.483306	0.412594	0.142617	-0.416973	0.138005	0.132734	0.651016	0.627252	0.0163459	0.157731	0.590203	0.600614	0.0231306	-0.133251	0.649736	-0.321195	0.26282	0.314903	0.272812	-0.236149	0.416333	-0.283054	0.326791	-0.102887	0.726333	-0.185175	0.526223	0.0611813	0.835409	-0.397419	0.159389	0.180476	0.536955
A_52_P527748	Sema3a	brown	0.0423303	0.885752	0.0760339	0.796143	-0.114069	0.697803	0.0301502	0.918506	-0.656738	0.010727	-0.137319	0.639694	0.671586	0.00853336	0.422327	0.132502	-0.177543	0.543701	-0.143947	0.623459	-0.159102	0.586934	0.453427	0.103448	-0.749944	0.00200863	-0.348416	0.222154	0.778301	0.00104303	0.214489	0.461514	0.287948	0.31813	-0.432596	0.122366	0.131678	0.653632
A_51_P483438	Sema3e	brown	-0.654473	0.0110965	-0.654663	0.0110651	0.63581	0.0145263	-0.298074	0.300632	0.747976	0.00209554	-0.0522048	0.85932	-0.906271	7.9773e-06	-0.291755	0.311484	-0.337823	0.237482	-0.0366622	0.900976	0.173869	0.552204	-0.634772	0.0147384	0.760263	0.00159842	0.285684	0.32212	-0.401158	0.155143	0.170218	0.560709	0.0718507	0.807161	0.224484	0.440376	-0.17654	0.546016
A_52_P498231	Sema3f	brown	0.235791	0.417059	0.246952	0.394681	-0.402427	0.153718	-0.0738531	0.801883	-0.720648	0.00364095	-0.364171	0.20052	0.840254	0.000168489	0.622103	0.017521	0.019781	0.946487	-0.286933	0.319915	-0.39846	0.158199	0.640671	0.0135643	-0.944709	3.6593e-07	-0.328224	0.251919	0.756401	0.00174329	-0.0687963	0.815227	0.0941239	0.748926	-0.160826	0.582835	0.363645	0.201219
A_51_P331003	Sema4g	brown	0.373557	0.188291	0.347019	0.224139	-0.397678	0.159093	0.0421653	0.886195	-0.390181	0.167827	-0.384502	0.174647	0.728156	0.00314805	0.526186	0.0532581	0.264983	0.359899	-0.0760299	0.796154	-0.442598	0.113012	0.301152	0.295425	-0.558745	0.0378055	-0.340645	0.233336	0.131591	0.653848	-0.0391412	0.894314	0.0857753	0.770626	-0.0368387	0.900502	0.5222	0.0554227
A_51_P520849	Sfrp2	brown	0.577928	0.0304162	0.570791	0.0330272	-0.457463	0.100031	0.383374	0.176022	-0.64189	0.0133308	-0.0955169	0.745322	0.693916	0.00590621	0.236626	0.415363	0.279627	0.332932	-0.157663	0.590364	-0.188236	0.519284	0.264247	0.361285	-0.543442	0.0445882	-0.561142	0.0368167	0.439715	0.115656	0.192204	0.51035	0.0473825	0.872213	-0.3524	0.216552	0.520296	0.0564787
A_51_P267169	Sgpp2	brown	0.421006	0.133846	0.427546	0.127283	-0.507729	0.0638166	0.108728	0.711389	-0.734973	0.00274751	-0.221883	0.445829	0.894417	1.58745e-05	0.565714	0.0349832	0.121904	0.678031	-0.361256	0.204418	-0.328019	0.252233	0.472033	0.0883463	-0.860977	7.67336e-05	-0.509615	0.0626745	0.67536	0.00803567	0.159852	0.58515	0.0377125	0.898153	-0.363423	0.201515	0.372602	0.189513
A_52_P316933	Sh3bgrl2	brown	0.675748	0.00798574	0.664031	0.00960115	-0.463212	0.0952998	0.53198	0.0502219	-0.769859	0.0012796	0.198817	0.495618	0.757736	0.00169211	0.0129787	0.964876	0.260207	0.368945	0.0875375	0.766032	-0.186129	0.524055	0.684144	0.00696411	-0.543647	0.0444919	-0.223534	0.442364	0.303092	0.292172	-0.500462	0.0683589	-0.0346138	0.906486	-0.235297	0.418065	0.240685	0.407168
A_51_P169867	Sh3bp5	brown	-0.601579	0.022853	-0.60988	0.0205671	0.45374	0.10318	-0.478663	0.083359	0.827782	0.000257067	-0.131643	0.653719	-0.820633	0.000322766	-0.251365	0.386011	0.0512059	0.861988	-0.203991	0.484232	0.0820473	0.780367	-0.365888	0.198246	0.729576	0.00306104	0.65055	0.0117595	-0.645142	0.0127231	-0.158512	0.58834	-0.0278894	0.9246	0.497497	0.0702762	-0.23258	0.423616
A_51_P520879	Sh3d19	brown	0.458475	0.099187	0.438539	0.116747	-0.474049	0.0868085	0.124781	0.670819	-0.428229	0.12661	0.0126999	0.96563	0.555364	0.0392339	0.0867776	0.768012	0.271556	0.347653	-0.0121663	0.967074	-0.0459364	0.876085	0.724581	0.0033757	-0.474208	0.0866882	0.186824	0.52248	0.0567036	0.847321	-0.630849	0.0155611	-0.248839	0.390961	0.14867	0.611984	0.0577007	0.844666
A_51_P207693	Shisa7	brown	-0.321958	0.261622	-0.319919	0.264828	0.329689	0.249682	-0.126075	0.667581	0.752228	0.00191136	0.271014	0.348653	-0.950915	1.81568e-07	-0.51977	0.0567731	-0.0812845	0.782364	0.0530195	0.857145	0.456297	0.10101	-0.669918	0.00876076	0.856892	9.0455e-05	0.337872	0.237411	-0.526286	0.0532048	0.142335	0.627394	-0.0403759	0.890998	0.112063	0.702895	-0.436836	0.118339
A_52_P455643	Skida1	brown	-0.221545	0.44654	-0.237031	0.414543	0.161569	0.58107	-0.171102	0.558644	0.783182	0.000923105	0.200648	0.491575	-0.879643	3.36968e-05	-0.437639	0.117587	-0.0637394	0.828618	-0.153717	0.599814	0.485064	0.0787354	-0.642106	0.0132898	0.804396	0.000522891	0.351982	0.217135	-0.606754	0.0214065	0.0936925	0.750043	-0.189031	0.517489	0.192733	0.509163	-0.404039	0.151921
A_52_P308843	Skida1	brown	-0.190732	0.513656	-0.202446	0.487618	0.281956	0.32875	0.030034	0.918819	0.747048	0.00213755	0.45493	0.102166	-0.858189	8.58981e-05	-0.608074	0.0210489	0.0726797	0.804975	-0.00661342	0.982099	0.482523	0.0805487	-0.597827	0.0239466	0.943374	4.21032e-07	0.397853	0.158893	-0.76575	0.00140922	-0.0112586	0.969529	-0.151858	0.604285	0.0484777	0.869282	-0.551991	0.040698
A_51_P476618	Slc12a8	brown	0.0328709	0.911177	0.0107157	0.970998	0.119799	0.683324	0.152739	0.602166	-0.457688	0.0998431	-0.160883	0.582699	0.694745	0.0058225	0.459072	0.0986913	-0.141463	0.629526	0.00041821	0.998868	-0.469353	0.0904202	0.483073	0.0801536	-0.48494	0.0788232	-0.265546	0.358841	0.151993	0.60396	-0.33267	0.245167	0.100432	0.732643	-0.302754	0.292737	0.243401	0.401731
A_51_P333680	Slc14a2	brown	0.435026	0.120046	0.428674	0.126174	-0.337056	0.238617	0.339809	0.23456	-0.5899	0.0263858	0.207839	0.475843	0.559012	0.0376948	0.033889	0.908437	-0.143036	0.625682	-0.00782314	0.978825	0.208026	0.475438	0.5719	0.0326109	-0.518186	0.0576661	-0.14106	0.630511	0.37006	0.19279	-0.291392	0.312115	-0.161299	0.581711	-0.31891	0.266423	-0.0533649	0.856223
A_52_P8197	Slc17a6	brown	0.397299	0.159527	0.374461	0.187138	-0.319385	0.265672	0.245304	0.397944	-0.384059	0.175186	0.0450467	0.878469	0.731638	0.00293814	0.455633	0.10157	0.272029	0.346779	-0.196031	0.5018	-0.284335	0.324511	0.180432	0.537055	-0.426997	0.127825	-0.470215	0.0897495	0.0175747	0.952449	0.0905934	0.758082	-0.139497	0.634343	-0.442009	0.113548	0.0830672	0.777699
A_51_P174996	Slc17a6	brown	0.394214	0.16309	0.37182	0.190517	-0.348463	0.222086	0.190854	0.513382	-0.379742	0.1805	-0.00215388	0.994169	0.758112	0.0016779	0.460302	0.0976748	0.324604	0.257497	-0.153478	0.600388	-0.295943	0.304266	0.262328	0.364913	-0.460219	0.0977428	-0.372877	0.18916	-0.0107793	0.970826	0.0273993	0.925922	-0.153395	0.600587	-0.329937	0.249305	0.098263	0.73823
A_52_P163021	Slc17a8	brown	0.0116928	0.968354	0.0211241	0.942859	-0.302201	0.293662	-0.259343	0.370593	0.244082	0.400375	-0.10954	0.709317	-0.418038	0.136898	-0.134041	0.647782	-0.307235	0.285291	-0.270563	0.349486	0.340512	0.233531	-0.325233	0.256523	0.0964011	0.743036	0.0884155	0.763746	0.194625	0.504934	0.263234	0.363198	-0.0347354	0.906159	0.313133	0.275664	-0.0307226	0.916964
A_51_P289836	Slc29a1	brown	0.358081	0.208717	0.35409	0.214202	-0.381981	0.17773	0.073177	0.803664	-0.643822	0.0129671	-0.216381	0.457475	0.844688	0.000143755	0.390956	0.166909	0.194006	0.506316	0.0133947	0.963751	-0.425653	0.12916	0.760621	0.00158549	-0.738115	0.00257702	-0.0706411	0.810353	0.348316	0.222295	-0.403249	0.1528	0.027837	0.924742	0.0167359	0.954716	0.344323	0.228001
A_51_P442097	Slc41a3	brown	0.324108	0.258268	0.310254	0.280339	-0.275295	0.340789	0.152451	0.602857	-0.480543	0.0819816	-0.0852097	0.772102	0.788658	0.000801963	0.288522	0.317122	0.304406	0.289978	-0.108071	0.713064	-0.218171	0.453669	0.639261	0.0138381	-0.517564	0.0580193	-0.0105254	0.971513	0.0523569	0.858914	-0.290073	0.31441	0.0609516	0.836019	-0.185191	0.526186	0.186811	0.52251
A_51_P279997	Slc4a7	brown	-0.205148	0.481703	-0.218631	0.452695	0.125738	0.668424	-0.216074	0.458128	0.781139	0.000971884	0.171388	0.557978	-0.872863	4.61058e-05	-0.523176	0.0548872	0.0132619	0.96411	0.162219	0.579531	0.402191	0.153982	-0.476114	0.0852525	0.78668	0.000844157	0.574223	0.0317516	-0.697978	0.00550517	-0.162479	0.578916	-0.188496	0.518696	0.542454	0.0450547	-0.379804	0.180422
A_51_P399773	Slc7a14	brown	-0.181427	0.534776	-0.186967	0.522155	0.145269	0.62024	-0.213789	0.463012	0.579632	0.0298165	-0.00703316	0.980963	-0.739429	0.00250829	-0.492945	0.0732945	0.101232	0.730585	0.453063	0.10376	0.195447	0.5031	-0.246335	0.3959	0.594651	0.0249025	0.576298	0.0309985	-0.514468	0.0598016	-0.268824	0.352714	-0.203683	0.484906	0.768983	0.00130641	-0.0744286	0.800367
A_51_P163038	Slco4a1	brown	0.371717	0.190649	0.367648	0.195933	-0.155843	0.594716	0.394457	0.162808	-0.413333	0.141831	0.166243	0.570029	0.628043	0.0161707	0.142819	0.626211	0.537792	0.0473041	0.185166	0.526244	-0.275689	0.34007	0.240868	0.406799	-0.257064	0.374963	-0.304889	0.289176	-0.063316	0.829741	0.00954291	0.974171	0.120162	0.682411	-0.351565	0.217718	0.115042	0.695339
A_51_P503822	Slitrk6	brown	0.656246	0.0108065	0.64298	0.0131247	-0.509373	0.0628199	0.440869	0.114593	-0.668026	0.00902443	0.167238	0.567691	0.812418	0.000414339	0.19003	0.515237	0.134819	0.645858	0.0771935	0.793095	-0.0899464	0.759764	0.477728	0.0840501	-0.582391	0.0288636	-0.375355	0.186004	0.263913	0.361915	-0.114527	0.696644	-0.219512	0.450831	-0.322347	0.261014	0.165461	0.571872
A_52_P413395	Sln	brown	0.665555	0.00937792	0.641052	0.0134909	-0.456302	0.101006	0.47649	0.0849714	-0.50805	0.0636213	0.229627	0.42969	0.62269	0.0173838	0.0134091	0.963712	0.214764	0.460924	0.351206	0.218221	-0.0584624	0.842638	0.423893	0.130922	-0.371564	0.190846	-0.219941	0.449924	0.00152826	0.995863	-0.35035	0.219423	-0.216878	0.456417	-0.119028	0.685269	0.115451	0.694304
A_51_P460774	Smyd4	brown	0.00204384	0.994467	-0.00210083	0.994313	0.431673	0.123255	0.519242	0.05707	0.206505	0.478743	0.502451	0.0670932	-0.468108	0.0913951	-0.593893	0.0251348	0.249385	0.389888	0.148394	0.612651	0.138807	0.636037	-0.437645	0.117581	0.733404	0.00283595	-0.105497	0.719643	-0.41277	0.142429	0.0420451	0.886517	0.155473	0.595603	-0.40383	0.152154	-0.107807	0.713737
A_52_P77245	Snx8	brown	0.465006	0.0938561	0.468614	0.0909978	-0.402753	0.153354	0.267632	0.354935	-0.736084	0.00268626	0.0496934	0.86603	0.870434	5.1368e-05	0.178821	0.540756	0.298491	0.299922	0.0407446	0.890008	-0.13815	0.637651	0.848772	0.000123656	-0.701601	0.00516581	-0.023438	0.936611	0.33571	0.240616	-0.377566	0.183216	-0.0225973	0.93888	-0.165957	0.570703	0.137528	0.639182
A_51_P102487	Sorcs1	brown	0.223558	0.442315	0.22871	0.431587	-0.329209	0.250414	-0.0110548	0.97008	-0.752823	0.00188663	-0.464722	0.0940835	0.874688	4.245e-05	0.65053	0.011763	-0.0886127	0.763233	-0.283435	0.326111	-0.470244	0.0897274	0.558615	0.0378599	-0.93925	6.36147e-07	-0.469383	0.0903967	0.794647	0.000684407	0.0381607	0.896948	0.20376	0.484737	-0.200511	0.491877	0.572623	0.0323416
A_52_P671495	Sorcs1	brown	0.108516	0.71193	0.119877	0.683128	-0.0646678	0.826156	0.148644	0.612046	-0.755	0.00179835	-0.367177	0.19655	0.761367	0.00155884	0.527956	0.0523167	-0.0619212	0.833444	-0.284984	0.323359	-0.517891	0.0578335	0.430259	0.124625	-0.758085	0.00167889	-0.578163	0.0303331	0.795412	0.000670438	0.0829244	0.778073	0.493491	0.0729278	-0.451309	0.105273	0.592119	0.025685
A_52_P12855	Sowaha	brown	-0.424416	0.130396	-0.415885	0.139142	0.25422	0.380455	-0.357483	0.209533	0.704438	0.00491164	-0.00310477	0.991595	-0.858584	8.45467e-05	-0.2019	0.488818	-0.372578	0.189543	0.00465476	0.9874	0.265825	0.358318	-0.743924	0.00228391	0.594994	0.0247981	0.150968	0.606432	-0.232561	0.423654	0.367463	0.196175	-0.0891969	0.761712	0.275883	0.339716	-0.278127	0.335641
A_51_P365859	Sowaha	brown	-0.387906	0.170538	-0.388691	0.169599	0.253311	0.382218	-0.321275	0.262694	0.703612	0.00498467	-0.0465911	0.874332	-0.87906	3.46434e-05	-0.219818	0.450182	-0.320965	0.263181	0.0100518	0.972794	0.226817	0.435512	-0.732515	0.00288698	0.619127	0.018229	0.139423	0.634523	-0.268674	0.352994	0.256607	0.375844	-0.0594882	0.839909	0.312627	0.276482	-0.186811	0.522509
A_51_P464146	Sowahb	brown	-0.108967	0.710777	-0.102599	0.727074	0.211325	0.468306	0.144574	0.621929	-0.448974	0.10731	-0.177059	0.544817	0.614423	0.0193918	0.561133	0.0368205	-0.071802	0.80729	-0.23337	0.421998	-0.43283	0.122142	0.0592626	0.840509	-0.466085	0.092995	-0.664672	0.00950674	0.427614	0.127216	0.4136	0.141548	0.303992	0.290668	-0.617747	0.0185644	0.264114	0.361538
A_51_P346704	Sox10	brown	-0.174695	0.550287	-0.174794	0.550057	-0.107156	0.715401	-0.443853	0.111874	-0.297158	0.30219	-0.513617	0.0602985	0.548775	0.0421313	0.661456	0.00998782	-0.311675	0.278026	-0.189556	0.516303	-0.419205	0.135693	0.568916	0.0337399	-0.718929	0.00376187	0.0560016	0.849191	0.409612	0.145816	-0.205453	0.481036	-0.207425	0.476743	0.275199	0.340963	0.211366	0.468217
A_51_P513530	Spag5	brown	0.0106722	0.971115	-0.00502021	0.986411	0.0462874	0.875145	0.025029	0.932317	-0.502697	0.0669379	-0.539762	0.0463438	0.782987	0.000927671	0.725973	0.0032856	0.0854714	0.771419	-0.315079	0.272531	-0.771518	0.00123002	0.287567	0.318799	-0.610089	0.0205118	-0.56368	0.0357902	0.379235	0.18113	0.0869548	0.76755	0.339625	0.23483	-0.319409	0.265634	0.70612	0.00476565
A_52_P101852	Sparc	brown	0.0996602	0.73463	0.10261	0.727046	-0.263195	0.363271	-0.193313	0.507866	-0.532099	0.0501605	-0.546126	0.0433388	0.79751	0.000633307	0.733471	0.00283209	-0.113636	0.698904	-0.0727477	0.804796	-0.47541	0.0857812	0.431298	0.123617	-0.859949	8.00164e-05	-0.375132	0.186287	0.5832	0.0285887	0.180527	0.536837	-0.00917735	0.97516	0.00337867	0.990854	0.51489	0.0595565
A_51_P458638	Spink8	brown	-0.467932	0.0915337	-0.471527	0.0887355	0.651125	0.0116605	0.00260796	0.99294	0.670564	0.0086721	0.16428	0.574657	-0.874917	4.20072e-05	-0.470895	0.089223	-0.106925	0.715992	0.269382	0.351676	0.205256	0.481467	-0.687177	0.00662113	0.87639	3.92555e-05	0.162902	0.577914	-0.535836	0.0482718	0.143363	0.624884	0.142142	0.627865	0.0777044	0.791753	-0.18461	0.527508
A_52_P649276	Sptssb	brown	0.720361	0.00366092	0.706106	0.00476682	-0.604999	0.021889	0.42171	0.133129	-0.586981	0.0273293	0.206516	0.478719	0.7636	0.00148112	0.171295	0.558194	0.342265	0.230978	-0.0269671	0.927088	-0.0671484	0.819586	0.40258	0.153547	-0.506735	0.0644248	-0.351179	0.218259	0.160338	0.583995	-0.0651664	0.824835	-0.273015	0.344965	-0.327577	0.25291	0.112188	0.702579
A_51_P282837	St14	brown	0.235172	0.41832	0.230875	0.427118	-0.43838	0.116895	-0.101736	0.729289	-0.251337	0.386065	0.0237745	0.935702	0.53969	0.0463786	0.288196	0.317695	0.0173248	0.953125	-0.550405	0.0414003	0.185337	0.525854	0.456191	0.101099	-0.465377	0.0935594	0.110408	0.707107	0.126025	0.667706	-0.0164978	0.95536	-0.29859	0.299755	-0.20228	0.487984	-0.216895	0.456381
A_52_P610965	St18	brown	-0.67952	0.00751338	-0.684401	0.0069345	0.587757	0.0270763	-0.421571	0.133271	0.820442	0.000324695	-0.131891	0.653104	-0.917651	3.7631e-06	-0.225874	0.437474	-0.224306	0.440748	-0.167099	0.568017	0.120056	0.682679	-0.576803	0.0308174	0.757317	0.00170803	0.404781	0.151099	-0.477553	0.0841801	0.0557782	0.849787	0.0530213	0.85714	0.302451	0.293243	-0.190238	0.514768
A_51_P308279	St18	brown	-0.511125	0.0617702	-0.517095	0.0582869	0.445864	0.110066	-0.358723	0.207844	0.710877	0.00437103	-0.137111	0.640207	-0.846604	0.000134018	-0.299137	0.298827	-0.190354	0.514505	0.222987	0.44351	0.0397973	0.892551	-0.454297	0.102705	0.660735	0.0100981	0.435976	0.119148	-0.462064	0.0962319	-0.0833418	0.776981	-0.153886	0.599407	0.646306	0.0125108	-0.0606408	0.836845
A_52_P319161	Stmn1	brown	0.418896	0.136011	0.425769	0.129044	-0.386304	0.172464	0.213111	0.464466	-0.636848	0.0143166	-0.0311656	0.91577	0.764269	0.00145844	0.267049	0.356025	0.240536	0.407467	0.399604	0.156898	-0.172178	0.556136	0.558515	0.0379017	-0.689787	0.00633664	-0.225868	0.437488	0.358369	0.208325	-0.146061	0.618312	0.0759964	0.796242	-0.0531942	0.856678	0.163532	0.576424
A_51_P495641	Stmn1	brown	0.130542	0.656453	0.12877	0.66086	-0.18495	0.526735	0.0279639	0.9244	-0.567602	0.0342462	-0.265256	0.359387	0.847195	0.000131127	0.709669	0.00446879	0.0434868	0.88265	-0.420418	0.134447	-0.497579	0.0702229	0.345499	0.226311	-0.728287	0.00313993	-0.532569	0.0499202	0.481052	0.0816116	0.159443	0.586122	0.14996	0.608865	-0.463135	0.0953621	0.284446	0.324313
A_52_P639064	Strbp	brown	0.0861675	0.769603	0.078751	0.789006	-0.201531	0.48963	-0.0177789	0.951897	-0.198452	0.496426	0.0200801	0.945679	0.583735	0.0284078	0.581523	0.0291611	-0.23111	0.426634	-0.324751	0.25727	-0.0717469	0.807435	-0.039589	0.893111	-0.435018	0.120054	-0.458993	0.0987561	0.142142	0.627865	0.435349	0.119741	-0.115754	0.693536	-0.485247	0.0786059	-0.207378	0.476845
A_52_P666646	Susd6	brown	-0.242343	0.403844	-0.25596	0.37709	0.268597	0.353136	-0.0639728	0.827999	0.791956	0.000735385	0.299696	0.297881	-0.907338	7.4654e-06	-0.505424	0.0652331	-0.179601	0.538964	0.173524	0.553004	0.492197	0.073799	-0.748883	0.00205514	0.87288	4.60707e-05	0.273575	0.343936	-0.660965	0.0100628	0.133048	0.650239	-0.102891	0.726323	0.188057	0.519689	-0.457061	0.100368
A_52_P456958	Sybu	brown	-0.626409	0.0165339	-0.626252	0.0165693	0.569925	0.033355	-0.286823	0.32011	0.628779	0.016009	0.0554934	0.850546	-0.723623	0.00343885	-0.0958846	0.744371	-0.542123	0.0452117	-0.00269895	0.992694	0.0728333	0.80457	-0.588079	0.0269715	0.572989	0.0322062	0.137768	0.638591	-0.292551	0.310105	0.0983873	0.73791	0.0439573	0.881388	0.0823315	0.779624	-0.383066	0.176399
A_51_P273538	Syce2	brown	-0.296069	0.304052	-0.2989	0.29923	0.533875	0.0492563	0.152894	0.601793	0.601207	0.0229596	0.331715	0.246608	-0.808708	0.000462014	-0.611592	0.020118	0.0276274	0.925307	0.264399	0.360999	0.366427	0.197535	-0.624794	0.0168992	0.897203	1.36064e-05	0.194064	0.506186	-0.589337	0.0265658	0.149929	0.608939	0.0965428	0.74267	-0.0217298	0.941223	-0.262786	0.364046
A_52_P482360	Syn1	brown	0.256947	0.375188	0.257815	0.373521	-0.310683	0.27964	0.0898151	0.760105	-0.245189	0.398173	0.195296	0.503438	0.216186	0.457891	0.0441571	0.880853	-0.423459	0.131358	0.430108	0.124772	0.0117161	0.968291	0.185278	0.525988	-0.310073	0.280634	-0.0702469	0.811394	0.205083	0.481844	-0.259893	0.369543	-0.221801	0.446002	0.181866	0.533771	-0.208991	0.473345
A_51_P314186	Syne1	brown	-0.256893	0.375292	-0.251271	0.386193	-0.141896	0.628466	-0.633039	0.0150977	-0.151581	0.604952	-0.657631	0.010584	0.493497	0.0729236	0.679998	0.00745503	-0.187408	0.521156	-0.215156	0.460087	-0.413044	0.142138	0.535764	0.0483076	-0.677366	0.00778033	0.232654	0.423464	0.310478	0.279974	-0.112216	0.702507	-0.113172	0.700081	0.462524	0.0958579	0.246787	0.395006
A_52_P335984	Syne1	brown	-0.186417	0.523402	-0.179118	0.540075	-0.116802	0.690887	-0.465701	0.0933004	-0.314872	0.272863	-0.534127	0.0491291	0.599288	0.023516	0.654758	0.0110495	-0.225629	0.437986	-0.100538	0.732371	-0.42865	0.126197	0.61258	0.0198622	-0.748692	0.00206358	0.116379	0.691956	0.402544	0.153587	-0.191985	0.510842	-0.0494825	0.866594	0.308575	0.283087	0.208815	0.473727
A_52_P348031	Syt9	brown	0.448201	0.107991	0.443858	0.111868	-0.362234	0.203105	0.259038	0.371178	-0.685174	0.00684613	-0.0275983	0.925385	0.901212	1.08133e-05	0.290146	0.314283	0.294738	0.306333	0.012509	0.966147	-0.251151	0.386429	0.719213	0.00374169	-0.675422	0.00802758	-0.157873	0.589865	0.270977	0.348721	-0.231709	0.425404	-0.0922693	0.753732	-0.195046	0.503994	0.248697	0.391239
A_51_P136870	Tanc1	brown	-0.224063	0.441257	-0.238645	0.411276	0.34485	0.227244	0.0156299	0.957707	0.68025	0.00742444	0.460907	0.0971775	-0.707786	0.00462438	-0.48386	0.0795909	0.0992082	0.735794	0.0370899	0.899826	0.254864	0.379208	-0.455827	0.101406	0.859159	8.26128e-05	0.402153	0.154025	-0.81128	0.000428519	-0.126137	0.667428	-0.39804	0.158679	0.107859	0.713605	-0.551992	0.0406975
A_52_P249733	Tcap	brown	0.272602	0.345724	0.280569	0.331238	-0.24163	0.405271	0.220508	0.448725	-0.711349	0.00433332	-0.139879	0.633404	0.899931	1.16489e-05	0.505657	0.0650888	0.0173444	0.953072	-0.120946	0.680438	-0.29512	0.305677	0.400723	0.155632	-0.760284	0.00159768	-0.546101	0.0433501	0.565326	0.0351361	0.213111	0.464465	0.2882	0.317688	-0.484452	0.0791694	0.294225	0.307216
A_52_P566741	Tcf7l2	brown	0.581569	0.0291453	0.565964	0.0348846	-0.425052	0.129759	0.415133	0.13993	-0.657243	0.010646	0.135384	0.644463	0.824317	0.000287405	0.196916	0.499833	0.191233	0.51253	-0.00450602	0.987802	-0.165431	0.571942	0.562885	0.0361093	-0.55969	0.0374136	-0.287004	0.319791	0.207611	0.476338	-0.235132	0.4184	-0.170477	0.560104	-0.309131	0.282176	0.178782	0.540846
A_52_P146043	Tcf7l2	brown	0.436688	0.118478	0.421717	0.133122	-0.451825	0.104827	0.131606	0.653812	-0.504451	0.0658379	-0.05384	0.854955	0.83049	0.000235205	0.40367	0.152331	0.17933	0.539587	-0.15643	0.593312	-0.184612	0.527504	0.52685	0.0529035	-0.621884	0.0175724	-0.192758	0.509108	0.159398	0.58623	-0.0833454	0.776972	-0.275887	0.339709	-0.181072	0.535589	0.146552	0.617119
A_52_P102846	Tcrb-J	brown	0.240398	0.407744	0.264765	0.360311	-0.308327	0.283494	0.114391	0.696988	-0.694147	0.00588275	-0.051013	0.862503	0.778411	0.00104021	0.306071	0.287214	0.139165	0.635157	-0.118677	0.686153	-0.137935	0.638179	0.636001	0.0144877	-0.74674	0.00215163	-0.167827	0.566307	0.580292	0.0295865	-0.0362351	0.902125	0.253821	0.381228	-0.26464	0.360545	0.0939122	0.749474
A_51_P478172	Tcrb-J	brown	0.185614	0.525225	0.211627	0.467655	-0.280232	0.331843	0.0520489	0.859736	-0.681245	0.00730464	-0.118228	0.687286	0.79628	0.000654876	0.383508	0.175858	0.113303	0.699747	-0.151295	0.605641	-0.165395	0.572027	0.61999	0.0180214	-0.782095	0.00094882	-0.192145	0.510482	0.611771	0.0200715	0.0404897	0.890692	0.247853	0.392903	-0.278509	0.33495	0.120971	0.680377
A_51_P317640	Tgfb2	brown	-0.150145	0.608417	-0.162913	0.577889	0.248197	0.392224	0.048262	0.869859	0.759208	0.00163701	0.396926	0.159956	-0.902888	9.79455e-06	-0.58284	0.0287109	0.0145249	0.960694	0.154145	0.598785	0.510014	0.0624345	-0.753494	0.00185906	0.932078	1.22316e-06	0.240843	0.406851	-0.703831	0.00496521	0.138777	0.63611	-0.104178	0.723022	0.0665364	0.821206	-0.462698	0.0957166
A_51_P463765	Timp3	brown	0.460937	0.0971535	0.45612	0.101159	-0.383104	0.176353	0.273146	0.344724	-0.782791	0.000932289	-0.108821	0.71115	0.779928	0.00100177	0.174197	0.551441	0.302212	0.293644	0.0194323	0.947429	-0.305805	0.287656	0.863573	6.89308e-05	-0.71687	0.00391086	-0.0870689	0.767253	0.452058	0.104625	-0.565393	0.0351094	0.044261	0.880574	0.00828333	0.977579	0.387477	0.171052
A_51_P368591	Tle6	brown	0.603048	0.022435	0.616312	0.018918	-0.470123	0.0898209	0.45587	0.10137	-0.919471	3.30424e-06	0.0739286	0.801684	0.877953	3.64976e-05	0.140672	0.631463	0.281879	0.328889	0.120604	0.681299	-0.163757	0.575891	0.705194	0.00484561	-0.767852	0.00134166	-0.350204	0.219628	0.623229	0.0172588	-0.203731	0.4848	0.229343	0.430278	-0.343022	0.229879	0.304134	0.290431
A_52_P30328	Tmem163	brown	0.173242	0.553659	0.16492	0.573147	-0.076891	0.79389	0.13812	0.637725	-0.590792	0.0261025	-0.229877	0.429174	0.840614	0.000166362	0.410074	0.145318	0.125572	0.66884	0.127675	0.663589	-0.418241	0.136688	0.667808	0.00905524	-0.642191	0.0132736	-0.155361	0.59587	0.241859	0.404813	-0.285519	0.322412	0.168468	0.564803	-0.140673	0.631458	0.355964	0.211615
A_52_P516130	Tmem164	brown	0.4041	0.151853	0.4041	0.151853	-0.351149	0.218301	0.22823	0.432581	-0.798053	0.000623974	-0.269198	0.35202	0.928467	1.65577e-06	0.526088	0.0533104	0.0298728	0.919254	0.04987	0.865558	-0.479369	0.0828404	0.502349	0.0671579	-0.8461	0.000136526	-0.562479	0.0362734	0.635569	0.0145753	-0.0115899	0.968633	0.238702	0.411161	-0.285455	0.322525	0.540131	0.0461655
A_51_P463060	Tmem40	brown	0.262064	0.365413	0.274999	0.34133	-0.148631	0.612078	0.320635	0.2637	-0.60597	0.021621	0.0406734	0.890199	0.741104	0.0024227	0.311165	0.278855	0.186864	0.522388	0.0351126	0.905144	-0.218188	0.453634	0.281556	0.329467	-0.537779	0.0473105	-0.485752	0.0782495	0.388982	0.169252	0.209087	0.473138	0.37097	0.191612	-0.52635	0.0531705	0.151034	0.606271
A_52_P365633	Tmem91	brown	0.339385	0.235182	0.350433	0.219305	-0.314704	0.273132	0.179948	0.538166	-0.808046	0.000470979	-0.306201	0.286999	0.875487	4.09248e-05	0.528688	0.051931	0.00420456	0.988618	0.0599397	0.838709	-0.454576	0.102467	0.464928	0.0939183	-0.872246	4.74006e-05	-0.593773	0.0251718	0.759402	0.00162985	0.126384	0.666809	0.218568	0.452829	-0.26823	0.35382	0.563339	0.035927
A_52_P89335	Tmie	brown	0.381006	0.178933	0.374161	0.187521	-0.308507	0.283198	0.189348	0.516772	-0.754434	0.00182098	-0.247019	0.394549	0.88775	2.25829e-05	0.379052	0.181358	0.212488	0.465804	0.0860783	0.769835	-0.45439	0.102625	0.792153	0.000731539	-0.777813	0.00105568	-0.194996	0.504106	0.43576	0.119352	-0.418191	0.13674	0.107742	0.713904	-0.0659354	0.822797	0.48241	0.0806297
A_51_P419711	Tmsb10	brown	0.427968	0.126867	0.434419	0.120623	-0.505131	0.065415	0.142915	0.625975	-0.535758	0.0483107	-0.117562	0.688967	0.728021	0.00315642	0.515729	0.0590713	0.158755	0.587762	-0.327248	0.253415	-0.214548	0.461386	0.0911487	0.75664	-0.645479	0.0126613	-0.650502	0.0117679	0.515269	0.0593372	0.493863	0.0726783	0.0456168	0.876941	-0.459417	0.0984055	0.265513	0.358903
A_52_P163489	Tmsb10	brown	0.408376	0.147155	0.417869	0.137074	-0.463433	0.0951209	0.16316	0.577302	-0.613627	0.0195937	-0.173029	0.554156	0.743874	0.00228631	0.519248	0.0570664	0.0778237	0.79144	-0.264494	0.360821	-0.29005	0.314451	0.124544	0.671412	-0.699478	0.00536264	-0.70162	0.00516411	0.632191	0.0152759	0.479001	0.0831106	0.0796256	0.786711	-0.414062	0.14106	0.381782	0.177976
A_51_P362627	Tnnt1	brown	0.355238	0.212615	0.350634	0.219023	-0.191077	0.512881	0.298336	0.300185	-0.645152	0.0127212	0.00702543	0.980984	0.738237	0.0025706	0.159255	0.58657	0.184979	0.52667	-0.0377534	0.898043	-0.283527	0.325948	0.712203	0.00426577	-0.525622	0.0535608	-0.0951049	0.746387	0.266586	0.356892	-0.357304	0.209778	-0.0970364	0.741395	-0.216753	0.456683	0.290867	0.313028
A_51_P338262	Tnnt2	brown	0.332607	0.245263	0.335778	0.240514	-0.180571	0.536736	0.419031	0.135872	-0.543419	0.0445991	0.183625	0.529752	0.583759	0.0284	0.283498	0.325999	0.132176	0.652398	-0.126105	0.667508	-0.195273	0.503488	0.058549	0.842408	-0.409218	0.146241	-0.67927	0.00754395	0.382207	0.177453	0.229681	0.429581	0.232347	0.424093	-0.677908	0.00771245	0.0550272	0.851789
A_52_P561073	Tox	brown	0.18578	0.524848	0.170443	0.560184	-0.0526234	0.858202	0.255967	0.377078	-0.190909	0.513257	0.0352032	0.9049	0.48838	0.0764125	0.458664	0.0990293	0.139389	0.634606	-0.234986	0.418699	-0.297234	0.302061	-0.297544	0.301534	-0.176493	0.546126	-0.734708	0.0027623	0.0088577	0.976025	0.550766	0.0412395	0.0592887	0.84044	-0.663382	0.00969746	0.120818	0.680761
A_51_P421912	Tox	brown	0.0454269	0.87745	0.0412019	0.88878	-0.0444747	0.880002	0.0532431	0.856548	-0.154148	0.598779	-0.0827729	0.778469	0.499089	0.0692421	0.581199	0.0292726	0.119002	0.685334	-0.28134	0.329854	-0.322188	0.261263	-0.254108	0.380671	-0.277104	0.337495	-0.647665	0.0122663	0.0877944	0.765363	0.630009	0.0157418	0.051545	0.861082	-0.550548	0.0413364	0.0740441	0.80138
A_51_P465082	Tox3	brown	-0.198417	0.496503	-0.218825	0.452285	0.279177	0.333743	0.00176994	0.995209	0.0405981	0.890401	-0.134215	0.647351	0.411672	0.143601	0.478074	0.083794	0.0726407	0.805078	-0.412482	0.142736	-0.322852	0.260224	-0.144971	0.620964	-0.0360494	0.902624	-0.32455	0.257582	-0.260842	0.367734	0.394223	0.16308	0.0967775	0.742064	-0.504508	0.0658025	0.0792332	0.787741
[truncated: 3,196 more rows]
